# Supplementary material for: An interactive analysis of the mouse oviductal miRNA profiles
Source: Front Cell Dev Biol. 2022 Oct 19;10:1015360. doi: 10.3389/fcell.2022.1015360 (PMC9627480; doi:10.3389/fcell.2022.1015360)
Supplement: Supplementary file 1 [file Table2.XLSX]

## Sheet: Foglio1
Phenotype	Allele	Zygosity	Sex	Life Stage	Procedure	Parameter	Phenotyping Center	Source	P Value	Data
preweaning lethality, incomplete penetrance	Acvr2a<tm1.1(KOMP)Vlcg>	homozygote	not_considered	Early adult	Viability Primary Screen	Homozygous animals viability	TCP	IMPC	0.0	//www.mousephenotype.org/data/charts?accession=MGI:102806&allele_accession_id=MGI:5548333&zygosity=homozygote&parameter_stable_id=IMPC_VIA_067_001&pipeline_stable_id=TCP_001&procedure_stable_id=IMPC_VIA_002&parameter_stable_id=IMPC_VIA_067_001&phenotyping_center=TCP
abnormal craniofacial morphology	Acvr2a<tm1.1(KOMP)Vlcg>	homozygote	male	E15.5	Gross Morphology Embryo E14.5-E15.5	Craniofacial morphology	TCP	IMPC	0.0	//www.mousephenotype.org/data/charts?accession=MGI:102806&allele_accession_id=MGI:5548333&zygosity=homozygote&parameter_stable_id=IMPC_GEO_063_001&pipeline_stable_id=TCP_001&procedure_stable_id=IMPC_GEO_003&parameter_stable_id=IMPC_GEO_063_001&phenotyping_center=TCP
abnormal embryo size	Acvr2a<tm1.1(KOMP)Vlcg>	homozygote	no_data	E15.5	Gross Morphology Embryo E14.5-E15.5	Embryo Size	TCP	IMPC	0.0	//www.mousephenotype.org/data/charts?accession=MGI:102806&allele_accession_id=MGI:5548333&zygosity=homozygote&parameter_stable_id=IMPC_GEO_019_001&pipeline_stable_id=TCP_001&procedure_stable_id=IMPC_GEO_003&parameter_stable_id=IMPC_GEO_019_001&phenotyping_center=TCP
anophthalmia	Acvr2a<tm1.1(KOMP)Vlcg>	homozygote	male	E15.5	Gross Morphology Embryo E14.5-E15.5	Anophthalmia	TCP	IMPC	0.0	//www.mousephenotype.org/data/charts?accession=MGI:102806&allele_accession_id=MGI:5548333&zygosity=homozygote&parameter_stable_id=IMPC_GEO_048_002&pipeline_stable_id=TCP_001&procedure_stable_id=IMPC_GEO_003&parameter_stable_id=IMPC_GEO_048_002&phenotyping_center=TCP
microphthalmia	Acvr2a<tm1.1(KOMP)Vlcg>	homozygote	male	E15.5	Gross Morphology Embryo E14.5-E15.5	Microphthalmia	TCP	IMPC	0.0	//www.mousephenotype.org/data/charts?accession=MGI:102806&allele_accession_id=MGI:5548333&zygosity=homozygote&parameter_stable_id=IMPC_GEO_047_002&pipeline_stable_id=TCP_001&procedure_stable_id=IMPC_GEO_003&parameter_stable_id=IMPC_GEO_047_002&phenotyping_center=TCP
anophthalmia	Acvr2a<tm1.1(KOMP)Vlcg>	homozygote	female	E15.5	Gross Morphology Embryo E14.5-E15.5	Anophthalmia	TCP	IMPC	0.0	//www.mousephenotype.org/data/charts?accession=MGI:102806&allele_accession_id=MGI:5548333&zygosity=homozygote&parameter_stable_id=IMPC_GEO_048_002&pipeline_stable_id=TCP_001&procedure_stable_id=IMPC_GEO_003&parameter_stable_id=IMPC_GEO_048_002&phenotyping_center=TCP
microphthalmia	Acvr2a<tm1.1(KOMP)Vlcg>	homozygote	female	E15.5	Gross Morphology Embryo E14.5-E15.5	Microphthalmia	TCP	IMPC	0.0	//www.mousephenotype.org/data/charts?accession=MGI:102806&allele_accession_id=MGI:5548333&zygosity=homozygote&parameter_stable_id=IMPC_GEO_047_002&pipeline_stable_id=TCP_001&procedure_stable_id=IMPC_GEO_003&parameter_stable_id=IMPC_GEO_047_002&phenotyping_center=TCP
abnormal craniofacial morphology	Acvr2a<tm1.1(KOMP)Vlcg>	homozygote	no_data	E15.5	Gross Morphology Embryo E14.5-E15.5	Craniofacial morphology	TCP	IMPC	0.0	//www.mousephenotype.org/data/charts?accession=MGI:102806&allele_accession_id=MGI:5548333&zygosity=homozygote&parameter_stable_id=IMPC_GEO_063_001&pipeline_stable_id=TCP_001&procedure_stable_id=IMPC_GEO_003&parameter_stable_id=IMPC_GEO_063_001&phenotyping_center=TCP
abnormal embryo size	Acvr2a<tm1.1(KOMP)Vlcg>	homozygote	male	E15.5	Gross Morphology Embryo E14.5-E15.5	Embryo Size	TCP	IMPC	0.0	//www.mousephenotype.org/data/charts?accession=MGI:102806&allele_accession_id=MGI:5548333&zygosity=homozygote&parameter_stable_id=IMPC_GEO_019_001&pipeline_stable_id=TCP_001&procedure_stable_id=IMPC_GEO_003&parameter_stable_id=IMPC_GEO_019_001&phenotyping_center=TCP
anophthalmia	Acvr2a<tm1.1(KOMP)Vlcg>	homozygote	no_data	E15.5	Gross Morphology Embryo E14.5-E15.5	Anophthalmia	TCP	IMPC	0.0	//www.mousephenotype.org/data/charts?accession=MGI:102806&allele_accession_id=MGI:5548333&zygosity=homozygote&parameter_stable_id=IMPC_GEO_048_002&pipeline_stable_id=TCP_001&procedure_stable_id=IMPC_GEO_003&parameter_stable_id=IMPC_GEO_048_002&phenotyping_center=TCP
decreased neutrophil cell number	Acvr2a<tm1.1(KOMP)Vlcg>	heterozygote	male	Early adult	Hematology	Neutrophil cell count	TCP	IMPC	1.04E-6	//www.mousephenotype.org/data/charts?accession=MGI:102806&allele_accession_id=MGI:5548333&zygosity=heterozygote&parameter_stable_id=IMPC_HEM_030_001&pipeline_stable_id=TCP_001&procedure_stable_id=IMPC_HEM_002&parameter_stable_id=IMPC_HEM_030_001&phenotyping_center=TCP
decreased eosinophil cell number	Acvr2a<tm1.1(KOMP)Vlcg>	heterozygote	male	Early adult	Hematology	Eosinophil cell count	TCP	IMPC	1.93E-5	//www.mousephenotype.org/data/charts?accession=MGI:102806&allele_accession_id=MGI:5548333&zygosity=heterozygote&parameter_stable_id=IMPC_HEM_036_001&pipeline_stable_id=TCP_001&procedure_stable_id=IMPC_HEM_002&parameter_stable_id=IMPC_HEM_036_001&phenotyping_center=TCP
decreased eosinophil cell number	Acvr2a<tm1.1(KOMP)Vlcg>	heterozygote	male	Early adult	Hematology	Eosinophil differential count	TCP	IMPC	3.96E-5	//www.mousephenotype.org/data/charts?accession=MGI:102806&allele_accession_id=MGI:5548333&zygosity=heterozygote&parameter_stable_id=IMPC_HEM_035_001&pipeline_stable_id=TCP_001&procedure_stable_id=IMPC_HEM_002&parameter_stable_id=IMPC_HEM_035_001&phenotyping_center=TCP
increased thigmotaxis	Acvr2a<tm1.1(KOMP)Vlcg>	heterozygote	female	Early adult	Open Field	Periphery permanence time	TCP	IMPC	9.86E-5	//www.mousephenotype.org/data/charts?accession=MGI:102806&allele_accession_id=MGI:5548333&zygosity=heterozygote&parameter_stable_id=IMPC_OFD_012_001&pipeline_stable_id=TCP_001&procedure_stable_id=IMPC_OFD_001&parameter_stable_id=IMPC_OFD_012_001&phenotyping_center=TCP
abnormal behavior	Acvr2a<tm1.1(KOMP)Vlcg>	heterozygote	female	Early adult	Open Field	Percentage center time	TCP	IMPC	9.86E-5	//www.mousephenotype.org/data/charts?accession=MGI:102806&allele_accession_id=MGI:5548333&zygosity=heterozygote&parameter_stable_id=IMPC_OFD_022_001&pipeline_stable_id=TCP_001&procedure_stable_id=IMPC_OFD_001&parameter_stable_id=IMPC_OFD_022_001&phenotyping_center=TCP
increased thigmotaxis	Acvr2a<tm1.1(KOMP)Vlcg>	heterozygote	female	Early adult	Open Field	Center permanence time	TCP	IMPC	9.86E-5	//www.mousephenotype.org/data/charts?accession=MGI:102806&allele_accession_id=MGI:5548333&zygosity=heterozygote&parameter_stable_id=IMPC_OFD_016_001&pipeline_stable_id=TCP_001&procedure_stable_id=IMPC_OFD_001&parameter_stable_id=IMPC_OFD_016_001&phenotyping_center=TCP
polycystic kidney	Acvr2b<tm1.1(KOMP)Vlcg>	heterozygote	male	Early adult	Gross Pathology and Tissue Collection	Kidney	UC Davis	IMPC	0.0	//www.mousephenotype.org/data/grosspath/MGI:87912/IMPC_PAT_017_002
preweaning lethality, incomplete penetrance	Acvr2b<tm1.1(KOMP)Vlcg>	homozygote	not_considered	Early adult	Viability Primary Screen	Viability Outcome	UC Davis	IMPC	0.0	//www.mousephenotype.org/data/charts?accession=MGI:87912&allele_accession_id=MGI:5548915&zygosity=homozygote&parameter_stable_id=IMPC_VIA_001_001&pipeline_stable_id=UCD_001&procedure_stable_id=IMPC_VIA_001&parameter_stable_id=IMPC_VIA_001_001&phenotyping_center=UC Davis
enlarged kidney	Acvr2b<tm1.1(KOMP)Vlcg>	heterozygote	male	Early adult	Gross Pathology and Tissue Collection	Kidney	UC Davis	IMPC	0.0	//www.mousephenotype.org/data/grosspath/MGI:87912/IMPC_PAT_017_002
abnormal kidney morphology	Acvr2b<tm1.1(KOMP)Vlcg>	heterozygote	male	Early adult	Gross Pathology and Tissue Collection	Kidney	UC Davis	IMPC	0.0	//www.mousephenotype.org/data/grosspath/MGI:87912/IMPC_PAT_017_002
preweaning lethality, complete penetrance	Adamts3<tm1b(KOMP)Wtsi>	homozygote	not_considered	Early adult	Viability Primary Screen	Viability Outcome	WTSI	IMPC	0.0	//www.mousephenotype.org/data/charts?accession=MGI:3045353&allele_accession_id=MGI:5585728&zygosity=homozygote&parameter_stable_id=IMPC_VIA_001_001&pipeline_stable_id=MGP_001&procedure_stable_id=IMPC_VIA_001&parameter_stable_id=IMPC_VIA_001_001&phenotyping_center=WTSI
abnormal heart morphology	Adrb2<em1(IMPC)Mbp>	homozygote	male	Early adult	Gross Pathology and Tissue Collection	Heart	UC Davis	IMPC	0.0	//www.mousephenotype.org/data/grosspath/MGI:87938/IMPC_PAT_006_002
abnormal eye morphology	Adrb2<em1(IMPC)Mbp>	homozygote	female	Early adult	Gross Pathology and Tissue Collection	Eye with optic nerve	UC Davis	IMPC	0.0	//www.mousephenotype.org/data/grosspath/MGI:87938/IMPC_PAT_002_002
abnormal skin morphology	Adrb2<em1(IMPC)Mbp>	homozygote	female	Early adult	Gross Pathology and Tissue Collection	Skin	UC Davis	IMPC	0.0	//www.mousephenotype.org/data/grosspath/MGI:87938/IMPC_PAT_021_002
enlarged spleen	Adrb2<em1(IMPC)Mbp>	homozygote	female	Early adult	Gross Pathology and Tissue Collection	Spleen	UC Davis	IMPC	0.0	//www.mousephenotype.org/data/grosspath/MGI:87938/IMPC_PAT_016_002
abnormal spleen morphology	Adrb2<em1(IMPC)Mbp>	homozygote	female	Early adult	Gross Pathology and Tissue Collection	Spleen	UC Davis	IMPC	0.0	//www.mousephenotype.org/data/grosspath/MGI:87938/IMPC_PAT_016_002
enlarged kidney	Adrb2<em1(IMPC)Mbp>	homozygote	male	Early adult	Gross Pathology and Tissue Collection	Kidney	UC Davis	IMPC	0.0	//www.mousephenotype.org/data/grosspath/MGI:87938/IMPC_PAT_017_002
enlarged heart	Adrb2<em1(IMPC)Mbp>	homozygote	male	Early adult	Gross Pathology and Tissue Collection	Heart	UC Davis	IMPC	0.0	//www.mousephenotype.org/data/grosspath/MGI:87938/IMPC_PAT_006_002
abnormal kidney morphology	Adrb2<em1(IMPC)Mbp>	homozygote	male	Early adult	Gross Pathology and Tissue Collection	Kidney	UC Davis	IMPC	0.0	//www.mousephenotype.org/data/grosspath/MGI:87938/IMPC_PAT_017_002
abnormal hindbrain development	Afdn<em1(IMPC)Mbp>	heterozygote	female	E9.5	Gross Morphology Embryo E9.5	Hindbrain	UC Davis	IMPC	0.0	//www.mousephenotype.org/data/charts?accession=MGI:1314653&allele_accession_id=MGI:6277063&zygosity=heterozygote&parameter_stable_id=IMPC_GEL_030_001&pipeline_stable_id=UCD_001&procedure_stable_id=IMPC_GEL_003&parameter_stable_id=IMPC_GEL_030_001&phenotyping_center=UC Davis
abnormal neural tube morphology	Afdn<em1(IMPC)Mbp>	heterozygote	female	E9.5	Gross Morphology Embryo E9.5	Neural tube morphology	UC Davis	IMPC	0.0	//www.mousephenotype.org/data/charts?accession=MGI:1314653&allele_accession_id=MGI:6277063&zygosity=heterozygote&parameter_stable_id=IMPC_GEL_060_001&pipeline_stable_id=UCD_001&procedure_stable_id=IMPC_GEL_003&parameter_stable_id=IMPC_GEL_060_001&phenotyping_center=UC Davis
enlarged lymph nodes	Afdn<em1(IMPC)Mbp>	heterozygote	male	Late adult	Gross Pathology and Tissue Collection	Lymph node	UC Davis	IMPC	0.0	//www.mousephenotype.org/data/grosspath/MGI:1314653/UCDLA_PAT_020_002
enlarged spleen	Afdn<em1(IMPC)Mbp>	heterozygote	female	Late adult	Gross Pathology and Tissue Collection	Spleen	UC Davis	IMPC	0.0	//www.mousephenotype.org/data/grosspath/MGI:1314653/UCDLA_PAT_016_002
abnormal lymph node morphology	Afdn<em1(IMPC)Mbp>	heterozygote	male	Late adult	Gross Pathology and Tissue Collection	Lymph node	UC Davis	IMPC	0.0	//www.mousephenotype.org/data/grosspath/MGI:1314653/UCDLA_PAT_020_002
abnormal cecum morphology	Afdn<em1(IMPC)Mbp>	heterozygote	male	Late adult	Gross Pathology and Tissue Collection	Large intestine	UC Davis	IMPC	0.0	//www.mousephenotype.org/data/grosspath/MGI:1314653/UCDLA_PAT_014_002
enlarged kidney	Afdn<em1(IMPC)Mbp>	heterozygote	male	Late adult	Gross Pathology and Tissue Collection	Kidney	UC Davis	IMPC	0.0	//www.mousephenotype.org/data/grosspath/MGI:1314653/UCDLA_PAT_017_002
abnormal urinary bladder morphology	Afdn<em1(IMPC)Mbp>	heterozygote	male	Late adult	Gross Pathology and Tissue Collection	Urinary bladder	UC Davis	IMPC	0.0	//www.mousephenotype.org/data/grosspath/MGI:1314653/UCDLA_PAT_023_002
abnormal neural tube closure	Afdn<em1(IMPC)Mbp>	heterozygote	male	E9.5	Gross Morphology Embryo E9.5	Neural tube closure	UC Davis	IMPC	0.0	//www.mousephenotype.org/data/charts?accession=MGI:1314653&allele_accession_id=MGI:6277063&zygosity=heterozygote&parameter_stable_id=IMPC_GEL_027_001&pipeline_stable_id=UCD_001&procedure_stable_id=IMPC_GEL_003&parameter_stable_id=IMPC_GEL_027_001&phenotyping_center=UC Davis
enlarged spleen	Afdn<em1(IMPC)Mbp>	heterozygote	female	Late adult	Gross Pathology and Tissue Collection	Spleen	UC Davis	IMPC	0.0	//www.mousephenotype.org/data/grosspath/MGI:1314653/UCDLA_PAT_016_002
cystolithiasis	Afdn<em1(IMPC)Mbp>	heterozygote	male	Late adult	Gross Pathology and Tissue Collection	Urinary bladder	UC Davis	IMPC	0.0	//www.mousephenotype.org/data/grosspath/MGI:1314653/UCDLA_PAT_023_002
small heart	Afdn<em1(IMPC)Mbp>	heterozygote	female	Late adult	Gross Pathology and Tissue Collection	Heart	UC Davis	IMPC	0.0	//www.mousephenotype.org/data/grosspath/MGI:1314653/UCDLA_PAT_006_002
abnormal spleen morphology	Afdn<em1(IMPC)Mbp>	heterozygote	female	Late adult	Gross Pathology and Tissue Collection	Spleen	UC Davis	IMPC	0.0	//www.mousephenotype.org/data/grosspath/MGI:1314653/UCDLA_PAT_016_002
abnormal lymph node morphology	Afdn<em1(IMPC)Mbp>	heterozygote	male	Late adult	Gross Pathology and Tissue Collection	Lymph node	UC Davis	IMPC	0.0	//www.mousephenotype.org/data/grosspath/MGI:1314653/UCDLA_PAT_020_002
abnormal liver morphology	Afdn<em1(IMPC)Mbp>	heterozygote	male	Late adult	Gross Pathology and Tissue Collection	Liver	UC Davis	IMPC	0.0	//www.mousephenotype.org/data/grosspath/MGI:1314653/UCDLA_PAT_010_002
abnormal hindbrain development	Afdn<em1(IMPC)Mbp>	heterozygote	male	E9.5	Gross Morphology Embryo E9.5	Hindbrain	UC Davis	IMPC	0.0	//www.mousephenotype.org/data/charts?accession=MGI:1314653&allele_accession_id=MGI:6277063&zygosity=heterozygote&parameter_stable_id=IMPC_GEL_030_001&pipeline_stable_id=UCD_001&procedure_stable_id=IMPC_GEL_003&parameter_stable_id=IMPC_GEL_030_001&phenotyping_center=UC Davis
enlarged spleen	Afdn<em1(IMPC)Mbp>	heterozygote	female	Late adult	Gross Pathology and Tissue Collection	Spleen	UC Davis	IMPC	0.0	//www.mousephenotype.org/data/grosspath/MGI:1314653/UCDLA_PAT_016_002
enlarged lymph nodes	Afdn<em1(IMPC)Mbp>	heterozygote	male	Late adult	Gross Pathology and Tissue Collection	Lymph node	UC Davis	IMPC	0.0	//www.mousephenotype.org/data/grosspath/MGI:1314653/UCDLA_PAT_020_002
abnormal neural tube morphology	Afdn<em1(IMPC)Mbp>	heterozygote	male	E9.5	Gross Morphology Embryo E9.5	Neural tube morphology	UC Davis	IMPC	0.0	//www.mousephenotype.org/data/charts?accession=MGI:1314653&allele_accession_id=MGI:6277063&zygosity=heterozygote&parameter_stable_id=IMPC_GEL_060_001&pipeline_stable_id=UCD_001&procedure_stable_id=IMPC_GEL_003&parameter_stable_id=IMPC_GEL_060_001&phenotyping_center=UC Davis
abnormal spleen morphology	Afdn<em1(IMPC)Mbp>	heterozygote	female	Late adult	Gross Pathology and Tissue Collection	Spleen	UC Davis	IMPC	0.0	//www.mousephenotype.org/data/grosspath/MGI:1314653/UCDLA_PAT_016_002
abnormal kidney morphology	Afdn<em1(IMPC)Mbp>	heterozygote	male	Late adult	Gross Pathology and Tissue Collection	Kidney	UC Davis	IMPC	0.0	//www.mousephenotype.org/data/grosspath/MGI:1314653/UCDLA_PAT_017_002
abnormal uterus morphology	Afdn<em1(IMPC)Mbp>	heterozygote	female	Early adult	Gross Pathology and Tissue Collection	Uterus	UC Davis	IMPC	0.0	//www.mousephenotype.org/data/grosspath/MGI:1314653/IMPC_PAT_029_002
abnormal heart morphology	Afdn<em1(IMPC)Mbp>	heterozygote	female	Late adult	Gross Pathology and Tissue Collection	Heart	UC Davis	IMPC	0.0	//www.mousephenotype.org/data/grosspath/MGI:1314653/UCDLA_PAT_006_002
abnormal gallbladder morphology	Afdn<em1(IMPC)Mbp>	heterozygote	male	Late adult	Gross Pathology and Tissue Collection	Gall bladder	UC Davis	IMPC	0.0	//www.mousephenotype.org/data/grosspath/MGI:1314653/UCDLA_PAT_011_002
abnormal spleen morphology	Afdn<em1(IMPC)Mbp>	heterozygote	female	Late adult	Gross Pathology and Tissue Collection	Spleen	UC Davis	IMPC	0.0	//www.mousephenotype.org/data/grosspath/MGI:1314653/UCDLA_PAT_016_002
abnormal spleen morphology	Afdn<em1(IMPC)Mbp>	heterozygote	female	Early adult	Gross Pathology and Tissue Collection	Spleen	UC Davis	IMPC	0.0	//www.mousephenotype.org/data/grosspath/MGI:1314653/IMPC_PAT_016_002
abnormal spleen morphology	Afdn<em1(IMPC)Mbp>	heterozygote	female	Late adult	Gross Pathology and Tissue Collection	Spleen	UC Davis	IMPC	0.0	//www.mousephenotype.org/data/grosspath/MGI:1314653/UCDLA_PAT_016_002
small spleen	Afdn<em1(IMPC)Mbp>	heterozygote	female	Early adult	Gross Pathology and Tissue Collection	Spleen	UC Davis	IMPC	0.0	//www.mousephenotype.org/data/grosspath/MGI:1314653/IMPC_PAT_016_002
abnormal skin morphology	Afdn<em1(IMPC)Mbp>	heterozygote	male	Late adult	Gross Pathology and Tissue Collection	Skin	UC Davis	IMPC	0.0	//www.mousephenotype.org/data/grosspath/MGI:1314653/UCDLA_PAT_021_002
preweaning lethality, complete penetrance	Afdn<em1(IMPC)Mbp>	homozygote	not_considered	Early adult	Viability Primary Screen	Viability Outcome	UC Davis	IMPC	0.0	//www.mousephenotype.org/data/charts?accession=MGI:1314653&allele_accession_id=MGI:6277063&zygosity=homozygote&parameter_stable_id=IMPC_VIA_001_001&pipeline_stable_id=UCD_001&procedure_stable_id=IMPC_VIA_001&parameter_stable_id=IMPC_VIA_001_001&phenotyping_center=UC Davis
abnormal neural tube closure	Afdn<em1(IMPC)Mbp>	heterozygote	female	E9.5	Gross Morphology Embryo E9.5	Neural tube closure	UC Davis	IMPC	0.0	//www.mousephenotype.org/data/charts?accession=MGI:1314653&allele_accession_id=MGI:6277063&zygosity=heterozygote&parameter_stable_id=IMPC_GEL_027_001&pipeline_stable_id=UCD_001&procedure_stable_id=IMPC_GEL_003&parameter_stable_id=IMPC_GEL_027_001&phenotyping_center=UC Davis
enlarged spleen	Afdn<em1(IMPC)Mbp>	heterozygote	female	Late adult	Gross Pathology and Tissue Collection	Spleen	UC Davis	IMPC	0.0	//www.mousephenotype.org/data/grosspath/MGI:1314653/UCDLA_PAT_016_002
enlarged liver	Afdn<em1(IMPC)Mbp>	heterozygote	male	Late adult	Gross Pathology and Tissue Collection	Liver	UC Davis	IMPC	0.0	//www.mousephenotype.org/data/grosspath/MGI:1314653/UCDLA_PAT_010_002
abnormal liver morphology	Afdn<em1(IMPC)Mbp>	heterozygote	male	Late adult	Gross Pathology and Tissue Collection	Liver	UC Davis	IMPC	0.0	//www.mousephenotype.org/data/grosspath/MGI:1314653/UCDLA_PAT_010_002
enlarged spleen	Afdn<em1(IMPC)Mbp>	heterozygote	male	Late adult	Gross Pathology and Tissue Collection	Spleen	UC Davis	IMPC	0.0	//www.mousephenotype.org/data/grosspath/MGI:1314653/UCDLA_PAT_016_002
abnormal spleen morphology	Afdn<em1(IMPC)Mbp>	heterozygote	male	Late adult	Gross Pathology and Tissue Collection	Spleen	UC Davis	IMPC	0.0	//www.mousephenotype.org/data/grosspath/MGI:1314653/UCDLA_PAT_016_002
decreased prepulse inhibition	Afdn<em1(IMPC)Mbp>	heterozygote	female	Early adult	Acoustic Startle and Pre-pulse Inhibition (PPI)	% Pre-pulse inhibition - PPI3	UC Davis	IMPC	6.21E-5	//www.mousephenotype.org/data/charts?accession=MGI:1314653&allele_accession_id=MGI:6277063&zygosity=heterozygote&parameter_stable_id=IMPC_ACS_035_001&pipeline_stable_id=UCD_001&procedure_stable_id=IMPC_ACS_003&parameter_stable_id=IMPC_ACS_035_001&phenotyping_center=UC Davis
decreased thigmotaxis	Afdn<em1(IMPC)Mbp>	heterozygote	male	Early adult	Open Field	Periphery permanence time	UC Davis	IMPC	8.14E-5	//www.mousephenotype.org/data/charts?accession=MGI:1314653&allele_accession_id=MGI:6277063&zygosity=heterozygote&parameter_stable_id=IMPC_OFD_012_001&pipeline_stable_id=UCD_001&procedure_stable_id=IMPC_OFD_001&parameter_stable_id=IMPC_OFD_012_001&phenotyping_center=UC Davis
decreased spleen weight	Afdn<em1(IMPC)Mbp>	heterozygote	female	Early adult	Organ Weight	Spleen weight	UC Davis	IMPC	8.47E-5	//www.mousephenotype.org/data/charts?accession=MGI:1314653&allele_accession_id=MGI:6277063&zygosity=heterozygote&parameter_stable_id=UCD_OWT_003_001&pipeline_stable_id=UCD_001&procedure_stable_id=UCD_OWT_001&parameter_stable_id=UCD_OWT_003_001&phenotyping_center=UC Davis
preweaning lethality, complete penetrance	Ap2b1<em1(IMPC)J>	homozygote	not_considered	Early adult	Viability Primary Screen	Viability Outcome	JAX	IMPC	0.0	//www.mousephenotype.org/data/charts?accession=MGI:1919020&allele_accession_id=MGI:5776619&zygosity=homozygote&parameter_stable_id=IMPC_VIA_001_001&pipeline_stable_id=JAX_001&procedure_stable_id=IMPC_VIA_001&parameter_stable_id=IMPC_VIA_001_001&phenotyping_center=JAX
cleft palate	Ap2b1<em1(IMPC)J>	homozygote	female	E18.5	Gross Morphology Embryo E18.5	Cleft palate	JAX	IMPC	0.0	//www.mousephenotype.org/data/charts?accession=MGI:1919020&allele_accession_id=MGI:5776619&zygosity=homozygote&parameter_stable_id=IMPC_GEP_076_001&pipeline_stable_id=JAX_001&procedure_stable_id=IMPC_GEP_003&parameter_stable_id=IMPC_GEP_076_001&phenotyping_center=JAX
abnormal embryo size	Ap2b1<em1(IMPC)J>	homozygote	female	E18.5	Gross Morphology Embryo E18.5	Embryo Size	JAX	IMPC	0.0	//www.mousephenotype.org/data/charts?accession=MGI:1919020&allele_accession_id=MGI:5776619&zygosity=homozygote&parameter_stable_id=IMPC_GEP_022_001&pipeline_stable_id=JAX_001&procedure_stable_id=IMPC_GEP_003&parameter_stable_id=IMPC_GEP_022_001&phenotyping_center=JAX
abnormal embryo size	Ap2b1<em1(IMPC)J>	homozygote	male	E18.5	Gross Morphology Embryo E18.5	Embryo Size	JAX	IMPC	0.0	//www.mousephenotype.org/data/charts?accession=MGI:1919020&allele_accession_id=MGI:5776619&zygosity=homozygote&parameter_stable_id=IMPC_GEP_022_001&pipeline_stable_id=JAX_001&procedure_stable_id=IMPC_GEP_003&parameter_stable_id=IMPC_GEP_022_001&phenotyping_center=JAX
cleft palate	Ap2b1<em1(IMPC)J>	homozygote	male	E18.5	Gross Morphology Embryo E18.5	Cleft palate	JAX	IMPC	0.0	//www.mousephenotype.org/data/charts?accession=MGI:1919020&allele_accession_id=MGI:5776619&zygosity=homozygote&parameter_stable_id=IMPC_GEP_076_001&pipeline_stable_id=JAX_001&procedure_stable_id=IMPC_GEP_003&parameter_stable_id=IMPC_GEP_076_001&phenotyping_center=JAX
decreased grip strength	Ap2b1<em1(IMPC)J>	heterozygote	female	Early adult	Grip Strength	Forelimb and hindlimb grip strength measurement mean	JAX	IMPC	7.91E-5	//www.mousephenotype.org/data/charts?accession=MGI:1919020&allele_accession_id=MGI:5776619&zygosity=heterozygote&parameter_stable_id=IMPC_GRS_009_001&pipeline_stable_id=JAX_001&procedure_stable_id=IMPC_GRS_001&parameter_stable_id=IMPC_GRS_009_001&phenotyping_center=JAX
preweaning lethality, incomplete penetrance	App<tm1b(KOMP)Wtsi>	homozygote	not_considered	Early adult	Viability Primary Screen	Viability Outcome	ICS	IMPC	0.0	//www.mousephenotype.org/data/charts?accession=MGI:88059&allele_accession_id=MGI:5692874&zygosity=homozygote&parameter_stable_id=IMPC_VIA_001_001&pipeline_stable_id=ICS_001&procedure_stable_id=IMPC_VIA_001&parameter_stable_id=IMPC_VIA_001_001&phenotyping_center=ICS
decreased total retina thickness	App<tm1b(KOMP)Wtsi>	heterozygote	female	Early adult	Eye Morphology	Right total retinal thickness	ICS	IMPC	6.34E-8	//www.mousephenotype.org/data/charts?accession=MGI:88059&allele_accession_id=MGI:5692874&zygosity=heterozygote&parameter_stable_id=IMPC_EYE_062_001&pipeline_stable_id=ICS_001&procedure_stable_id=IMPC_EYE_003&parameter_stable_id=IMPC_EYE_062_001&phenotyping_center=ICS
increased cornea thickness	App<tm1b(KOMP)Wtsi>	heterozygote	male	Early adult	Eye Morphology	Right corneal thickness	ICS	IMPC	2.92E-7	//www.mousephenotype.org/data/charts?accession=MGI:88059&allele_accession_id=MGI:5692874&zygosity=heterozygote&parameter_stable_id=IMPC_EYE_060_001&pipeline_stable_id=ICS_001&procedure_stable_id=IMPC_EYE_003&parameter_stable_id=IMPC_EYE_060_001&phenotyping_center=ICS
increased blood urea nitrogen level	App<tm1b(KOMP)Wtsi>	heterozygote	male	Early adult	Clinical Chemistry	Urea (Blood Urea Nitrogen - BUN)	ICS	IMPC	5.41E-7	//www.mousephenotype.org/data/charts?accession=MGI:88059&allele_accession_id=MGI:5692874&zygosity=heterozygote&parameter_stable_id=IMPC_CBC_004_001&pipeline_stable_id=ICS_001&procedure_stable_id=IMPC_CBC_003&parameter_stable_id=IMPC_CBC_004_001&phenotyping_center=ICS
decreased grip strength	App<tm1b(KOMP)Wtsi>	heterozygote	not_considered	Early adult	Grip Strength	Forelimb and hindlimb grip strength measurement mean	ICS	IMPC	2.46E-5	//www.mousephenotype.org/data/charts?accession=MGI:88059&allele_accession_id=MGI:5692874&zygosity=heterozygote&parameter_stable_id=IMPC_GRS_009_001&pipeline_stable_id=ICS_001&procedure_stable_id=IMPC_GRS_001&parameter_stable_id=IMPC_GRS_009_001&phenotyping_center=ICS
increased circulating calcium level	App<tm1b(KOMP)Wtsi>	heterozygote	not_considered	Early adult	Clinical Chemistry	Calcium	ICS	IMPC	3.17E-5	//www.mousephenotype.org/data/charts?accession=MGI:88059&allele_accession_id=MGI:5692874&zygosity=heterozygote&parameter_stable_id=IMPC_CBC_009_001&pipeline_stable_id=ICS_001&procedure_stable_id=IMPC_CBC_003&parameter_stable_id=IMPC_CBC_009_001&phenotyping_center=ICS
short tibia	App<tm1b(KOMP)Wtsi>	heterozygote	not_considered	Early adult	X-ray	Tibia length	ICS	IMPC	8.89E-5	//www.mousephenotype.org/data/charts?accession=MGI:88059&allele_accession_id=MGI:5692874&zygosity=heterozygote&parameter_stable_id=IMPC_XRY_033_001&pipeline_stable_id=ICS_001&procedure_stable_id=IMPC_XRY_001&parameter_stable_id=IMPC_XRY_033_001&phenotyping_center=ICS
abnormal heart morphology	Arhgef12<tm1b(KOMP)Wtsi>	heterozygote	male	Early adult	Gross Pathology and Tissue Collection	Heart	UC Davis	IMPC	0.0	//www.mousephenotype.org/data/grosspath/MGI:1916882/IMPC_PAT_006_002
preweaning lethality, incomplete penetrance	Arhgef12<tm1b(KOMP)Wtsi>	homozygote	not_considered	Early adult	Viability Primary Screen	Viability Outcome	UC Davis	IMPC	0.0	//www.mousephenotype.org/data/charts?accession=MGI:1916882&allele_accession_id=MGI:5614703&zygosity=homozygote&parameter_stable_id=IMPC_VIA_001_001&pipeline_stable_id=UCD_001&procedure_stable_id=IMPC_VIA_001&parameter_stable_id=IMPC_VIA_001_001&phenotyping_center=UC Davis
abnormal embryo size	Arhgef12<tm1b(KOMP)Wtsi>	heterozygote	no_data	E9.5	Gross Morphology Embryo E9.5	Embryo Size	TCP	IMPC	0.0	//www.mousephenotype.org/data/charts?accession=MGI:1916882&allele_accession_id=MGI:5614703&zygosity=heterozygote&parameter_stable_id=IMPC_GEL_032_001&pipeline_stable_id=TCP_001&procedure_stable_id=IMPC_GEL_003&parameter_stable_id=IMPC_GEL_032_001&phenotyping_center=TCP
enlarged heart	Arhgef12<tm1b(KOMP)Wtsi>	heterozygote	male	Early adult	Gross Pathology and Tissue Collection	Heart	UC Davis	IMPC	0.0	//www.mousephenotype.org/data/grosspath/MGI:1916882/IMPC_PAT_006_002
abnormal embryo size	Arhgef12<tm1b(KOMP)Wtsi>	homozygote	male	E9.5	Gross Morphology Embryo E9.5	Embryo Size	TCP	IMPC	0.0	//www.mousephenotype.org/data/charts?accession=MGI:1916882&allele_accession_id=MGI:5614703&zygosity=homozygote&parameter_stable_id=IMPC_GEL_032_001&pipeline_stable_id=TCP_001&procedure_stable_id=IMPC_GEL_003&parameter_stable_id=IMPC_GEL_032_001&phenotyping_center=TCP
abnormal heart morphology	Arhgef12<tm1b(KOMP)Wtsi>	heterozygote	male	Early adult	Gross Pathology and Tissue Collection	Heart	UC Davis	IMPC	0.0	//www.mousephenotype.org/data/grosspath/MGI:1916882/IMPC_PAT_006_002
abnormal embryo size	Arhgef12<tm1b(KOMP)Wtsi>	heterozygote	female	E9.5	Gross Morphology Embryo E9.5	Embryo Size	TCP	IMPC	0.0	//www.mousephenotype.org/data/charts?accession=MGI:1916882&allele_accession_id=MGI:5614703&zygosity=heterozygote&parameter_stable_id=IMPC_GEL_032_001&pipeline_stable_id=TCP_001&procedure_stable_id=IMPC_GEL_003&parameter_stable_id=IMPC_GEL_032_001&phenotyping_center=TCP
abnormal heart shape	Arhgef12<tm1b(KOMP)Wtsi>	heterozygote	male	Early adult	Gross Pathology and Tissue Collection	Heart	UC Davis	IMPC	0.0	//www.mousephenotype.org/data/grosspath/MGI:1916882/IMPC_PAT_006_002
embryonic growth retardation	Arhgef12<tm1b(KOMP)Wtsi>	heterozygote	male	E9.5	Gross Morphology Embryo E9.5	Delayed embryonic development	TCP	IMPC	0.0	//www.mousephenotype.org/data/charts?accession=MGI:1916882&allele_accession_id=MGI:5614703&zygosity=heterozygote&parameter_stable_id=IMPC_GEL_063_001&pipeline_stable_id=TCP_001&procedure_stable_id=IMPC_GEL_003&parameter_stable_id=IMPC_GEL_063_001&phenotyping_center=TCP
embryonic growth retardation	Arhgef12<tm1b(KOMP)Wtsi>	heterozygote	female	E9.5	Gross Morphology Embryo E9.5	Delayed embryonic development	TCP	IMPC	0.0	//www.mousephenotype.org/data/charts?accession=MGI:1916882&allele_accession_id=MGI:5614703&zygosity=heterozygote&parameter_stable_id=IMPC_GEL_063_001&pipeline_stable_id=TCP_001&procedure_stable_id=IMPC_GEL_003&parameter_stable_id=IMPC_GEL_063_001&phenotyping_center=TCP
enlarged heart	Arhgef12<tm1b(KOMP)Wtsi>	heterozygote	male	Early adult	Gross Pathology and Tissue Collection	Heart	UC Davis	IMPC	0.0	//www.mousephenotype.org/data/grosspath/MGI:1916882/IMPC_PAT_006_002
embryonic growth retardation	Arhgef12<tm1b(KOMP)Wtsi>	heterozygote	no_data	E9.5	Gross Morphology Embryo E9.5	Delayed embryonic development	TCP	IMPC	0.0	//www.mousephenotype.org/data/charts?accession=MGI:1916882&allele_accession_id=MGI:5614703&zygosity=heterozygote&parameter_stable_id=IMPC_GEL_063_001&pipeline_stable_id=TCP_001&procedure_stable_id=IMPC_GEL_003&parameter_stable_id=IMPC_GEL_063_001&phenotyping_center=TCP
abnormal embryo size	Arhgef12<tm1b(KOMP)Wtsi>	heterozygote	male	E9.5	Gross Morphology Embryo E9.5	Embryo Size	TCP	IMPC	0.0	//www.mousephenotype.org/data/charts?accession=MGI:1916882&allele_accession_id=MGI:5614703&zygosity=heterozygote&parameter_stable_id=IMPC_GEL_032_001&pipeline_stable_id=TCP_001&procedure_stable_id=IMPC_GEL_003&parameter_stable_id=IMPC_GEL_032_001&phenotyping_center=TCP
embryonic growth retardation	Arhgef12<tm1b(KOMP)Wtsi>	homozygote	male	E9.5	Gross Morphology Embryo E9.5	Delayed embryonic development	TCP	IMPC	0.0	//www.mousephenotype.org/data/charts?accession=MGI:1916882&allele_accession_id=MGI:5614703&zygosity=homozygote&parameter_stable_id=IMPC_GEL_063_001&pipeline_stable_id=TCP_001&procedure_stable_id=IMPC_GEL_003&parameter_stable_id=IMPC_GEL_063_001&phenotyping_center=TCP
abnormal heart morphology	Arhgef12<tm1b(KOMP)Wtsi>	heterozygote	male	Early adult	Gross Pathology and Tissue Collection	Heart	UC Davis	IMPC	0.0	//www.mousephenotype.org/data/grosspath/MGI:1916882/IMPC_PAT_006_002
increased prepulse inhibition	Arhgef12<tm1b(KOMP)Wtsi>	heterozygote	female	Early adult	Acoustic Startle and Pre-pulse Inhibition (PPI)	% Pre-pulse inhibition - PPI1	UC Davis	IMPC	2.06E-7	//www.mousephenotype.org/data/charts?accession=MGI:1916882&allele_accession_id=MGI:5614703&zygosity=heterozygote&parameter_stable_id=IMPC_ACS_033_001&pipeline_stable_id=UCD_001&procedure_stable_id=IMPC_ACS_003&parameter_stable_id=IMPC_ACS_033_001&phenotyping_center=UC Davis
decreased mean corpuscular volume	Arhgef12<tm1b(KOMP)Wtsi>	heterozygote	male	Early adult	Hematology	Mean cell volume	UC Davis	IMPC	6.74E-6	//www.mousephenotype.org/data/charts?accession=MGI:1916882&allele_accession_id=MGI:5614703&zygosity=heterozygote&parameter_stable_id=IMPC_HEM_005_001&pipeline_stable_id=UCD_001&procedure_stable_id=IMPC_HEM_002&parameter_stable_id=IMPC_HEM_005_001&phenotyping_center=UC Davis
hypoactivity	Arhgef12<tm1b(KOMP)Wtsi>	heterozygote	female	Early adult	Open Field	Number of center entries	UC Davis	IMPC	1.72E-5	//www.mousephenotype.org/data/charts?accession=MGI:1916882&allele_accession_id=MGI:5614703&zygosity=heterozygote&parameter_stable_id=IMPC_OFD_019_001&pipeline_stable_id=UCD_001&procedure_stable_id=IMPC_OFD_001&parameter_stable_id=IMPC_OFD_019_001&phenotyping_center=UC Davis
decreased prepulse inhibition	Arrb1<tm1b(KOMP)Wtsi>	homozygote	not_considered	Early adult	Acoustic Startle and Pre-pulse Inhibition (PPI)	% Pre-pulse inhibition - PPI4	JAX	IMPC	1.52E-8	//www.mousephenotype.org/data/charts?accession=MGI:99473&allele_accession_id=MGI:5477806&zygosity=homozygote&parameter_stable_id=IMPC_ACS_036_001&pipeline_stable_id=JAX_001&procedure_stable_id=IMPC_ACS_003&parameter_stable_id=IMPC_ACS_036_001&phenotyping_center=JAX
decreased prepulse inhibition	Arrb1<tm1b(KOMP)Wtsi>	homozygote	male	Early adult	Acoustic Startle and Pre-pulse Inhibition (PPI)	% Pre-pulse inhibition - PPI3	JAX	IMPC	6.69E-7	//www.mousephenotype.org/data/charts?accession=MGI:99473&allele_accession_id=MGI:5477806&zygosity=homozygote&parameter_stable_id=IMPC_ACS_035_001&pipeline_stable_id=JAX_001&procedure_stable_id=IMPC_ACS_003&parameter_stable_id=IMPC_ACS_035_001&phenotyping_center=JAX
thrombocytopenia	Arrb1<tm1b(KOMP)Wtsi>	homozygote	male	Early adult	Hematology	Platelet count	JAX	IMPC	1.43E-6	//www.mousephenotype.org/data/charts?accession=MGI:99473&allele_accession_id=MGI:5477806&zygosity=homozygote&parameter_stable_id=IMPC_HEM_008_001&pipeline_stable_id=JAX_001&procedure_stable_id=IMPC_HEM_002&parameter_stable_id=IMPC_HEM_008_001&phenotyping_center=JAX
decreased prepulse inhibition	Arrb1<tm1b(KOMP)Wtsi>	homozygote	male	Early adult	Acoustic Startle and Pre-pulse Inhibition (PPI)	% Pre-pulse inhibition - Global	JAX	IMPC	1.68E-6	//www.mousephenotype.org/data/charts?accession=MGI:99473&allele_accession_id=MGI:5477806&zygosity=homozygote&parameter_stable_id=IMPC_ACS_037_001&pipeline_stable_id=JAX_001&procedure_stable_id=IMPC_ACS_003&parameter_stable_id=IMPC_ACS_037_001&phenotyping_center=JAX
increased heart weight	Arrb1<tm1b(KOMP)Wtsi>	homozygote	not_considered	Early adult	Heart Weight	Heart weight	JAX	IMPC	7.1E-6	//www.mousephenotype.org/data/charts?accession=MGI:99473&allele_accession_id=MGI:5477806&zygosity=homozygote&parameter_stable_id=IMPC_HWT_008_001&pipeline_stable_id=JAX_001&procedure_stable_id=IMPC_HWT_001&parameter_stable_id=IMPC_HWT_008_001&phenotyping_center=JAX
increased mean corpuscular hemoglobin	Arrb1<tm1b(KOMP)Wtsi>	homozygote	not_considered	Early adult	Hematology	Mean corpuscular hemoglobin	JAX	IMPC	1.61E-5	//www.mousephenotype.org/data/charts?accession=MGI:99473&allele_accession_id=MGI:5477806&zygosity=homozygote&parameter_stable_id=IMPC_HEM_006_001&pipeline_stable_id=JAX_001&procedure_stable_id=IMPC_HEM_002&parameter_stable_id=IMPC_HEM_006_001&phenotyping_center=JAX
decreased prepulse inhibition	Arrb1<tm1b(KOMP)Wtsi>	homozygote	male	Early adult	Acoustic Startle and Pre-pulse Inhibition (PPI)	% Pre-pulse inhibition - PPI2	JAX	IMPC	1.76E-5	//www.mousephenotype.org/data/charts?accession=MGI:99473&allele_accession_id=MGI:5477806&zygosity=homozygote&parameter_stable_id=IMPC_ACS_034_001&pipeline_stable_id=JAX_001&procedure_stable_id=IMPC_ACS_003&parameter_stable_id=IMPC_ACS_034_001&phenotyping_center=JAX
increased startle reflex	Arrb1<tm1b(KOMP)Wtsi>	homozygote	male	Early adult	Acoustic Startle and Pre-pulse Inhibition (PPI)	Response amplitude - S	JAX	IMPC	5.82E-5	//www.mousephenotype.org/data/charts?accession=MGI:99473&allele_accession_id=MGI:5477806&zygosity=homozygote&parameter_stable_id=IMPC_ACS_006_001&pipeline_stable_id=JAX_001&procedure_stable_id=IMPC_ACS_003&parameter_stable_id=IMPC_ACS_006_001&phenotyping_center=JAX
Eye with optic nerve - process of degenerative change	Asxl1<tm1a(EUCOMM)Wtsi>	heterozygote	female	Early adult	Histopathology	Eye with optic nerve - MPATH process term	WTSI	IMPC	0.0	//www.mousephenotype.org/data/histopath/MGI:2684063?anatomy="Eye with optic nerve"
Eye with optic nerve - MPATH diagnostic term cataract	Asxl1<tm1a(EUCOMM)Wtsi>	heterozygote	male	Early adult	Histopathology	Eye with optic nerve - MPATH diagnostic term	WTSI	IMPC	0.0	//www.mousephenotype.org/data/histopath/MGI:2684063?anatomy="Eye with optic nerve"
Eye with optic nerve - process of degenerative change	Asxl1<tm1a(EUCOMM)Wtsi>	heterozygote	male	Early adult	Histopathology	Eye with optic nerve - MPATH process term	WTSI	IMPC	0.0	//www.mousephenotype.org/data/histopath/MGI:2684063?anatomy="Eye with optic nerve"
Eye with optic nerve - MPATH diagnostic term cataract	Asxl1<tm1a(EUCOMM)Wtsi>	heterozygote	female	Early adult	Histopathology	Eye with optic nerve - MPATH diagnostic term	WTSI	IMPC	0.0	//www.mousephenotype.org/data/histopath/MGI:2684063?anatomy="Eye with optic nerve"
decreased mean corpuscular hemoglobin	Asxl1<tm1a(EUCOMM)Wtsi>	heterozygote	female	Early adult	Haematology test	Mean-corpuscular-haemoglobin	WTSI	MGP	4.45E-13	//www.mousephenotype.org/data/charts?accession=MGI:2684063&allele_accession_id=MGI:4431878&zygosity=heterozygote&parameter_stable_id=M-G-P_016_001_006&pipeline_stable_id=M-G-P_001&procedure_stable_id=M-G-P_016_001&parameter_stable_id=M-G-P_016_001_006&phenotyping_center=WTSI
decreased hemoglobin content	Asxl1<tm1a(EUCOMM)Wtsi>	heterozygote	female	Early adult	Haematology test	Haemoglobin	WTSI	MGP	4.55E-10	//www.mousephenotype.org/data/charts?accession=MGI:2684063&allele_accession_id=MGI:4431878&zygosity=heterozygote&parameter_stable_id=M-G-P_016_001_003&pipeline_stable_id=M-G-P_001&procedure_stable_id=M-G-P_016_001&parameter_stable_id=M-G-P_016_001_003&phenotyping_center=WTSI
decreased sacral vertebrae number	Asxl1<tm1a(EUCOMM)Wtsi>	heterozygote	male	Early adult	X-ray	Number of pelvic vertebrae	WTSI	MGP	1.17E-7	//www.mousephenotype.org/data/charts?accession=MGI:2684063&allele_accession_id=MGI:4431878&zygosity=heterozygote&parameter_stable_id=M-G-P_006_001_028&pipeline_stable_id=M-G-P_001&procedure_stable_id=M-G-P_006_001&parameter_stable_id=M-G-P_006_001_028&phenotyping_center=WTSI
decreased mean corpuscular hemoglobin	Asxl1<tm1a(EUCOMM)Wtsi>	heterozygote	male	Early adult	Haematology test	Mean-corpuscular-haemoglobin	WTSI	MGP	1.47E-7	//www.mousephenotype.org/data/charts?accession=MGI:2684063&allele_accession_id=MGI:4431878&zygosity=heterozygote&parameter_stable_id=M-G-P_016_001_006&pipeline_stable_id=M-G-P_001&procedure_stable_id=M-G-P_016_001&parameter_stable_id=M-G-P_016_001_006&phenotyping_center=WTSI
increased lumbar vertebrae number	Asxl1<tm1a(EUCOMM)Wtsi>	heterozygote	male	Early adult	X-ray	Number of lumbar vertebrae	WTSI	MGP	5.61E-7	//www.mousephenotype.org/data/charts?accession=MGI:2684063&allele_accession_id=MGI:4431878&zygosity=heterozygote&parameter_stable_id=M-G-P_006_001_027&pipeline_stable_id=M-G-P_001&procedure_stable_id=M-G-P_006_001&parameter_stable_id=M-G-P_006_001_027&phenotyping_center=WTSI
decreased mean corpuscular volume	Asxl1<tm1a(EUCOMM)Wtsi>	heterozygote	female	Early adult	Haematology test	Mean-cell-volume	WTSI	MGP	7.68E-7	//www.mousephenotype.org/data/charts?accession=MGI:2684063&allele_accession_id=MGI:4431878&zygosity=heterozygote&parameter_stable_id=M-G-P_016_001_005&pipeline_stable_id=M-G-P_001&procedure_stable_id=M-G-P_016_001&parameter_stable_id=M-G-P_016_001_005&phenotyping_center=WTSI
increased bone mineral content	Asxl1<tm1a(EUCOMM)Wtsi>	heterozygote	male	Early adult	Dexa-scan analysis	Bone Mineral Content	WTSI	MGP	9.08E-7	//www.mousephenotype.org/data/charts?accession=MGI:2684063&allele_accession_id=MGI:4431878&zygosity=heterozygote&parameter_stable_id=M-G-P_005_001_005&pipeline_stable_id=M-G-P_001&procedure_stable_id=M-G-P_005_001&parameter_stable_id=M-G-P_005_001_005&phenotyping_center=WTSI
increased lumbar vertebrae number	Asxl1<tm1a(EUCOMM)Wtsi>	heterozygote	female	Early adult	X-ray	Number of lumbar vertebrae	WTSI	MGP	2.27E-6	//www.mousephenotype.org/data/charts?accession=MGI:2684063&allele_accession_id=MGI:4431878&zygosity=heterozygote&parameter_stable_id=M-G-P_006_001_027&pipeline_stable_id=M-G-P_001&procedure_stable_id=M-G-P_006_001&parameter_stable_id=M-G-P_006_001_027&phenotyping_center=WTSI
decreased hemoglobin content	Asxl1<tm1a(EUCOMM)Wtsi>	heterozygote	male	Early adult	Haematology test	Haemoglobin	WTSI	MGP	2.39E-6	//www.mousephenotype.org/data/charts?accession=MGI:2684063&allele_accession_id=MGI:4431878&zygosity=heterozygote&parameter_stable_id=M-G-P_016_001_003&pipeline_stable_id=M-G-P_001&procedure_stable_id=M-G-P_016_001&parameter_stable_id=M-G-P_016_001_003&phenotyping_center=WTSI
decreased sacral vertebrae number	Asxl1<tm1a(EUCOMM)Wtsi>	heterozygote	female	Early adult	X-ray	Number of pelvic vertebrae	WTSI	MGP	4.1E-6	//www.mousephenotype.org/data/charts?accession=MGI:2684063&allele_accession_id=MGI:4431878&zygosity=heterozygote&parameter_stable_id=M-G-P_006_001_028&pipeline_stable_id=M-G-P_001&procedure_stable_id=M-G-P_006_001&parameter_stable_id=M-G-P_006_001_028&phenotyping_center=WTSI
hyperactivity	Asxl1<tm1a(EUCOMM)Wtsi>	heterozygote	not_considered	Early adult	Open Field	Whole Arena - resting time	WTSI	MGP	5.31E-6	//www.mousephenotype.org/data/charts?accession=MGI:2684063&allele_accession_id=MGI:4431878&zygosity=heterozygote&parameter_stable_id=M-G-P_007_001_003&pipeline_stable_id=M-G-P_001&procedure_stable_id=M-G-P_007_001&parameter_stable_id=M-G-P_007_001_003&phenotyping_center=WTSI
decreased hematocrit	Asxl1<tm1a(EUCOMM)Wtsi>	heterozygote	female	Early adult	Haematology test	Haematocrit	WTSI	MGP	2.59E-5	//www.mousephenotype.org/data/charts?accession=MGI:2684063&allele_accession_id=MGI:4431878&zygosity=heterozygote&parameter_stable_id=M-G-P_016_001_004&pipeline_stable_id=M-G-P_001&procedure_stable_id=M-G-P_016_001&parameter_stable_id=M-G-P_016_001_004&phenotyping_center=WTSI
vertebral fusion	Asxl1<tm1a(EUCOMM)Wtsi>	heterozygote	female	Early adult	X-ray	Fusion of vertebrae	WTSI	MGP	3.72E-5	//www.mousephenotype.org/data/charts?accession=MGI:2684063&allele_accession_id=MGI:4431878&zygosity=heterozygote&parameter_stable_id=M-G-P_006_001_026&pipeline_stable_id=M-G-P_001&procedure_stable_id=M-G-P_006_001&parameter_stable_id=M-G-P_006_001_026&phenotyping_center=WTSI
decreased circulating glucose level	Asxl1<tm1a(EUCOMM)Wtsi>	heterozygote	not_considered	Early adult	Clinical Chemistry	Glucose	WTSI	MGP	5.45E-5	//www.mousephenotype.org/data/charts?accession=MGI:2684063&allele_accession_id=MGI:4431878&zygosity=heterozygote&parameter_stable_id=M-G-P_025_001_001&pipeline_stable_id=M-G-P_001&procedure_stable_id=M-G-P_025_001&parameter_stable_id=M-G-P_025_001_001&phenotyping_center=WTSI
increased circulating iron level	Asxl1<tm1a(EUCOMM)Wtsi>	heterozygote	male	Early adult	Clinical Chemistry	Iron	WTSI	MGP	9.31E-5	//www.mousephenotype.org/data/charts?accession=MGI:2684063&allele_accession_id=MGI:4431878&zygosity=heterozygote&parameter_stable_id=M-G-P_025_001_011&pipeline_stable_id=M-G-P_001&procedure_stable_id=M-G-P_025_001&parameter_stable_id=M-G-P_025_001_011&phenotyping_center=WTSI
microphthalmia	Bmi1<tm1.1(KOMP)Vlcg>	homozygote	female	E15.5	Gross Morphology Embryo E14.5-E15.5	Microphthalmia	TCP	IMPC	0.0	//www.mousephenotype.org/data/charts?accession=MGI:88174&allele_accession_id=MGI:5695968&zygosity=homozygote&parameter_stable_id=IMPC_GEO_047_002&pipeline_stable_id=TCP_001&procedure_stable_id=IMPC_GEO_003&parameter_stable_id=IMPC_GEO_047_002&phenotyping_center=TCP
abnormal embryo size	Bmi1<tm1.1(KOMP)Vlcg>	heterozygote	female	E15.5	Gross Morphology Embryo E14.5-E15.5	Embryo Size	TCP	IMPC	0.0	//www.mousephenotype.org/data/charts?accession=MGI:88174&allele_accession_id=MGI:5695968&zygosity=heterozygote&parameter_stable_id=IMPC_GEO_019_001&pipeline_stable_id=TCP_001&procedure_stable_id=IMPC_GEO_003&parameter_stable_id=IMPC_GEO_019_001&phenotyping_center=TCP
preweaning lethality, incomplete penetrance	Bmi1<tm1.1(KOMP)Vlcg>	homozygote	not_considered	Early adult	Viability Primary Screen	Viability Outcome	UC Davis	IMPC	0.0	//www.mousephenotype.org/data/charts?accession=MGI:88174&allele_accession_id=MGI:5695968&zygosity=homozygote&parameter_stable_id=IMPC_VIA_001_001&pipeline_stable_id=UCD_001&procedure_stable_id=IMPC_VIA_001&parameter_stable_id=IMPC_VIA_001_001&phenotyping_center=UC Davis
edema	Bmi1<tm1.1(KOMP)Vlcg>	homozygote	male	E15.5	Gross Morphology Embryo E14.5-E15.5	Edema	TCP	IMPC	0.0	//www.mousephenotype.org/data/charts?accession=MGI:88174&allele_accession_id=MGI:5695968&zygosity=homozygote&parameter_stable_id=IMPC_GEO_064_001&pipeline_stable_id=TCP_001&procedure_stable_id=IMPC_GEO_003&parameter_stable_id=IMPC_GEO_064_001&phenotyping_center=TCP
anophthalmia	Bmi1<tm1.1(KOMP)Vlcg>	heterozygote	female	E15.5	Gross Morphology Embryo E14.5-E15.5	Anophthalmia	TCP	IMPC	0.0	//www.mousephenotype.org/data/charts?accession=MGI:88174&allele_accession_id=MGI:5695968&zygosity=heterozygote&parameter_stable_id=IMPC_GEO_048_002&pipeline_stable_id=TCP_001&procedure_stable_id=IMPC_GEO_003&parameter_stable_id=IMPC_GEO_048_002&phenotyping_center=TCP
microphthalmia	Bmi1<tm1.1(KOMP)Vlcg>	homozygote	male	E15.5	Gross Morphology Embryo E14.5-E15.5	Microphthalmia	TCP	IMPC	0.0	//www.mousephenotype.org/data/charts?accession=MGI:88174&allele_accession_id=MGI:5695968&zygosity=homozygote&parameter_stable_id=IMPC_GEO_047_002&pipeline_stable_id=TCP_001&procedure_stable_id=IMPC_GEO_003&parameter_stable_id=IMPC_GEO_047_002&phenotyping_center=TCP
abnormal embryo size	Bmi1<tm1.1(KOMP)Vlcg>	homozygote	female	E15.5	Gross Morphology Embryo E14.5-E15.5	Embryo Size	TCP	IMPC	0.0	//www.mousephenotype.org/data/charts?accession=MGI:88174&allele_accession_id=MGI:5695968&zygosity=homozygote&parameter_stable_id=IMPC_GEO_019_001&pipeline_stable_id=TCP_001&procedure_stable_id=IMPC_GEO_003&parameter_stable_id=IMPC_GEO_019_001&phenotyping_center=TCP
abnormal embryo size	Bmi1<tm1.1(KOMP)Vlcg>	homozygote	male	E15.5	Gross Morphology Embryo E14.5-E15.5	Embryo Size	TCP	IMPC	0.0	//www.mousephenotype.org/data/charts?accession=MGI:88174&allele_accession_id=MGI:5695968&zygosity=homozygote&parameter_stable_id=IMPC_GEO_019_001&pipeline_stable_id=TCP_001&procedure_stable_id=IMPC_GEO_003&parameter_stable_id=IMPC_GEO_019_001&phenotyping_center=TCP
edema	Bmi1<tm1.1(KOMP)Vlcg>	heterozygote	male	E15.5	Gross Morphology Embryo E14.5-E15.5	Edema	TCP	IMPC	0.0	//www.mousephenotype.org/data/charts?accession=MGI:88174&allele_accession_id=MGI:5695968&zygosity=heterozygote&parameter_stable_id=IMPC_GEO_064_001&pipeline_stable_id=TCP_001&procedure_stable_id=IMPC_GEO_003&parameter_stable_id=IMPC_GEO_064_001&phenotyping_center=TCP
edema	Bmi1<tm1.1(KOMP)Vlcg>	heterozygote	no_data	E15.5	Gross Morphology Embryo E14.5-E15.5	Edema	TCP	IMPC	0.0	//www.mousephenotype.org/data/charts?accession=MGI:88174&allele_accession_id=MGI:5695968&zygosity=heterozygote&parameter_stable_id=IMPC_GEO_064_001&pipeline_stable_id=TCP_001&procedure_stable_id=IMPC_GEO_003&parameter_stable_id=IMPC_GEO_064_001&phenotyping_center=TCP
edema	Bmi1<tm1.1(KOMP)Vlcg>	homozygote	female	E15.5	Gross Morphology Embryo E14.5-E15.5	Edema	TCP	IMPC	0.0	//www.mousephenotype.org/data/charts?accession=MGI:88174&allele_accession_id=MGI:5695968&zygosity=homozygote&parameter_stable_id=IMPC_GEO_064_001&pipeline_stable_id=TCP_001&procedure_stable_id=IMPC_GEO_003&parameter_stable_id=IMPC_GEO_064_001&phenotyping_center=TCP
abnormal embryo size	Bmi1<tm1.1(KOMP)Vlcg>	heterozygote	no_data	E15.5	Gross Morphology Embryo E14.5-E15.5	Embryo Size	TCP	IMPC	0.0	//www.mousephenotype.org/data/charts?accession=MGI:88174&allele_accession_id=MGI:5695968&zygosity=heterozygote&parameter_stable_id=IMPC_GEO_019_001&pipeline_stable_id=TCP_001&procedure_stable_id=IMPC_GEO_003&parameter_stable_id=IMPC_GEO_019_001&phenotyping_center=TCP
edema	Bmi1<tm1.1(KOMP)Vlcg>	heterozygote	female	E15.5	Gross Morphology Embryo E14.5-E15.5	Edema	TCP	IMPC	0.0	//www.mousephenotype.org/data/charts?accession=MGI:88174&allele_accession_id=MGI:5695968&zygosity=heterozygote&parameter_stable_id=IMPC_GEO_064_001&pipeline_stable_id=TCP_001&procedure_stable_id=IMPC_GEO_003&parameter_stable_id=IMPC_GEO_064_001&phenotyping_center=TCP
increased circulating alanine transaminase level	Btrc<tm1b(KOMP)Wtsi>	homozygote	male	Early adult	Clinical Chemistry	Alanine aminotransferase	MRC Harwell	IMPC	6.52E-13	//www.mousephenotype.org/data/charts?accession=MGI:1338871&allele_accession_id=MGI:5548441&zygosity=homozygote&parameter_stable_id=IMPC_CBC_013_001&pipeline_stable_id=HRWL_001&procedure_stable_id=IMPC_CBC_002&parameter_stable_id=IMPC_CBC_013_001&phenotyping_center=MRC Harwell
increased mean corpuscular volume	Btrc<tm1b(KOMP)Wtsi>	homozygote	female	Early adult	Hematology	Mean cell volume	MRC Harwell	IMPC	5.36E-5	//www.mousephenotype.org/data/charts?accession=MGI:1338871&allele_accession_id=MGI:5548441&zygosity=homozygote&parameter_stable_id=IMPC_HEM_005_001&pipeline_stable_id=HRWL_001&procedure_stable_id=IMPC_HEM_002&parameter_stable_id=IMPC_HEM_005_001&phenotyping_center=MRC Harwell
increased monocyte cell number	Btrc<tm1b(KOMP)Wtsi>	homozygote	male	Early adult	Hematology	Monocyte cell count	MRC Harwell	IMPC	6.6E-5	//www.mousephenotype.org/data/charts?accession=MGI:1338871&allele_accession_id=MGI:5548441&zygosity=homozygote&parameter_stable_id=IMPC_HEM_034_001&pipeline_stable_id=HRWL_001&procedure_stable_id=IMPC_HEM_002&parameter_stable_id=IMPC_HEM_034_001&phenotyping_center=MRC Harwell
increased mean corpuscular volume	Btrc<tm1b(KOMP)Wtsi>	homozygote	male	Early adult	Hematology	Mean cell volume	MRC Harwell	IMPC	8.0E-5	//www.mousephenotype.org/data/charts?accession=MGI:1338871&allele_accession_id=MGI:5548441&zygosity=homozygote&parameter_stable_id=IMPC_HEM_005_001&pipeline_stable_id=HRWL_001&procedure_stable_id=IMPC_HEM_002&parameter_stable_id=IMPC_HEM_005_001&phenotyping_center=MRC Harwell
small liver	Cacna1c<em1(IMPC)Mbp>	heterozygote	female	Early adult	Gross Pathology and Tissue Collection	Liver	UC Davis	IMPC	0.0	//www.mousephenotype.org/data/grosspath/MGI:103013/IMPC_PAT_010_002
enlarged spleen	Cacna1c<em1(IMPC)Mbp>	heterozygote	female	Early adult	Gross Pathology and Tissue Collection	Spleen	UC Davis	IMPC	0.0	//www.mousephenotype.org/data/grosspath/MGI:103013/IMPC_PAT_016_002
abnormal placenta morphology	Cacna1c<em1(IMPC)Mbp>	heterozygote	female	E15.5	Gross Morphology Placenta E14.5-E15.5	Placenta Morphology	UC Davis	IMPC	0.0	//www.mousephenotype.org/data/charts?accession=MGI:103013&allele_accession_id=MGI:6362815&zygosity=heterozygote&parameter_stable_id=IMPC_GPO_002_001&pipeline_stable_id=UCD_001&procedure_stable_id=IMPC_GPO_001&parameter_stable_id=IMPC_GPO_002_001&phenotyping_center=UC Davis
abnormal liver morphology	Cacna1c<em1(IMPC)Mbp>	heterozygote	female	Early adult	Gross Pathology and Tissue Collection	Liver	UC Davis	IMPC	0.0	//www.mousephenotype.org/data/grosspath/MGI:103013/IMPC_PAT_010_002
abnormal spleen morphology	Cacna1c<em1(IMPC)Mbp>	heterozygote	female	Early adult	Gross Pathology and Tissue Collection	Spleen	UC Davis	IMPC	0.0	//www.mousephenotype.org/data/grosspath/MGI:103013/IMPC_PAT_016_002
abnormal kidney morphology	Cacna1c<em1(IMPC)Mbp>	heterozygote	female	Early adult	Gross Pathology and Tissue Collection	Kidney	UC Davis	IMPC	0.0	//www.mousephenotype.org/data/grosspath/MGI:103013/IMPC_PAT_017_002
abnormal placenta morphology	Cacna1c<em1(IMPC)Mbp>	heterozygote	male	E15.5	Gross Morphology Placenta E14.5-E15.5	Placenta Morphology	UC Davis	IMPC	0.0	//www.mousephenotype.org/data/charts?accession=MGI:103013&allele_accession_id=MGI:6362815&zygosity=heterozygote&parameter_stable_id=IMPC_GPO_002_001&pipeline_stable_id=UCD_001&procedure_stable_id=IMPC_GPO_001&parameter_stable_id=IMPC_GPO_002_001&phenotyping_center=UC Davis
preweaning lethality, complete penetrance	Cacna1c<em1(IMPC)Mbp>	homozygote	not_considered	Early adult	Viability Primary Screen	Viability Outcome	UC Davis	IMPC	0.0	//www.mousephenotype.org/data/charts?accession=MGI:103013&allele_accession_id=MGI:6362815&zygosity=homozygote&parameter_stable_id=IMPC_VIA_001_001&pipeline_stable_id=UCD_001&procedure_stable_id=IMPC_VIA_001&parameter_stable_id=IMPC_VIA_001_001&phenotyping_center=UC Davis
small kidney	Cacna1c<em1(IMPC)Mbp>	heterozygote	female	Early adult	Gross Pathology and Tissue Collection	Kidney	UC Davis	IMPC	0.0	//www.mousephenotype.org/data/grosspath/MGI:103013/IMPC_PAT_017_002
increased freezing behavior	Cacna1c<em1(IMPC)Mbp>	heterozygote	male	Early adult	Fear Conditioning	Cue Baseline % Freezing Time	UC Davis	IMPC	4.48E-6	//www.mousephenotype.org/data/charts?accession=MGI:103013&allele_accession_id=MGI:6362815&zygosity=heterozygote&parameter_stable_id=IMPC_FEA_015_001&pipeline_stable_id=UCD_001&procedure_stable_id=IMPC_FEA_001&parameter_stable_id=IMPC_FEA_015_001&phenotyping_center=UC Davis
small testis	Ccnd2<tm1b(KOMP)Mbp>	homozygote	male	Late adult	Gross Pathology and Tissue Collection	Testes	MRC Harwell	IMPC	0.0	//www.mousephenotype.org/data/grosspath/MGI:88314/HRWLLA_PAT_024_002
increased circulating alkaline phosphatase level	Ccnd2<tm1b(KOMP)Mbp>	homozygote	female	Late adult	Clinical Chemistry	Alkaline phosphatase	MRC Harwell	IMPC	5.8E-22	//www.mousephenotype.org/data/charts?accession=MGI:88314&allele_accession_id=MGI:6120814&zygosity=homozygote&parameter_stable_id=HRWLLA_CBC_014_001&pipeline_stable_id=HRWLLA_001&procedure_stable_id=HRWLLA_CBC_002&parameter_stable_id=HRWLLA_CBC_014_001&phenotyping_center=MRC Harwell
impaired glucose tolerance	Ccnd2<tm1b(KOMP)Mbp>	homozygote	male	Early adult	Intraperitoneal glucose tolerance test (IPGTT)	Area under glucose response curve	MRC Harwell	IMPC	2.18E-15	//www.mousephenotype.org/data/charts?accession=MGI:88314&allele_accession_id=MGI:6120814&zygosity=homozygote&parameter_stable_id=IMPC_IPG_012_001&pipeline_stable_id=HRWL_001&procedure_stable_id=IMPC_IPG_001&parameter_stable_id=IMPC_IPG_012_001&phenotyping_center=MRC Harwell
abnormal spine curvature	Ccnd2<tm1b(KOMP)Mbp>	homozygote	male	Early adult	X-ray	Shape of spine	MRC Harwell	IMPC	7.17E-10	//www.mousephenotype.org/data/charts?accession=MGI:88314&allele_accession_id=MGI:6120814&zygosity=homozygote&parameter_stable_id=IMPC_XRY_055_001&pipeline_stable_id=HRWL_001&procedure_stable_id=IMPC_XRY_001&parameter_stable_id=IMPC_XRY_055_001&phenotyping_center=MRC Harwell
abnormal cranium morphology	Ccnd2<tm1b(KOMP)Mbp>	homozygote	male	Early adult	X-ray	Skull shape	MRC Harwell	IMPC	5.46E-9	//www.mousephenotype.org/data/charts?accession=MGI:88314&allele_accession_id=MGI:6120814&zygosity=homozygote&parameter_stable_id=IMPC_XRY_001_001&pipeline_stable_id=HRWL_001&procedure_stable_id=IMPC_XRY_001&parameter_stable_id=IMPC_XRY_001_001&phenotyping_center=MRC Harwell
increased fasting circulating glucose level	Ccnd2<tm1b(KOMP)Mbp>	homozygote	male	Early adult	Intraperitoneal glucose tolerance test (IPGTT)	Fasted blood glucose concentration	MRC Harwell	IMPC	9.44E-7	//www.mousephenotype.org/data/charts?accession=MGI:88314&allele_accession_id=MGI:6120814&zygosity=homozygote&parameter_stable_id=IMPC_IPG_010_001&pipeline_stable_id=HRWL_001&procedure_stable_id=IMPC_IPG_001&parameter_stable_id=IMPC_IPG_010_001&phenotyping_center=MRC Harwell
decreased total body fat amount	Ccnd2<tm1b(KOMP)Mbp>	homozygote	female	Late adult	Body Composition (DEXA lean/fat)	Fat/Body weight	MRC Harwell	IMPC	1.05E-6	//www.mousephenotype.org/data/charts?accession=MGI:88314&allele_accession_id=MGI:6120814&zygosity=homozygote&parameter_stable_id=HRWLLA_DXA_009_001&pipeline_stable_id=HRWLLA_001&procedure_stable_id=HRWLLA_DXA_001&parameter_stable_id=HRWLLA_DXA_009_001&phenotyping_center=MRC Harwell
abnormal spine curvature	Ccnd2<tm1b(KOMP)Mbp>	homozygote	male	Late adult	X-ray	Shape of spine	MRC Harwell	IMPC	1.87E-6	//www.mousephenotype.org/data/charts?accession=MGI:88314&allele_accession_id=MGI:6120814&zygosity=homozygote&parameter_stable_id=HRWLLA_XRY_055_001&pipeline_stable_id=HRWLLA_001&procedure_stable_id=HRWLLA_XRY_001&parameter_stable_id=HRWLLA_XRY_055_001&phenotyping_center=MRC Harwell
increased lean body mass	Ccnd2<tm1b(KOMP)Mbp>	homozygote	male	Late adult	Body Composition (DEXA lean/fat)	Lean/Body weight	MRC Harwell	IMPC	2.94E-6	//www.mousephenotype.org/data/charts?accession=MGI:88314&allele_accession_id=MGI:6120814&zygosity=homozygote&parameter_stable_id=HRWLLA_DXA_008_001&pipeline_stable_id=HRWLLA_001&procedure_stable_id=HRWLLA_DXA_001&parameter_stable_id=HRWLLA_DXA_008_001&phenotyping_center=MRC Harwell
increased lean body mass	Ccnd2<tm1b(KOMP)Mbp>	homozygote	female	Late adult	Body Composition (DEXA lean/fat)	Lean/Body weight	MRC Harwell	IMPC	3.71E-6	//www.mousephenotype.org/data/charts?accession=MGI:88314&allele_accession_id=MGI:6120814&zygosity=homozygote&parameter_stable_id=HRWLLA_DXA_008_001&pipeline_stable_id=HRWLLA_001&procedure_stable_id=HRWLLA_DXA_001&parameter_stable_id=HRWLLA_DXA_008_001&phenotyping_center=MRC Harwell
hyperactivity	Ccnd2<tm1b(KOMP)Mbp>	homozygote	male	Early adult	Open Field	Periphery distance travelled	MRC Harwell	IMPC	3.86E-6	//www.mousephenotype.org/data/charts?accession=MGI:88314&allele_accession_id=MGI:6120814&zygosity=homozygote&parameter_stable_id=IMPC_OFD_010_001&pipeline_stable_id=HRWL_001&procedure_stable_id=IMPC_OFD_001&parameter_stable_id=IMPC_OFD_010_001&phenotyping_center=MRC Harwell
increased grip strength	Ccnd2<tm1b(KOMP)Mbp>	homozygote	male	Late adult	Grip Strength	Forelimb grip strength normalised against body weight	MRC Harwell	IMPC	4.13E-6	//www.mousephenotype.org/data/charts?accession=MGI:88314&allele_accession_id=MGI:6120814&zygosity=homozygote&parameter_stable_id=HRWLLA_GRS_010_001&pipeline_stable_id=HRWLLA_001&procedure_stable_id=HRWLLA_GRS_001&parameter_stable_id=HRWLLA_GRS_010_001&phenotyping_center=MRC Harwell
increased mean corpuscular volume	Ccnd2<tm1b(KOMP)Mbp>	homozygote	female	Late adult	Hematology	Mean cell volume	MRC Harwell	IMPC	6.26E-6	//www.mousephenotype.org/data/charts?accession=MGI:88314&allele_accession_id=MGI:6120814&zygosity=homozygote&parameter_stable_id=HRWLLA_HEM_005_001&pipeline_stable_id=HRWLLA_001&procedure_stable_id=HRWLLA_HEM_002&parameter_stable_id=HRWLLA_HEM_005_001&phenotyping_center=MRC Harwell
impaired glucose tolerance	Ccnd2<tm1b(KOMP)Mbp>	homozygote	female	Early adult	Intraperitoneal glucose tolerance test (IPGTT)	Area under glucose response curve	MRC Harwell	IMPC	7.72E-6	//www.mousephenotype.org/data/charts?accession=MGI:88314&allele_accession_id=MGI:6120814&zygosity=homozygote&parameter_stable_id=IMPC_IPG_012_001&pipeline_stable_id=HRWL_001&procedure_stable_id=IMPC_IPG_001&parameter_stable_id=IMPC_IPG_012_001&phenotyping_center=MRC Harwell
increased circulating iron level	Ccnd2<tm1b(KOMP)Mbp>	homozygote	female	Late adult	Clinical Chemistry	Iron	MRC Harwell	IMPC	9.84E-6	//www.mousephenotype.org/data/charts?accession=MGI:88314&allele_accession_id=MGI:6120814&zygosity=homozygote&parameter_stable_id=HRWLLA_CBC_011_001&pipeline_stable_id=HRWLLA_001&procedure_stable_id=HRWLLA_CBC_002&parameter_stable_id=HRWLLA_CBC_011_001&phenotyping_center=MRC Harwell
trunk curl	Ccnd2<tm1b(KOMP)Mbp>	homozygote	female	Middle aged adult	Combined SHIRPA and Dysmorphology	Trunk curl	MRC Harwell	IMPC	1.02E-5	//www.mousephenotype.org/data/charts?accession=MGI:88314&allele_accession_id=MGI:6120814&zygosity=homozygote&parameter_stable_id=HRWLIP_CSD_038_001&pipeline_stable_id=HRWLIP_001&procedure_stable_id=HRWLIP_CSD_003&parameter_stable_id=HRWLIP_CSD_038_001&phenotyping_center=MRC Harwell
increased mean corpuscular volume	Ccnd2<tm1b(KOMP)Mbp>	homozygote	male	Late adult	Hematology	Mean cell volume	MRC Harwell	IMPC	1.41E-5	//www.mousephenotype.org/data/charts?accession=MGI:88314&allele_accession_id=MGI:6120814&zygosity=homozygote&parameter_stable_id=HRWLLA_HEM_005_001&pipeline_stable_id=HRWLLA_001&procedure_stable_id=HRWLLA_HEM_002&parameter_stable_id=HRWLLA_HEM_005_001&phenotyping_center=MRC Harwell
decreased total body fat amount	Ccnd2<tm1b(KOMP)Mbp>	homozygote	male	Late adult	Body Composition (DEXA lean/fat)	Fat/Body weight	MRC Harwell	IMPC	1.79E-5	//www.mousephenotype.org/data/charts?accession=MGI:88314&allele_accession_id=MGI:6120814&zygosity=homozygote&parameter_stable_id=HRWLLA_DXA_009_001&pipeline_stable_id=HRWLLA_001&procedure_stable_id=HRWLLA_DXA_001&parameter_stable_id=HRWLLA_DXA_009_001&phenotyping_center=MRC Harwell
increased grip strength	Ccnd2<tm1b(KOMP)Mbp>	homozygote	female	Late adult	Grip Strength	Forelimb and hindlimb grip strength normalised against body weight	MRC Harwell	IMPC	3.19E-5	//www.mousephenotype.org/data/charts?accession=MGI:88314&allele_accession_id=MGI:6120814&zygosity=homozygote&parameter_stable_id=HRWLLA_GRS_011_001&pipeline_stable_id=HRWLLA_001&procedure_stable_id=HRWLLA_GRS_001&parameter_stable_id=HRWLLA_GRS_011_001&phenotyping_center=MRC Harwell
increased bone mineral content	Ccnd2<tm1b(KOMP)Mbp>	homozygote	female	Late adult	Body Composition (DEXA lean/fat)	BMC/Body weight	MRC Harwell	IMPC	4.73E-5	//www.mousephenotype.org/data/charts?accession=MGI:88314&allele_accession_id=MGI:6120814&zygosity=homozygote&parameter_stable_id=HRWLLA_DXA_007_001&pipeline_stable_id=HRWLLA_001&procedure_stable_id=HRWLLA_DXA_001&parameter_stable_id=HRWLLA_DXA_007_001&phenotyping_center=MRC Harwell
increased bone mineral density	Ccnd2<tm1b(KOMP)Mbp>	homozygote	female	Late adult	Body Composition (DEXA lean/fat)	Bone Mineral Density (excluding skull)	MRC Harwell	IMPC	8.78E-5	//www.mousephenotype.org/data/charts?accession=MGI:88314&allele_accession_id=MGI:6120814&zygosity=homozygote&parameter_stable_id=HRWLLA_DXA_004_001&pipeline_stable_id=HRWLLA_001&procedure_stable_id=HRWLLA_DXA_001&parameter_stable_id=HRWLLA_DXA_004_001&phenotyping_center=MRC Harwell
small superior vagus ganglion	Cdk6<tm1b(EUCOMM)Wtsi>	homozygote	female	Early adult	Gross Pathology and Tissue Collection	Uterus	UC Davis	IMPC	0.0	//www.mousephenotype.org/data/grosspath/MGI:1277162/IMPC_PAT_029_002
abnormal eye morphology	Cdk6<tm1b(EUCOMM)Wtsi>	homozygote	male	Early adult	Gross Pathology and Tissue Collection	Eye with optic nerve	UC Davis	IMPC	0.0	//www.mousephenotype.org/data/grosspath/MGI:1277162/IMPC_PAT_002_002
Femur - developmental and structural abnormality	Col1a2<tm1b(EUCOMM)Wtsi>	homozygote	female	Early adult	Histopathology	Femur - MPATH process term	BCM	IMPC	0.0	//www.mousephenotype.org/data/histopath/MGI:88468?anatomy="Femur"
enlarged heart	Col1a2<tm1b(EUCOMM)Wtsi>	homozygote	male	Early adult	Gross Pathology and Tissue Collection	Heart	MRC Harwell	IMPC	0.0	//www.mousephenotype.org/data/grosspath/MGI:88468/IMPC_PAT_006_002
Femur - developmental and structural abnormality	Col1a2<tm1b(EUCOMM)Wtsi>	homozygote	male	Early adult	Histopathology	Femur - MPATH process term	BCM	IMPC	0.0	//www.mousephenotype.org/data/histopath/MGI:88468?anatomy="Femur"
enlarged spleen	Col1a2<tm1b(EUCOMM)Wtsi>	homozygote	male	Early adult	Gross Pathology and Tissue Collection	Spleen	MRC Harwell	IMPC	0.0	//www.mousephenotype.org/data/grosspath/MGI:88468/IMPC_PAT_016_002
increased circulating alkaline phosphatase level	Col1a2<tm1b(EUCOMM)Wtsi>	homozygote	female	Early adult	Clinical Chemistry	Alkaline phosphatase	MRC Harwell	IMPC	9.95E-17	//www.mousephenotype.org/data/charts?accession=MGI:88468&allele_accession_id=MGI:5575901&zygosity=homozygote&parameter_stable_id=IMPC_CBC_014_001&pipeline_stable_id=HRWL_001&procedure_stable_id=IMPC_CBC_002&parameter_stable_id=IMPC_CBC_014_001&phenotyping_center=MRC Harwell
decreased grip strength	Col1a2<tm1b(EUCOMM)Wtsi>	homozygote	male	Early adult	Grip Strength	Forelimb and hindlimb grip strength measurement mean	MRC Harwell	IMPC	2.47E-11	//www.mousephenotype.org/data/charts?accession=MGI:88468&allele_accession_id=MGI:5575901&zygosity=homozygote&parameter_stable_id=IMPC_GRS_009_001&pipeline_stable_id=HRWL_001&procedure_stable_id=IMPC_GRS_001&parameter_stable_id=IMPC_GRS_009_001&phenotyping_center=MRC Harwell
decreased grip strength	Col1a2<tm1b(EUCOMM)Wtsi>	homozygote	male	Early adult	Grip Strength	Forelimb grip strength measurement mean	MRC Harwell	IMPC	1.3E-8	//www.mousephenotype.org/data/charts?accession=MGI:88468&allele_accession_id=MGI:5575901&zygosity=homozygote&parameter_stable_id=IMPC_GRS_008_001&pipeline_stable_id=HRWL_001&procedure_stable_id=IMPC_GRS_001&parameter_stable_id=IMPC_GRS_008_001&phenotyping_center=MRC Harwell
short tibia	Col1a2<tm1b(EUCOMM)Wtsi>	homozygote	not_considered	Early adult	Heart Weight	Tibia length	BCM	IMPC	2.78E-8	//www.mousephenotype.org/data/charts?accession=MGI:88468&allele_accession_id=MGI:5575901&zygosity=homozygote&parameter_stable_id=IMPC_HWT_002_001&pipeline_stable_id=BCM_001&procedure_stable_id=IMPC_HWT_001&parameter_stable_id=IMPC_HWT_002_001&phenotyping_center=BCM
decreased grip strength	Col1a2<tm1b(EUCOMM)Wtsi>	homozygote	male	Early adult	Grip Strength	Forelimb and hindlimb grip strength normalised against body weight	MRC Harwell	IMPC	4.61E-8	//www.mousephenotype.org/data/charts?accession=MGI:88468&allele_accession_id=MGI:5575901&zygosity=homozygote&parameter_stable_id=IMPC_GRS_011_001&pipeline_stable_id=HRWL_001&procedure_stable_id=IMPC_GRS_001&parameter_stable_id=IMPC_GRS_011_001&phenotyping_center=MRC Harwell
dilated heart left ventricle	Col1a2<tm1b(EUCOMM)Wtsi>	homozygote	male	Early adult	Echo	LVIDd	BCM	IMPC	1.0E-7	//www.mousephenotype.org/data/charts?accession=MGI:88468&allele_accession_id=MGI:5575901&zygosity=homozygote&parameter_stable_id=IMPC_ECH_008_001&pipeline_stable_id=BCM_001&procedure_stable_id=IMPC_ECH_001&parameter_stable_id=IMPC_ECH_008_001&phenotyping_center=BCM
increased large unstained cell number	Col1a2<tm1b(EUCOMM)Wtsi>	homozygote	male	Early adult	Hematology	Large Unstained Cell (LUC) count	MRC Harwell	IMPC	1.03E-7	//www.mousephenotype.org/data/charts?accession=MGI:88468&allele_accession_id=MGI:5575901&zygosity=homozygote&parameter_stable_id=IMPC_HEM_039_001&pipeline_stable_id=HRWL_001&procedure_stable_id=IMPC_HEM_002&parameter_stable_id=IMPC_HEM_039_001&phenotyping_center=MRC Harwell
increased circulating alkaline phosphatase level	Col1a2<tm1b(EUCOMM)Wtsi>	homozygote	female	Early adult	Clinical Chemistry	Alkaline phosphatase	BCM	IMPC	1.58E-7	//www.mousephenotype.org/data/charts?accession=MGI:88468&allele_accession_id=MGI:5575901&zygosity=homozygote&parameter_stable_id=IMPC_CBC_014_001&pipeline_stable_id=BCM_001&procedure_stable_id=IMPC_CBC_003&parameter_stable_id=IMPC_CBC_014_001&phenotyping_center=BCM
increased bone mineral content	Col1a2<tm1b(EUCOMM)Wtsi>	homozygote	male	Early adult	Body Composition (DEXA lean/fat)	Bone Mineral Content (excluding skull)	BCM	IMPC	3.04E-7	//www.mousephenotype.org/data/charts?accession=MGI:88468&allele_accession_id=MGI:5575901&zygosity=homozygote&parameter_stable_id=IMPC_DXA_005_001&pipeline_stable_id=BCM_001&procedure_stable_id=IMPC_DXA_001&parameter_stable_id=IMPC_DXA_005_001&phenotyping_center=BCM
increased heart weight	Col1a2<tm1b(EUCOMM)Wtsi>	homozygote	male	Early adult	Heart Weight	Heart weight	BCM	IMPC	3.46E-7	//www.mousephenotype.org/data/charts?accession=MGI:88468&allele_accession_id=MGI:5575901&zygosity=homozygote&parameter_stable_id=IMPC_HWT_008_001&pipeline_stable_id=BCM_001&procedure_stable_id=IMPC_HWT_001&parameter_stable_id=IMPC_HWT_008_001&phenotyping_center=BCM
decreased grip strength	Col1a2<tm1b(EUCOMM)Wtsi>	homozygote	female	Early adult	Grip Strength	Forelimb grip strength measurement mean	MRC Harwell	IMPC	4.77E-7	//www.mousephenotype.org/data/charts?accession=MGI:88468&allele_accession_id=MGI:5575901&zygosity=homozygote&parameter_stable_id=IMPC_GRS_008_001&pipeline_stable_id=HRWL_001&procedure_stable_id=IMPC_GRS_001&parameter_stable_id=IMPC_GRS_008_001&phenotyping_center=MRC Harwell
dilated heart left ventricle	Col1a2<tm1b(EUCOMM)Wtsi>	homozygote	male	Early adult	Echo	LVIDs	BCM	IMPC	5.56E-7	//www.mousephenotype.org/data/charts?accession=MGI:88468&allele_accession_id=MGI:5575901&zygosity=homozygote&parameter_stable_id=IMPC_ECH_011_001&pipeline_stable_id=BCM_001&procedure_stable_id=IMPC_ECH_001&parameter_stable_id=IMPC_ECH_011_001&phenotyping_center=BCM
abnormal femur morphology	Col1a2<tm1b(EUCOMM)Wtsi>	homozygote	male	Early adult	X-ray	Femur	BCM	IMPC	6.09E-7	//www.mousephenotype.org/data/charts?accession=MGI:88468&allele_accession_id=MGI:5575901&zygosity=homozygote&parameter_stable_id=IMPC_XRY_024_001&pipeline_stable_id=BCM_001&procedure_stable_id=IMPC_XRY_001&parameter_stable_id=IMPC_XRY_024_001&phenotyping_center=BCM
increased spleen weight	Col1a2<tm1b(EUCOMM)Wtsi>	homozygote	male	Early adult	Organ Weight	Spleen weight	BCM	IMPC	6.12E-7	//www.mousephenotype.org/data/charts?accession=MGI:88468&allele_accession_id=MGI:5575901&zygosity=homozygote&parameter_stable_id=IMPC_OWT_002_001&pipeline_stable_id=BCM_001&procedure_stable_id=IMPC_OWT_001&parameter_stable_id=IMPC_OWT_002_001&phenotyping_center=BCM
dilated heart left ventricle	Col1a2<tm1b(EUCOMM)Wtsi>	homozygote	male	Early adult	Echo	End-Diastolic Diameter	BCM	IMPC	9.62E-7	//www.mousephenotype.org/data/charts?accession=MGI:88468&allele_accession_id=MGI:5575901&zygosity=homozygote&parameter_stable_id=IMPC_ECH_002_001&pipeline_stable_id=BCM_001&procedure_stable_id=IMPC_ECH_001&parameter_stable_id=IMPC_ECH_002_001&phenotyping_center=BCM
dilated heart left ventricle	Col1a2<tm1b(EUCOMM)Wtsi>	homozygote	male	Early adult	Echo	End-Systolic Diameter	BCM	IMPC	9.95E-7	//www.mousephenotype.org/data/charts?accession=MGI:88468&allele_accession_id=MGI:5575901&zygosity=homozygote&parameter_stable_id=IMPC_ECH_001_001&pipeline_stable_id=BCM_001&procedure_stable_id=IMPC_ECH_001&parameter_stable_id=IMPC_ECH_001_001&phenotyping_center=BCM
increased neutrophil cell number	Col1a2<tm1b(EUCOMM)Wtsi>	homozygote	male	Early adult	Hematology	Neutrophil cell count	MRC Harwell	IMPC	1.36E-6	//www.mousephenotype.org/data/charts?accession=MGI:88468&allele_accession_id=MGI:5575901&zygosity=homozygote&parameter_stable_id=IMPC_HEM_030_001&pipeline_stable_id=HRWL_001&procedure_stable_id=IMPC_HEM_002&parameter_stable_id=IMPC_HEM_030_001&phenotyping_center=MRC Harwell
decreased grip strength	Col1a2<tm1b(EUCOMM)Wtsi>	homozygote	male	Early adult	Grip Strength	Forelimb grip strength normalised against body weight	MRC Harwell	IMPC	1.86E-6	//www.mousephenotype.org/data/charts?accession=MGI:88468&allele_accession_id=MGI:5575901&zygosity=homozygote&parameter_stable_id=IMPC_GRS_010_001&pipeline_stable_id=HRWL_001&procedure_stable_id=IMPC_GRS_001&parameter_stable_id=IMPC_GRS_010_001&phenotyping_center=MRC Harwell
increased bone mineral density	Col1a2<tm1b(EUCOMM)Wtsi>	homozygote	male	Early adult	Body Composition (DEXA lean/fat)	Bone Mineral Density (excluding skull)	BCM	IMPC	2.49E-6	//www.mousephenotype.org/data/charts?accession=MGI:88468&allele_accession_id=MGI:5575901&zygosity=homozygote&parameter_stable_id=IMPC_DXA_004_001&pipeline_stable_id=BCM_001&procedure_stable_id=IMPC_DXA_001&parameter_stable_id=IMPC_DXA_004_001&phenotyping_center=BCM
decreased grip strength	Col1a2<tm1b(EUCOMM)Wtsi>	homozygote	female	Early adult	Grip Strength	Forelimb grip strength normalised against body weight	MRC Harwell	IMPC	3.66E-6	//www.mousephenotype.org/data/charts?accession=MGI:88468&allele_accession_id=MGI:5575901&zygosity=homozygote&parameter_stable_id=IMPC_GRS_010_001&pipeline_stable_id=HRWL_001&procedure_stable_id=IMPC_GRS_001&parameter_stable_id=IMPC_GRS_010_001&phenotyping_center=MRC Harwell
decreased blood urea nitrogen level	Col1a2<tm1b(EUCOMM)Wtsi>	homozygote	female	Early adult	Clinical Chemistry	Urea (Blood Urea Nitrogen - BUN)	BCM	IMPC	1.55E-5	//www.mousephenotype.org/data/charts?accession=MGI:88468&allele_accession_id=MGI:5575901&zygosity=homozygote&parameter_stable_id=IMPC_CBC_004_001&pipeline_stable_id=BCM_001&procedure_stable_id=IMPC_CBC_003&parameter_stable_id=IMPC_CBC_004_001&phenotyping_center=BCM
increased large unstained cell number	Col1a2<tm1b(EUCOMM)Wtsi>	homozygote	male	Early adult	Hematology	Large Unstained Cell (LUC) differential count	MRC Harwell	IMPC	2.2E-5	//www.mousephenotype.org/data/charts?accession=MGI:88468&allele_accession_id=MGI:5575901&zygosity=homozygote&parameter_stable_id=IMPC_HEM_040_001&pipeline_stable_id=HRWL_001&procedure_stable_id=IMPC_HEM_002&parameter_stable_id=IMPC_HEM_040_001&phenotyping_center=MRC Harwell
abnormal tibia morphology	Col1a2<tm1b(EUCOMM)Wtsi>	homozygote	male	Early adult	X-ray	Tibia	BCM	IMPC	3.52E-5	//www.mousephenotype.org/data/charts?accession=MGI:88468&allele_accession_id=MGI:5575901&zygosity=homozygote&parameter_stable_id=IMPC_XRY_025_001&pipeline_stable_id=BCM_001&procedure_stable_id=IMPC_XRY_001&parameter_stable_id=IMPC_XRY_025_001&phenotyping_center=BCM
decreased lymphocyte cell number	Col1a2<tm1b(EUCOMM)Wtsi>	homozygote	male	Early adult	Hematology	Lymphocyte differential count	MRC Harwell	IMPC	4.04E-5	//www.mousephenotype.org/data/charts?accession=MGI:88468&allele_accession_id=MGI:5575901&zygosity=homozygote&parameter_stable_id=IMPC_HEM_031_001&pipeline_stable_id=HRWL_001&procedure_stable_id=IMPC_HEM_002&parameter_stable_id=IMPC_HEM_031_001&phenotyping_center=MRC Harwell
increased leukocyte cell number	Col1a2<tm1b(EUCOMM)Wtsi>	homozygote	male	Early adult	Hematology	White blood cell count	MRC Harwell	IMPC	4.34E-5	//www.mousephenotype.org/data/charts?accession=MGI:88468&allele_accession_id=MGI:5575901&zygosity=homozygote&parameter_stable_id=IMPC_HEM_001_001&pipeline_stable_id=HRWL_001&procedure_stable_id=IMPC_HEM_002&parameter_stable_id=IMPC_HEM_001_001&phenotyping_center=MRC Harwell
increased heart weight	Col1a2<tm1b(EUCOMM)Wtsi>	homozygote	not_considered	Early adult	Organ Weight	Heart weight	MRC Harwell	IMPC	6.96E-5	//www.mousephenotype.org/data/charts?accession=MGI:88468&allele_accession_id=MGI:5575901&zygosity=homozygote&parameter_stable_id=IMPC_HWT_008_001&pipeline_stable_id=HRWL_001&procedure_stable_id=HRWL_OWT_001&parameter_stable_id=IMPC_HWT_008_001&phenotyping_center=MRC Harwell
decreased circulating amylase level	Col1a2<tm1b(EUCOMM)Wtsi>	homozygote	not_considered	Early adult	Clinical Chemistry	Alpha-amylase	MRC Harwell	IMPC	6.97E-5	//www.mousephenotype.org/data/charts?accession=MGI:88468&allele_accession_id=MGI:5575901&zygosity=homozygote&parameter_stable_id=IMPC_CBC_023_001&pipeline_stable_id=HRWL_001&procedure_stable_id=IMPC_CBC_002&parameter_stable_id=IMPC_CBC_023_001&phenotyping_center=MRC Harwell
decreased mean platelet volume	Col1a2<tm1b(EUCOMM)Wtsi>	homozygote	male	Early adult	Hematology	Mean platelet volume	MRC Harwell	IMPC	8.77E-5	//www.mousephenotype.org/data/charts?accession=MGI:88468&allele_accession_id=MGI:5575901&zygosity=homozygote&parameter_stable_id=IMPC_HEM_019_001&pipeline_stable_id=HRWL_001&procedure_stable_id=IMPC_HEM_002&parameter_stable_id=IMPC_HEM_019_001&phenotyping_center=MRC Harwell
decreased total body fat amount	Col1a2<tm1b(EUCOMM)Wtsi>	homozygote	male	Early adult	Body Composition (DEXA lean/fat)	Fat mass	BCM	IMPC	8.95E-5	//www.mousephenotype.org/data/charts?accession=MGI:88468&allele_accession_id=MGI:5575901&zygosity=homozygote&parameter_stable_id=IMPC_DXA_002_001&pipeline_stable_id=BCM_001&procedure_stable_id=IMPC_DXA_001&parameter_stable_id=IMPC_DXA_002_001&phenotyping_center=BCM
increased neutrophil cell number	Col1a2<tm1b(EUCOMM)Wtsi>	homozygote	male	Early adult	Hematology	Neutrophil differential count	MRC Harwell	IMPC	9.02E-5	//www.mousephenotype.org/data/charts?accession=MGI:88468&allele_accession_id=MGI:5575901&zygosity=homozygote&parameter_stable_id=IMPC_HEM_029_001&pipeline_stable_id=HRWL_001&procedure_stable_id=IMPC_HEM_002&parameter_stable_id=IMPC_HEM_029_001&phenotyping_center=MRC Harwell
abnormal optic disk morphology	Col1a2<tm1b(EUCOMM)Wtsi>	homozygote	male	Early adult	Eye Morphology	Optic Disc	MRC Harwell	IMPC	9.9E-5	//www.mousephenotype.org/data/charts?accession=MGI:88468&allele_accession_id=MGI:5575901&zygosity=homozygote&parameter_stable_id=IMPC_EYE_023_001&pipeline_stable_id=HRWL_001&procedure_stable_id=IMPC_EYE_001&parameter_stable_id=IMPC_EYE_023_001&phenotyping_center=MRC Harwell
abnormal ulna morphology	Col1a2<tm1b(EUCOMM)Wtsi>	homozygote	not_considered	Early adult	X-ray	Ulna	BCM	IMPC	9.97E-5	//www.mousephenotype.org/data/charts?accession=MGI:88468&allele_accession_id=MGI:5575901&zygosity=homozygote&parameter_stable_id=IMPC_XRY_023_001&pipeline_stable_id=BCM_001&procedure_stable_id=IMPC_XRY_001&parameter_stable_id=IMPC_XRY_023_001&phenotyping_center=BCM
abnormal radius morphology	Col1a2<tm1b(EUCOMM)Wtsi>	homozygote	not_considered	Early adult	X-ray	Radius	BCM	IMPC	9.97E-5	//www.mousephenotype.org/data/charts?accession=MGI:88468&allele_accession_id=MGI:5575901&zygosity=homozygote&parameter_stable_id=IMPC_XRY_022_001&pipeline_stable_id=BCM_001&procedure_stable_id=IMPC_XRY_001&parameter_stable_id=IMPC_XRY_022_001&phenotyping_center=BCM
preweaning lethality, complete penetrance	Col4a2<em1(IMPC)Wtsi>	homozygote	not_considered	Early adult	Viability Primary Screen	Viability Outcome	WTSI	IMPC	0.0	//www.mousephenotype.org/data/charts?accession=MGI:88455&allele_accession_id=MGI:6140180&zygosity=homozygote&parameter_stable_id=IMPC_VIA_001_001&pipeline_stable_id=MGP_001&procedure_stable_id=IMPC_VIA_001&parameter_stable_id=IMPC_VIA_001_001&phenotyping_center=WTSI
decreased circulating serum albumin level	Col4a2<em1(IMPC)Wtsi>	heterozygote	male	Early adult	Clinical Chemistry	Albumin	WTSI	IMPC	1.19E-6	//www.mousephenotype.org/data/charts?accession=MGI:88455&allele_accession_id=MGI:6140180&zygosity=heterozygote&parameter_stable_id=IMPC_CBC_007_001&pipeline_stable_id=MGP_001&procedure_stable_id=IMPC_CBC_001&parameter_stable_id=IMPC_CBC_007_001&phenotyping_center=WTSI
decreased circulating fructosamine level	Col4a2<em1(IMPC)Wtsi>	heterozygote	male	Early adult	Clinical Chemistry	Fructosamine	WTSI	IMPC	1.93E-6	//www.mousephenotype.org/data/charts?accession=MGI:88455&allele_accession_id=MGI:6140180&zygosity=heterozygote&parameter_stable_id=IMPC_CBC_020_001&pipeline_stable_id=MGP_001&procedure_stable_id=IMPC_CBC_001&parameter_stable_id=IMPC_CBC_020_001&phenotyping_center=WTSI
decreased circulating total protein level	Col4a2<em1(IMPC)Wtsi>	heterozygote	male	Early adult	Clinical Chemistry	Total protein	WTSI	IMPC	4.36E-6	//www.mousephenotype.org/data/charts?accession=MGI:88455&allele_accession_id=MGI:6140180&zygosity=heterozygote&parameter_stable_id=IMPC_CBC_006_001&pipeline_stable_id=MGP_001&procedure_stable_id=IMPC_CBC_001&parameter_stable_id=IMPC_CBC_006_001&phenotyping_center=WTSI
abnormal behavior	Col5a1<tm1a(EUCOMM)Hmgu>	heterozygote	male	Early adult	Open-field	Centre resting time	ICS	EuroPhenome	2.83E-6	//www.mousephenotype.org/data/charts?accession=MGI:88457&allele_accession_id=MGI:4435753&zygosity=heterozygote&parameter_stable_id=ESLIM_007_001_011&pipeline_stable_id=ESLIM_002&procedure_stable_id=ESLIM_007_001&parameter_stable_id=ESLIM_007_001_011&phenotyping_center=ICS
increased circulating cholesterol level	Col5a1<tm1a(EUCOMM)Hmgu>	heterozygote	not_considered	Early adult	Fasted Clinical Chemistry	Total cholesterol	ICS	EuroPhenome	3.74E-5	//www.mousephenotype.org/data/charts?accession=MGI:88457&allele_accession_id=MGI:4435753&zygosity=heterozygote&parameter_stable_id=ESLIM_021_001_002&pipeline_stable_id=ESLIM_001&procedure_stable_id=ESLIM_021_001&parameter_stable_id=ESLIM_021_001_002&phenotyping_center=ICS
increased startle reflex	Col5a1<tm1a(EUCOMM)Hmgu>	heterozygote	male	Early adult	Acoustic Startle&PPI	PP4 startle magnitude	ICS	EuroPhenome	7.36E-5	//www.mousephenotype.org/data/charts?accession=MGI:88457&allele_accession_id=MGI:4435753&zygosity=heterozygote&parameter_stable_id=ESLIM_011_001_005&pipeline_stable_id=ESLIM_002&procedure_stable_id=ESLIM_011_001&parameter_stable_id=ESLIM_011_001_005&phenotyping_center=ICS
decreased blood urea nitrogen level	Col5a1<tm1a(EUCOMM)Hmgu>	heterozygote	male	Early adult	Clinical Chemistry	Urea	ICS	EuroPhenome	9.93E-5	//www.mousephenotype.org/data/charts?accession=MGI:88457&allele_accession_id=MGI:4435753&zygosity=heterozygote&parameter_stable_id=ESLIM_015_001_002&pipeline_stable_id=ESLIM_002&procedure_stable_id=ESLIM_015_001&parameter_stable_id=ESLIM_015_001_002&phenotyping_center=ICS
abnormal bone structure	Dmd<em1(IMPC)Hmgu>	homozygote	not_considered	Early adult	Body Composition (DEXA lean/fat)	Bone Area	HMGU	IMPC	0.0	//www.mousephenotype.org/data/charts?accession=MGI:94909&allele_accession_id=MGI:6277059&zygosity=homozygote&parameter_stable_id=IMPC_DXA_010_001&pipeline_stable_id=HMGU_001&procedure_stable_id=IMPC_DXA_001&parameter_stable_id=IMPC_DXA_010_001&phenotyping_center=HMGU
increased circulating aspartate transaminase level	Dmd<em1(IMPC)Hmgu>	homozygote	not_considered	Early adult	Clinical Chemistry	Aspartate aminotransferase	HMGU	IMPC	0.0	//www.mousephenotype.org/data/charts?accession=MGI:94909&allele_accession_id=MGI:6277059&zygosity=homozygote&parameter_stable_id=IMPC_CBC_012_001&pipeline_stable_id=HMGU_001&procedure_stable_id=IMPC_CBC_002&parameter_stable_id=IMPC_CBC_012_001&phenotyping_center=HMGU
increased circulating aspartate transaminase level	Dmd<em1(IMPC)Hmgu>	hemizygote	not_considered	Early adult	Clinical Chemistry	Aspartate aminotransferase	HMGU	IMPC	0.0	//www.mousephenotype.org/data/charts?accession=MGI:94909&allele_accession_id=MGI:6277059&zygosity=hemizygote&parameter_stable_id=IMPC_CBC_012_001&pipeline_stable_id=HMGU_001&procedure_stable_id=IMPC_CBC_002&parameter_stable_id=IMPC_CBC_012_001&phenotyping_center=HMGU
increased lean body mass	Dmd<em1(IMPC)Hmgu>	homozygote	not_considered	Early adult	Body Composition (DEXA lean/fat)	Lean mass	HMGU	IMPC	2.01E-13	//www.mousephenotype.org/data/charts?accession=MGI:94909&allele_accession_id=MGI:6277059&zygosity=homozygote&parameter_stable_id=IMPC_DXA_003_001&pipeline_stable_id=HMGU_001&procedure_stable_id=IMPC_DXA_001&parameter_stable_id=IMPC_DXA_003_001&phenotyping_center=HMGU
decreased mean corpuscular volume	Dmd<em1(IMPC)Hmgu>	hemizygote	not_considered	Early adult	Hematology	Mean cell volume	HMGU	IMPC	1.82E-12	//www.mousephenotype.org/data/charts?accession=MGI:94909&allele_accession_id=MGI:6277059&zygosity=hemizygote&parameter_stable_id=IMPC_HEM_005_001&pipeline_stable_id=HMGU_001&procedure_stable_id=IMPC_HEM_002&parameter_stable_id=IMPC_HEM_005_001&phenotyping_center=HMGU
increased circulating alanine transaminase level	Dmd<em1(IMPC)Hmgu>	homozygote	not_considered	Early adult	Clinical Chemistry	Alanine aminotransferase	HMGU	IMPC	2.27E-10	//www.mousephenotype.org/data/charts?accession=MGI:94909&allele_accession_id=MGI:6277059&zygosity=homozygote&parameter_stable_id=IMPC_CBC_013_001&pipeline_stable_id=HMGU_001&procedure_stable_id=IMPC_CBC_002&parameter_stable_id=IMPC_CBC_013_001&phenotyping_center=HMGU
decreased total body fat amount	Dmd<em1(IMPC)Hmgu>	homozygote	not_considered	Early adult	Body Composition (DEXA lean/fat)	Fat mass	HMGU	IMPC	3.95E-10	//www.mousephenotype.org/data/charts?accession=MGI:94909&allele_accession_id=MGI:6277059&zygosity=homozygote&parameter_stable_id=IMPC_DXA_002_001&pipeline_stable_id=HMGU_001&procedure_stable_id=IMPC_DXA_001&parameter_stable_id=IMPC_DXA_002_001&phenotyping_center=HMGU
thrombocytosis	Dmd<em1(IMPC)Hmgu>	homozygote	not_considered	Early adult	Hematology	Platelet count	HMGU	IMPC	7.68E-10	//www.mousephenotype.org/data/charts?accession=MGI:94909&allele_accession_id=MGI:6277059&zygosity=homozygote&parameter_stable_id=IMPC_HEM_008_001&pipeline_stable_id=HMGU_001&procedure_stable_id=IMPC_HEM_002&parameter_stable_id=IMPC_HEM_008_001&phenotyping_center=HMGU
decreased bone mineral content	Dmd<em1(IMPC)Hmgu>	homozygote	not_considered	Early adult	Body Composition (DEXA lean/fat)	Bone Mineral Content (excluding skull)	HMGU	IMPC	7.0E-9	//www.mousephenotype.org/data/charts?accession=MGI:94909&allele_accession_id=MGI:6277059&zygosity=homozygote&parameter_stable_id=IMPC_DXA_005_001&pipeline_stable_id=HMGU_001&procedure_stable_id=IMPC_DXA_001&parameter_stable_id=IMPC_DXA_005_001&phenotyping_center=HMGU
decreased bone mineral content	Dmd<em1(IMPC)Hmgu>	homozygote	not_considered	Early adult	Body Composition (DEXA lean/fat)	BMC/Body weight	HMGU	IMPC	7.11E-9	//www.mousephenotype.org/data/charts?accession=MGI:94909&allele_accession_id=MGI:6277059&zygosity=homozygote&parameter_stable_id=IMPC_DXA_007_001&pipeline_stable_id=HMGU_001&procedure_stable_id=IMPC_DXA_001&parameter_stable_id=IMPC_DXA_007_001&phenotyping_center=HMGU
increased red blood cell distribution width	Dmd<em1(IMPC)Hmgu>	homozygote	not_considered	Early adult	Hematology	Red blood cell distribution width	HMGU	IMPC	3.16E-8	//www.mousephenotype.org/data/charts?accession=MGI:94909&allele_accession_id=MGI:6277059&zygosity=homozygote&parameter_stable_id=IMPC_HEM_027_001&pipeline_stable_id=HMGU_001&procedure_stable_id=IMPC_HEM_002&parameter_stable_id=IMPC_HEM_027_001&phenotyping_center=HMGU
decreased mean corpuscular volume	Dmd<em1(IMPC)Hmgu>	homozygote	not_considered	Early adult	Hematology	Mean cell volume	HMGU	IMPC	3.24E-7	//www.mousephenotype.org/data/charts?accession=MGI:94909&allele_accession_id=MGI:6277059&zygosity=homozygote&parameter_stable_id=IMPC_HEM_005_001&pipeline_stable_id=HMGU_001&procedure_stable_id=IMPC_HEM_002&parameter_stable_id=IMPC_HEM_005_001&phenotyping_center=HMGU
increased lean body mass	Dmd<em1(IMPC)Hmgu>	hemizygote	not_considered	Early adult	Body Composition (DEXA lean/fat)	Lean mass	HMGU	IMPC	7.45E-7	//www.mousephenotype.org/data/charts?accession=MGI:94909&allele_accession_id=MGI:6277059&zygosity=hemizygote&parameter_stable_id=IMPC_DXA_003_001&pipeline_stable_id=HMGU_001&procedure_stable_id=IMPC_DXA_001&parameter_stable_id=IMPC_DXA_003_001&phenotyping_center=HMGU
increased circulating alanine transaminase level	Dmd<em1(IMPC)Hmgu>	hemizygote	not_considered	Early adult	Clinical Chemistry	Alanine aminotransferase	HMGU	IMPC	1.37E-6	//www.mousephenotype.org/data/charts?accession=MGI:94909&allele_accession_id=MGI:6277059&zygosity=hemizygote&parameter_stable_id=IMPC_CBC_013_001&pipeline_stable_id=HMGU_001&procedure_stable_id=IMPC_CBC_002&parameter_stable_id=IMPC_CBC_013_001&phenotyping_center=HMGU
increased lean body mass	Dmd<em1(IMPC)Hmgu>	hemizygote	not_considered	Early adult	Body Composition (DEXA lean/fat)	Lean/Body weight	HMGU	IMPC	4.22E-6	//www.mousephenotype.org/data/charts?accession=MGI:94909&allele_accession_id=MGI:6277059&zygosity=hemizygote&parameter_stable_id=IMPC_DXA_008_001&pipeline_stable_id=HMGU_001&procedure_stable_id=IMPC_DXA_001&parameter_stable_id=IMPC_DXA_008_001&phenotyping_center=HMGU
increased circulating alkaline phosphatase level	Dmd<em1(IMPC)Hmgu>	homozygote	not_considered	Early adult	Clinical Chemistry	Alkaline phosphatase	HMGU	IMPC	5.85E-6	//www.mousephenotype.org/data/charts?accession=MGI:94909&allele_accession_id=MGI:6277059&zygosity=homozygote&parameter_stable_id=IMPC_CBC_014_001&pipeline_stable_id=HMGU_001&procedure_stable_id=IMPC_CBC_002&parameter_stable_id=IMPC_CBC_014_001&phenotyping_center=HMGU
increased circulating total protein level	Dmd<em1(IMPC)Hmgu>	homozygote	not_considered	Early adult	Clinical Chemistry	Total protein	HMGU	IMPC	2.0E-5	//www.mousephenotype.org/data/charts?accession=MGI:94909&allele_accession_id=MGI:6277059&zygosity=homozygote&parameter_stable_id=IMPC_CBC_006_001&pipeline_stable_id=HMGU_001&procedure_stable_id=IMPC_CBC_002&parameter_stable_id=IMPC_CBC_006_001&phenotyping_center=HMGU
decreased total body fat amount	Dmd<em1(IMPC)Hmgu>	hemizygote	not_considered	Early adult	Body Composition (DEXA lean/fat)	Fat mass	HMGU	IMPC	2.96E-5	//www.mousephenotype.org/data/charts?accession=MGI:94909&allele_accession_id=MGI:6277059&zygosity=hemizygote&parameter_stable_id=IMPC_DXA_002_001&pipeline_stable_id=HMGU_001&procedure_stable_id=IMPC_DXA_001&parameter_stable_id=IMPC_DXA_002_001&phenotyping_center=HMGU
decreased circulating amylase level	Dmd<em1(IMPC)Hmgu>	homozygote	not_considered	Early adult	Clinical Chemistry	Alpha-amylase	HMGU	IMPC	3.49E-5	//www.mousephenotype.org/data/charts?accession=MGI:94909&allele_accession_id=MGI:6277059&zygosity=homozygote&parameter_stable_id=IMPC_CBC_023_001&pipeline_stable_id=HMGU_001&procedure_stable_id=IMPC_CBC_002&parameter_stable_id=IMPC_CBC_023_001&phenotyping_center=HMGU
abnormal bone structure	Dmd<em1(IMPC)Hmgu>	hemizygote	not_considered	Early adult	Body Composition (DEXA lean/fat)	Bone Area	HMGU	IMPC	4.15E-5	//www.mousephenotype.org/data/charts?accession=MGI:94909&allele_accession_id=MGI:6277059&zygosity=hemizygote&parameter_stable_id=IMPC_DXA_010_001&pipeline_stable_id=HMGU_001&procedure_stable_id=IMPC_DXA_001&parameter_stable_id=IMPC_DXA_010_001&phenotyping_center=HMGU
decreased grip strength	Dmd<em1(IMPC)Hmgu>	homozygote	not_considered	Early adult	Grip Strength	Forelimb and hindlimb grip strength normalised against body weight	HMGU	IMPC	9.29E-5	//www.mousephenotype.org/data/charts?accession=MGI:94909&allele_accession_id=MGI:6277059&zygosity=homozygote&parameter_stable_id=IMPC_GRS_011_001&pipeline_stable_id=HMGU_001&procedure_stable_id=IMPC_GRS_001&parameter_stable_id=IMPC_GRS_011_001&phenotyping_center=HMGU
decreased mean corpuscular hemoglobin	Dmd<em1(IMPC)Hmgu>	homozygote	not_considered	Early adult	Hematology	Mean corpuscular hemoglobin	HMGU	IMPC	9.79E-5	//www.mousephenotype.org/data/charts?accession=MGI:94909&allele_accession_id=MGI:6277059&zygosity=homozygote&parameter_stable_id=IMPC_HEM_006_001&pipeline_stable_id=HMGU_001&procedure_stable_id=IMPC_HEM_002&parameter_stable_id=IMPC_HEM_006_001&phenotyping_center=HMGU
increased grip strength	Dnmt3a<tm1a(KOMP)Wtsi>	homozygote	male	Early adult	Grip Strength	Forelimb and hindlimb grip strength measurement mean	WTSI	IMPC	1.83E-12	//www.mousephenotype.org/data/charts?accession=MGI:1261827&allele_accession_id=MGI:4364077&zygosity=homozygote&parameter_stable_id=IMPC_GRS_009_001&pipeline_stable_id=MGP_001&procedure_stable_id=IMPC_GRS_001&parameter_stable_id=IMPC_GRS_009_001&phenotyping_center=WTSI
increased grip strength	Dnmt3a<tm1a(KOMP)Wtsi>	homozygote	male	Early adult	Grip Strength	Forelimb and hindlimb grip strength normalised against body weight	WTSI	IMPC	1.01E-11	//www.mousephenotype.org/data/charts?accession=MGI:1261827&allele_accession_id=MGI:4364077&zygosity=homozygote&parameter_stable_id=IMPC_GRS_011_001&pipeline_stable_id=MGP_001&procedure_stable_id=IMPC_GRS_001&parameter_stable_id=IMPC_GRS_011_001&phenotyping_center=WTSI
preweaning lethality, incomplete penetrance	Dnmt3a<tm1b(KOMP)Wtsi>	homozygote	not_considered	Early adult	Viability Primary Screen	Viability Outcome	JAX	IMPC	0.0	//www.mousephenotype.org/data/charts?accession=MGI:1261827&allele_accession_id=MGI:5446396&zygosity=homozygote&parameter_stable_id=IMPC_VIA_001_001&pipeline_stable_id=JAX_001&procedure_stable_id=IMPC_VIA_001&parameter_stable_id=IMPC_VIA_001_001&phenotyping_center=JAX
abnormal embryo size	Dnmt3a<tm1b(KOMP)Wtsi>	homozygote	female	E12.5	Gross Morphology Embryo E12.5	Embryo Size	JAX	IMPC	0.0	//www.mousephenotype.org/data/charts?accession=MGI:1261827&allele_accession_id=MGI:5446396&zygosity=homozygote&parameter_stable_id=IMPC_GEM_019_001&pipeline_stable_id=JAX_001&procedure_stable_id=IMPC_GEM_003&parameter_stable_id=IMPC_GEM_019_001&phenotyping_center=JAX
convulsive seizures	Dnmt3a<tm1b(KOMP)Wtsi>	heterozygote	female	Early adult	Electroconvulsive Threshold Testing	mA threshold inducing clonic seizure	JAX	IMPC	1.49E-12	//www.mousephenotype.org/data/charts?accession=MGI:1261827&allele_accession_id=MGI:5446396&zygosity=heterozygote&parameter_stable_id=JAX_ECT_011_001&pipeline_stable_id=JAX_001&procedure_stable_id=JAX_ECT_001&parameter_stable_id=JAX_ECT_011_001&phenotyping_center=JAX
decreased lean body mass	Dnmt3a<tm1b(KOMP)Wtsi>	heterozygote	female	Early adult	Body Composition (DEXA lean/fat)	Lean/Body weight	JAX	IMPC	1.29E-6	//www.mousephenotype.org/data/charts?accession=MGI:1261827&allele_accession_id=MGI:5446396&zygosity=heterozygote&parameter_stable_id=IMPC_DXA_008_001&pipeline_stable_id=JAX_001&procedure_stable_id=IMPC_DXA_001&parameter_stable_id=IMPC_DXA_008_001&phenotyping_center=JAX
increased total body fat amount	Dnmt3a<tm1b(KOMP)Wtsi>	heterozygote	female	Early adult	Body Composition (DEXA lean/fat)	Fat/Body weight	JAX	IMPC	2.61E-5	//www.mousephenotype.org/data/charts?accession=MGI:1261827&allele_accession_id=MGI:5446396&zygosity=heterozygote&parameter_stable_id=IMPC_DXA_009_001&pipeline_stable_id=JAX_001&procedure_stable_id=IMPC_DXA_001&parameter_stable_id=IMPC_DXA_009_001&phenotyping_center=JAX
abnormal bone structure	Dnmt3a<tm1b(KOMP)Wtsi>	heterozygote	female	Early adult	Body Composition (DEXA lean/fat)	Bone Area	JAX	IMPC	3.95E-5	//www.mousephenotype.org/data/charts?accession=MGI:1261827&allele_accession_id=MGI:5446396&zygosity=heterozygote&parameter_stable_id=IMPC_DXA_010_001&pipeline_stable_id=JAX_001&procedure_stable_id=IMPC_DXA_001&parameter_stable_id=IMPC_DXA_010_001&phenotyping_center=JAX
decreased lean body mass	Dnmt3a<tm1b(KOMP)Wtsi>	heterozygote	female	Early adult	Body Composition (DEXA lean/fat)	Lean mass	JAX	IMPC	4.04E-5	//www.mousephenotype.org/data/charts?accession=MGI:1261827&allele_accession_id=MGI:5446396&zygosity=heterozygote&parameter_stable_id=IMPC_DXA_003_001&pipeline_stable_id=JAX_001&procedure_stable_id=IMPC_DXA_001&parameter_stable_id=IMPC_DXA_003_001&phenotyping_center=JAX
decreased bone mineral content	Dnmt3a<tm1b(KOMP)Wtsi>	heterozygote	female	Early adult	Body Composition (DEXA lean/fat)	BMC/Body weight	JAX	IMPC	6.94E-5	//www.mousephenotype.org/data/charts?accession=MGI:1261827&allele_accession_id=MGI:5446396&zygosity=heterozygote&parameter_stable_id=IMPC_DXA_007_001&pipeline_stable_id=JAX_001&procedure_stable_id=IMPC_DXA_001&parameter_stable_id=IMPC_DXA_007_001&phenotyping_center=JAX
hemorrhage	Dnmt3b<em1(IMPC)Mbp>	heterozygote	male	E15.5	Gross Morphology Embryo E14.5-E15.5	Hemorrhage	UC Davis	IMPC	0.0	//www.mousephenotype.org/data/charts?accession=MGI:1261819&allele_accession_id=MGI:6158518&zygosity=heterozygote&parameter_stable_id=IMPC_GEO_009_002&pipeline_stable_id=UCD_001&procedure_stable_id=IMPC_GEO_003&parameter_stable_id=IMPC_GEO_009_002&phenotyping_center=UC Davis
abnormal craniofacial morphology	Dnmt3b<em1(IMPC)Mbp>	homozygote	female	E15.5	Gross Morphology Embryo E14.5-E15.5	Craniofacial morphology	UC Davis	IMPC	0.0	//www.mousephenotype.org/data/charts?accession=MGI:1261819&allele_accession_id=MGI:6158518&zygosity=homozygote&parameter_stable_id=IMPC_GEO_063_001&pipeline_stable_id=UCD_001&procedure_stable_id=IMPC_GEO_003&parameter_stable_id=IMPC_GEO_063_001&phenotyping_center=UC Davis
embryonic growth retardation	Dnmt3b<em1(IMPC)Mbp>	homozygote	female	E15.5	Gross Morphology Embryo E14.5-E15.5	Delayed embryonic development	UC Davis	IMPC	0.0	//www.mousephenotype.org/data/charts?accession=MGI:1261819&allele_accession_id=MGI:6158518&zygosity=homozygote&parameter_stable_id=IMPC_GEO_069_001&pipeline_stable_id=UCD_001&procedure_stable_id=IMPC_GEO_003&parameter_stable_id=IMPC_GEO_069_001&phenotyping_center=UC Davis
cleft palate	Dnmt3b<em1(IMPC)Mbp>	homozygote	male	E15.5	Gross Morphology Embryo E14.5-E15.5	Cleft Palate	UC Davis	IMPC	0.0	//www.mousephenotype.org/data/charts?accession=MGI:1261819&allele_accession_id=MGI:6158518&zygosity=homozygote&parameter_stable_id=IMPC_GEO_018_002&pipeline_stable_id=UCD_001&procedure_stable_id=IMPC_GEO_003&parameter_stable_id=IMPC_GEO_018_002&phenotyping_center=UC Davis
edema	Dnmt3b<em1(IMPC)Mbp>	homozygote	male	E15.5	Gross Morphology Embryo E14.5-E15.5	Edema	UC Davis	IMPC	0.0	//www.mousephenotype.org/data/charts?accession=MGI:1261819&allele_accession_id=MGI:6158518&zygosity=homozygote&parameter_stable_id=IMPC_GEO_064_001&pipeline_stable_id=UCD_001&procedure_stable_id=IMPC_GEO_003&parameter_stable_id=IMPC_GEO_064_001&phenotyping_center=UC Davis
hemorrhage	Dnmt3b<em1(IMPC)Mbp>	homozygote	female	E15.5	Gross Morphology Embryo E14.5-E15.5	Hemorrhage	UC Davis	IMPC	0.0	//www.mousephenotype.org/data/charts?accession=MGI:1261819&allele_accession_id=MGI:6158518&zygosity=homozygote&parameter_stable_id=IMPC_GEO_009_002&pipeline_stable_id=UCD_001&procedure_stable_id=IMPC_GEO_003&parameter_stable_id=IMPC_GEO_009_002&phenotyping_center=UC Davis
abnormal craniofacial morphology	Dnmt3b<em1(IMPC)Mbp>	homozygote	male	E15.5	Gross Morphology Embryo E14.5-E15.5	Craniofacial morphology	UC Davis	IMPC	0.0	//www.mousephenotype.org/data/charts?accession=MGI:1261819&allele_accession_id=MGI:6158518&zygosity=homozygote&parameter_stable_id=IMPC_GEO_063_001&pipeline_stable_id=UCD_001&procedure_stable_id=IMPC_GEO_003&parameter_stable_id=IMPC_GEO_063_001&phenotyping_center=UC Davis
edema	Dnmt3b<em1(IMPC)Mbp>	homozygote	female	E15.5	Gross Morphology Embryo E14.5-E15.5	Edema	UC Davis	IMPC	0.0	//www.mousephenotype.org/data/charts?accession=MGI:1261819&allele_accession_id=MGI:6158518&zygosity=homozygote&parameter_stable_id=IMPC_GEO_064_001&pipeline_stable_id=UCD_001&procedure_stable_id=IMPC_GEO_003&parameter_stable_id=IMPC_GEO_064_001&phenotyping_center=UC Davis
preweaning lethality, complete penetrance	Dnmt3b<em1(IMPC)Mbp>	homozygote	not_considered	Early adult	Viability Primary Screen	Viability Outcome	UC Davis	IMPC	0.0	//www.mousephenotype.org/data/charts?accession=MGI:1261819&allele_accession_id=MGI:6158518&zygosity=homozygote&parameter_stable_id=IMPC_VIA_001_001&pipeline_stable_id=UCD_001&procedure_stable_id=IMPC_VIA_001&parameter_stable_id=IMPC_VIA_001_001&phenotyping_center=UC Davis
cleft palate	Dnmt3b<em1(IMPC)Mbp>	homozygote	female	E15.5	Gross Morphology Embryo E14.5-E15.5	Cleft Palate	UC Davis	IMPC	0.0	//www.mousephenotype.org/data/charts?accession=MGI:1261819&allele_accession_id=MGI:6158518&zygosity=homozygote&parameter_stable_id=IMPC_GEO_018_002&pipeline_stable_id=UCD_001&procedure_stable_id=IMPC_GEO_003&parameter_stable_id=IMPC_GEO_018_002&phenotyping_center=UC Davis
microphthalmia	Dnmt3b<em1(IMPC)Mbp>	homozygote	female	E15.5	Gross Morphology Embryo E14.5-E15.5	Microphthalmia	UC Davis	IMPC	0.0	//www.mousephenotype.org/data/charts?accession=MGI:1261819&allele_accession_id=MGI:6158518&zygosity=homozygote&parameter_stable_id=IMPC_GEO_047_002&pipeline_stable_id=UCD_001&procedure_stable_id=IMPC_GEO_003&parameter_stable_id=IMPC_GEO_047_002&phenotyping_center=UC Davis
hemorrhage	Dnmt3b<em1(IMPC)Mbp>	heterozygote	female	E15.5	Gross Morphology Embryo E14.5-E15.5	Hemorrhage	UC Davis	IMPC	0.0	//www.mousephenotype.org/data/charts?accession=MGI:1261819&allele_accession_id=MGI:6158518&zygosity=heterozygote&parameter_stable_id=IMPC_GEO_009_002&pipeline_stable_id=UCD_001&procedure_stable_id=IMPC_GEO_003&parameter_stable_id=IMPC_GEO_009_002&phenotyping_center=UC Davis
preweaning lethality, complete penetrance	Eif4b<em1(IMPC)J>	homozygote	not_considered	Early adult	Viability Primary Screen	Viability Outcome	JAX	IMPC	0.0	//www.mousephenotype.org/data/charts?accession=MGI:95304&allele_accession_id=MGI:6306475&zygosity=homozygote&parameter_stable_id=IMPC_VIA_001_001&pipeline_stable_id=JAX_001&procedure_stable_id=IMPC_VIA_001&parameter_stable_id=IMPC_VIA_001_001&phenotyping_center=JAX
increased grip strength	Eif4b<em1(IMPC)J>	heterozygote	male	Early adult	Grip Strength	Forelimb and hindlimb grip strength measurement mean	JAX	IMPC	3.25E-10	//www.mousephenotype.org/data/charts?accession=MGI:95304&allele_accession_id=MGI:6306475&zygosity=heterozygote&parameter_stable_id=IMPC_GRS_009_001&pipeline_stable_id=JAX_001&procedure_stable_id=IMPC_GRS_001&parameter_stable_id=IMPC_GRS_009_001&phenotyping_center=JAX
increased grip strength	Eif4b<em1(IMPC)J>	heterozygote	male	Early adult	Grip Strength	Forelimb and hindlimb grip strength normalised against body weight	JAX	IMPC	5.83E-6	//www.mousephenotype.org/data/charts?accession=MGI:95304&allele_accession_id=MGI:6306475&zygosity=heterozygote&parameter_stable_id=IMPC_GRS_011_001&pipeline_stable_id=JAX_001&procedure_stable_id=IMPC_GRS_001&parameter_stable_id=IMPC_GRS_011_001&phenotyping_center=JAX
increased circulating triglyceride level	Ezh2<tm1a(EUCOMM)Wtsi>	heterozygote	male	Early adult	Clinical Chemistry	Triglyceride	WTSI	MGP	2.06E-8	//www.mousephenotype.org/data/charts?accession=MGI:107940&allele_accession_id=MGI:4432638&zygosity=heterozygote&parameter_stable_id=M-G-P_025_001_018&pipeline_stable_id=M-G-P_001&procedure_stable_id=M-G-P_025_001&parameter_stable_id=M-G-P_025_001_018&phenotyping_center=WTSI
increased lumbar vertebrae number	Ezh2<tm1a(EUCOMM)Wtsi>	heterozygote	female	Early adult	X-ray	Number of lumbar vertebrae	WTSI	MGP	4.9E-6	//www.mousephenotype.org/data/charts?accession=MGI:107940&allele_accession_id=MGI:4432638&zygosity=heterozygote&parameter_stable_id=M-G-P_006_001_027&pipeline_stable_id=M-G-P_001&procedure_stable_id=M-G-P_006_001&parameter_stable_id=M-G-P_006_001_027&phenotyping_center=WTSI
preweaning lethality, incomplete penetrance	Fos<em1(IMPC)Mbp>	homozygote	not_considered	Early adult	Viability Primary Screen	Viability Outcome	UC Davis	IMPC	0.0	//www.mousephenotype.org/data/charts?accession=MGI:95574&allele_accession_id=MGI:6276903&zygosity=homozygote&parameter_stable_id=IMPC_VIA_001_001&pipeline_stable_id=UCD_001&procedure_stable_id=IMPC_VIA_001&parameter_stable_id=IMPC_VIA_001_001&phenotyping_center=UC Davis
increased total body fat amount	Fos<em1(IMPC)Mbp>	heterozygote	male	Early adult	Body Composition (DEXA lean/fat)	Fat mass	UC Davis	IMPC	2.02E-5	//www.mousephenotype.org/data/charts?accession=MGI:95574&allele_accession_id=MGI:6276903&zygosity=heterozygote&parameter_stable_id=IMPC_DXA_002_001&pipeline_stable_id=UCD_001&procedure_stable_id=IMPC_DXA_001&parameter_stable_id=IMPC_DXA_002_001&phenotyping_center=UC Davis
decreased lean body mass	Fos<em1(IMPC)Mbp>	heterozygote	male	Early adult	Body Composition (DEXA lean/fat)	Lean mass	UC Davis	IMPC	8.34E-5	//www.mousephenotype.org/data/charts?accession=MGI:95574&allele_accession_id=MGI:6276903&zygosity=heterozygote&parameter_stable_id=IMPC_DXA_003_001&pipeline_stable_id=UCD_001&procedure_stable_id=IMPC_DXA_001&parameter_stable_id=IMPC_DXA_003_001&phenotyping_center=UC Davis
decreased circulating serum albumin level	Fos<em1(IMPC)Mbp>	heterozygote	female	Early adult	Clinical Chemistry	Albumin	UC Davis	IMPC	8.5E-5	//www.mousephenotype.org/data/charts?accession=MGI:95574&allele_accession_id=MGI:6276903&zygosity=heterozygote&parameter_stable_id=IMPC_CBC_007_001&pipeline_stable_id=UCD_001&procedure_stable_id=IMPC_CBC_003&parameter_stable_id=IMPC_CBC_007_001&phenotyping_center=UC Davis
increased total body fat amount	Fos<em1(IMPC)Mbp>	heterozygote	male	Early adult	Body Composition (DEXA lean/fat)	Fat/Body weight	UC Davis	IMPC	9.28E-5	//www.mousephenotype.org/data/charts?accession=MGI:95574&allele_accession_id=MGI:6276903&zygosity=heterozygote&parameter_stable_id=IMPC_DXA_009_001&pipeline_stable_id=UCD_001&procedure_stable_id=IMPC_DXA_001&parameter_stable_id=IMPC_DXA_009_001&phenotyping_center=UC Davis
decreased lean body mass	Fos<em1(IMPC)Mbp>	heterozygote	male	Early adult	Body Composition (DEXA lean/fat)	Lean/Body weight	UC Davis	IMPC	9.84E-5	//www.mousephenotype.org/data/charts?accession=MGI:95574&allele_accession_id=MGI:6276903&zygosity=heterozygote&parameter_stable_id=IMPC_DXA_008_001&pipeline_stable_id=UCD_001&procedure_stable_id=IMPC_DXA_001&parameter_stable_id=IMPC_DXA_008_001&phenotyping_center=UC Davis
preweaning lethality, complete penetrance	Frs2<tm1b(EUCOMM)Wtsi>	homozygote	not_considered	Early adult	Viability Primary Screen	Viability Outcome	MRC Harwell	IMPC	0.0	//www.mousephenotype.org/data/charts?accession=MGI:1100860&allele_accession_id=MGI:5548401&zygosity=homozygote&parameter_stable_id=IMPC_VIA_001_001&pipeline_stable_id=HRWL_001&procedure_stable_id=IMPC_VIA_001&parameter_stable_id=IMPC_VIA_001_001&phenotyping_center=MRC Harwell
abnormal auditory brainstem response	Frs2<tm1b(EUCOMM)Wtsi>	heterozygote	not_considered	Early adult	Auditory Brain Stem Response	30kHz-evoked ABR Threshold	MRC Harwell	IMPC	1.35E-5	//www.mousephenotype.org/data/charts?accession=MGI:1100860&allele_accession_id=MGI:5548401&zygosity=heterozygote&parameter_stable_id=IMPC_ABR_012_001&pipeline_stable_id=HRWL_001&procedure_stable_id=IMPC_ABR_001&parameter_stable_id=IMPC_ABR_012_001&phenotyping_center=MRC Harwell
abnormal visceral yolk sac morphology	Gna13<tm1b(KOMP)Wtsi>	homozygote	male	E9.5	Gross Morphology Embryo E9.5	Visceral yolk sac morphology	BCM	IMPC	0.0	//www.mousephenotype.org/data/charts?accession=MGI:95768&allele_accession_id=MGI:5609362&zygosity=homozygote&parameter_stable_id=IMPC_GEL_018_001&pipeline_stable_id=BCM_001&procedure_stable_id=IMPC_GEL_003&parameter_stable_id=IMPC_GEL_018_001&phenotyping_center=BCM
preweaning lethality, complete penetrance	Gna13<tm1b(KOMP)Wtsi>	homozygote	male	Early adult	Viability Primary Screen	Homozygous males viability	BCM	IMPC	0.0	//www.mousephenotype.org/data/charts?accession=MGI:95768&allele_accession_id=MGI:5609362&zygosity=homozygote&parameter_stable_id=IMPC_VIA_063_001&pipeline_stable_id=BCM_001&procedure_stable_id=IMPC_VIA_002&parameter_stable_id=IMPC_VIA_063_001&phenotyping_center=BCM
abnormal embryo size	Gna13<tm1b(KOMP)Wtsi>	homozygote	female	E9.5	Gross Morphology Embryo E9.5	Embryo Size	BCM	IMPC	0.0	//www.mousephenotype.org/data/charts?accession=MGI:95768&allele_accession_id=MGI:5609362&zygosity=homozygote&parameter_stable_id=IMPC_GEL_032_001&pipeline_stable_id=BCM_001&procedure_stable_id=IMPC_GEL_003&parameter_stable_id=IMPC_GEL_032_001&phenotyping_center=BCM
embryonic lethality prior to tooth bud stage	Gna13<tm1b(KOMP)Wtsi>	homozygote	not_considered	E12.5	Viability E12.5 Secondary Screen	Outcome	BCM	IMPC	0.0	//www.mousephenotype.org/data/charts?accession=MGI:95768&allele_accession_id=MGI:5609362&zygosity=homozygote&parameter_stable_id=IMPC_EVM_001_001&pipeline_stable_id=BCM_001&procedure_stable_id=IMPC_EVM_001&parameter_stable_id=IMPC_EVM_001_001&phenotyping_center=BCM
preweaning lethality, complete penetrance	Gna13<tm1b(KOMP)Wtsi>	homozygote	not_considered	Early adult	Viability Primary Screen	Homozygous animals viability	BCM	IMPC	0.0	//www.mousephenotype.org/data/charts?accession=MGI:95768&allele_accession_id=MGI:5609362&zygosity=homozygote&parameter_stable_id=IMPC_VIA_067_001&pipeline_stable_id=BCM_001&procedure_stable_id=IMPC_VIA_002&parameter_stable_id=IMPC_VIA_067_001&phenotyping_center=BCM
preweaning lethality, complete penetrance	Gna13<tm1b(KOMP)Wtsi>	homozygote	female	Early adult	Viability Primary Screen	Homozygous females viability	BCM	IMPC	0.0	//www.mousephenotype.org/data/charts?accession=MGI:95768&allele_accession_id=MGI:5609362&zygosity=homozygote&parameter_stable_id=IMPC_VIA_064_001&pipeline_stable_id=BCM_001&procedure_stable_id=IMPC_VIA_002&parameter_stable_id=IMPC_VIA_064_001&phenotyping_center=BCM
abnormal embryo size	Gna13<tm1b(KOMP)Wtsi>	homozygote	male	E9.5	Gross Morphology Embryo E9.5	Embryo Size	BCM	IMPC	0.0	//www.mousephenotype.org/data/charts?accession=MGI:95768&allele_accession_id=MGI:5609362&zygosity=homozygote&parameter_stable_id=IMPC_GEL_032_001&pipeline_stable_id=BCM_001&procedure_stable_id=IMPC_GEL_003&parameter_stable_id=IMPC_GEL_032_001&phenotyping_center=BCM
preweaning lethality, complete penetrance	Grb2<tm1a(EUCOMM)Wtsi>	homozygote	not_considered	Early adult	Viability Primary Screen	Viability Outcome	WTSI	IMPC	0.0	//www.mousephenotype.org/data/charts?accession=MGI:95805&allele_accession_id=MGI:4432956&zygosity=homozygote&parameter_stable_id=IMPC_VIA_001_001&pipeline_stable_id=MGP_001&procedure_stable_id=IMPC_VIA_001&parameter_stable_id=IMPC_VIA_001_001&phenotyping_center=WTSI
abnormal behavior	Grb2<tm1a(EUCOMM)Wtsi>	heterozygote	male	Early adult	Open Field	Latency to enter in the center	WTSI	MGP	7.57E-5	//www.mousephenotype.org/data/charts?accession=MGI:95805&allele_accession_id=MGI:4432956&zygosity=heterozygote&parameter_stable_id=M-G-P_007_001_014&pipeline_stable_id=M-G-P_001&procedure_stable_id=M-G-P_007_001&parameter_stable_id=M-G-P_007_001_014&phenotyping_center=WTSI
preweaning lethality, complete penetrance	Gria2<em1(IMPC)H>	homozygote	not_considered	Early adult	Viability Primary Screen	Viability Outcome	MRC Harwell	IMPC	0.0	//www.mousephenotype.org/data/charts?accession=MGI:95809&allele_accession_id=MGI:6276861&zygosity=homozygote&parameter_stable_id=IMPC_VIA_001_001&pipeline_stable_id=HRWL_001&procedure_stable_id=IMPC_VIA_001&parameter_stable_id=IMPC_VIA_001_001&phenotyping_center=MRC Harwell
prolonged QRS complex duration	Gria2<em1(IMPC)H>	heterozygote	female	Early adult	Electrocardiogram (ECG)	QRS	MRC Harwell	IMPC	6.95E-12	//www.mousephenotype.org/data/charts?accession=MGI:95809&allele_accession_id=MGI:6276861&zygosity=heterozygote&parameter_stable_id=IMPC_ECG_007_001&pipeline_stable_id=HRWL_001&procedure_stable_id=IMPC_ECG_001&parameter_stable_id=IMPC_ECG_007_001&phenotyping_center=MRC Harwell
increased circulating alanine transaminase level	Gria2<em1(IMPC)H>	heterozygote	male	Early adult	Clinical Chemistry	Alanine aminotransferase	MRC Harwell	IMPC	6.64E-9	//www.mousephenotype.org/data/charts?accession=MGI:95809&allele_accession_id=MGI:6276861&zygosity=heterozygote&parameter_stable_id=IMPC_CBC_013_001&pipeline_stable_id=HRWL_001&procedure_stable_id=IMPC_CBC_002&parameter_stable_id=IMPC_CBC_013_001&phenotyping_center=MRC Harwell
decreased grip strength	Gria2<em1(IMPC)H>	heterozygote	male	Early adult	Grip Strength	Forelimb and hindlimb grip strength normalised against body weight	MRC Harwell	IMPC	4.09E-6	//www.mousephenotype.org/data/charts?accession=MGI:95809&allele_accession_id=MGI:6276861&zygosity=heterozygote&parameter_stable_id=IMPC_GRS_011_001&pipeline_stable_id=HRWL_001&procedure_stable_id=IMPC_GRS_001&parameter_stable_id=IMPC_GRS_011_001&phenotyping_center=MRC Harwell
no spontaneous movement	Hdac4<em1(IMPC)Ccpcz>	homozygote	no_data	E18.5	Gross Morphology Embryo E18.5	Spontaneous movement	CCP-IMG	IMPC	0.0	//www.mousephenotype.org/data/charts?accession=MGI:3036234&allele_accession_id=MGI:6341845&zygosity=homozygote&parameter_stable_id=IMPC_GEP_004_002&pipeline_stable_id=CCP_001&procedure_stable_id=IMPC_GEP_003&parameter_stable_id=IMPC_GEP_004_002&phenotyping_center=CCP-IMG
increased circulating alkaline phosphatase level	Hdac4<em1(IMPC)Ccpcz>	heterozygote	female	Early adult	Clinical Chemistry	Alkaline phosphatase	CCP-IMG	IMPC	7.54E-6	//www.mousephenotype.org/data/charts?accession=MGI:3036234&allele_accession_id=MGI:6341845&zygosity=heterozygote&parameter_stable_id=IMPC_CBC_014_001&pipeline_stable_id=CCP_001&procedure_stable_id=IMPC_CBC_003&parameter_stable_id=IMPC_CBC_014_001&phenotyping_center=CCP-IMG
abnormal behavior	Hdac4<em1(IMPC)Ccpcz>	heterozygote	not_considered	Early adult	Combined SHIRPA and Dysmorphology	Unexpected behaviors	CCP-IMG	IMPC	4.34E-5	//www.mousephenotype.org/data/charts?accession=MGI:3036234&allele_accession_id=MGI:6341845&zygosity=heterozygote&parameter_stable_id=IMPC_CSD_037_001&pipeline_stable_id=CCP_001&procedure_stable_id=IMPC_CSD_003&parameter_stable_id=IMPC_CSD_037_001&phenotyping_center=CCP-IMG
increased NK cell number	Hdac4<em1(IMPC)Ccpcz>	heterozygote	male	Early adult	Immunophenotyping	NK cells (Panel A) - % of live leukocytes (Panel A)	CCP-IMG	IMPC	8.09E-5	//www.mousephenotype.org/data/charts?accession=MGI:3036234&allele_accession_id=MGI:6341845&zygosity=heterozygote&parameter_stable_id=IMPC_IMM_005_002&pipeline_stable_id=CCP_001&procedure_stable_id=IMPC_IMM_002&parameter_stable_id=IMPC_IMM_005_002&phenotyping_center=CCP-IMG
embryonic lethality prior to organogenesis	Hspa5<tm1.1(KOMP)Vlcg>	homozygote	not_considered	E9.5	Viability E9.5 Secondary Screen	Outcome	JAX	IMPC	0.0	//www.mousephenotype.org/data/charts?accession=MGI:95835&allele_accession_id=MGI:5445740&zygosity=homozygote&parameter_stable_id=IMPC_EVL_001_001&pipeline_stable_id=JAX_001&procedure_stable_id=IMPC_EVL_001&parameter_stable_id=IMPC_EVL_001_001&phenotyping_center=JAX
embryonic lethality prior to tooth bud stage	Hspa5<tm1.1(KOMP)Vlcg>	homozygote	not_considered	E12.5	Viability E12.5 Secondary Screen	Outcome	JAX	IMPC	0.0	//www.mousephenotype.org/data/charts?accession=MGI:95835&allele_accession_id=MGI:5445740&zygosity=homozygote&parameter_stable_id=IMPC_EVM_001_001&pipeline_stable_id=JAX_001&procedure_stable_id=IMPC_EVM_001&parameter_stable_id=IMPC_EVM_001_001&phenotyping_center=JAX
preweaning lethality, complete penetrance	Hspa5<tm1.1(KOMP)Vlcg>	homozygote	not_considered	Early adult	Viability Primary Screen	Viability Outcome	JAX	IMPC	0.0	//www.mousephenotype.org/data/charts?accession=MGI:95835&allele_accession_id=MGI:5445740&zygosity=homozygote&parameter_stable_id=IMPC_VIA_001_001&pipeline_stable_id=JAX_001&procedure_stable_id=IMPC_VIA_001&parameter_stable_id=IMPC_VIA_001_001&phenotyping_center=JAX
increased heart weight	Hspa5<tm1.1(KOMP)Vlcg>	heterozygote	not_considered	Early adult	Heart Weight	Heart weight	JAX	IMPC	3.77E-7	//www.mousephenotype.org/data/charts?accession=MGI:95835&allele_accession_id=MGI:5445740&zygosity=heterozygote&parameter_stable_id=IMPC_HWT_008_001&pipeline_stable_id=JAX_001&procedure_stable_id=IMPC_HWT_001&parameter_stable_id=IMPC_HWT_008_001&phenotyping_center=JAX
increased circulating HDL cholesterol level	Hspa5<tm1.1(KOMP)Vlcg>	heterozygote	female	Early adult	Plasma Chemistry	HDL cholesterol	JAX	IMPC	7.96E-7	//www.mousephenotype.org/data/charts?accession=MGI:95835&allele_accession_id=MGI:5445740&zygosity=heterozygote&parameter_stable_id=JAX_PLC_002_001&pipeline_stable_id=JAX_001&procedure_stable_id=JAX_PLC_001&parameter_stable_id=JAX_PLC_002_001&phenotyping_center=JAX
decreased circulating chloride level	Hspa5<tm1.1(KOMP)Vlcg>	heterozygote	male	Early adult	Clinical Chemistry	Chloride	JAX	IMPC	6.22E-6	//www.mousephenotype.org/data/charts?accession=MGI:95835&allele_accession_id=MGI:5445740&zygosity=heterozygote&parameter_stable_id=IMPC_CBC_003_001&pipeline_stable_id=JAX_001&procedure_stable_id=IMPC_CBC_003&parameter_stable_id=IMPC_CBC_003_001&phenotyping_center=JAX
increased circulating cholesterol level	Hspa5<tm1.1(KOMP)Vlcg>	heterozygote	female	Early adult	Plasma Chemistry	Total cholesterol	JAX	IMPC	6.5E-6	//www.mousephenotype.org/data/charts?accession=MGI:95835&allele_accession_id=MGI:5445740&zygosity=heterozygote&parameter_stable_id=JAX_PLC_001_001&pipeline_stable_id=JAX_001&procedure_stable_id=JAX_PLC_001&parameter_stable_id=JAX_PLC_001_001&phenotyping_center=JAX
abnormal heart morphology	Il6<tm1.1(KOMP)Vlcg>	homozygote	female	Early adult	Gross Pathology and Tissue Collection	Heart	UC Davis	IMPC	0.0	//www.mousephenotype.org/data/grosspath/MGI:96559/IMPC_PAT_006_002
enlarged heart	Il6<tm1.1(KOMP)Vlcg>	homozygote	female	Early adult	Gross Pathology and Tissue Collection	Heart	UC Davis	IMPC	0.0	//www.mousephenotype.org/data/grosspath/MGI:96559/IMPC_PAT_006_002
preweaning lethality, complete penetrance	Irs1<em1(IMPC)H>	homozygote	not_considered	Early adult	Viability Primary Screen	Viability Outcome	MRC Harwell	IMPC	0.0	//www.mousephenotype.org/data/charts?accession=MGI:99454&allele_accession_id=MGI:6273950&zygosity=homozygote&parameter_stable_id=IMPC_VIA_001_001&pipeline_stable_id=HRWL_001&procedure_stable_id=IMPC_VIA_001&parameter_stable_id=IMPC_VIA_001_001&phenotyping_center=MRC Harwell
preweaning lethality, complete penetrance	Itgb8<tm1b(KOMP)Wtsi>	homozygote	not_considered	Early adult	Viability Primary Screen	Homozygous animals viability	BCM	IMPC	0.0	//www.mousephenotype.org/data/charts?accession=MGI:1338035&allele_accession_id=MGI:6324151&zygosity=homozygote&parameter_stable_id=IMPC_VIA_067_001&pipeline_stable_id=BCM_001&procedure_stable_id=IMPC_VIA_002&parameter_stable_id=IMPC_VIA_067_001&phenotyping_center=BCM
embryonic lethality prior to tooth bud stage	Itgb8<tm1b(KOMP)Wtsi>	homozygote	not_considered	E12.5	Viability E12.5 Secondary Screen	Outcome	BCM	IMPC	0.0	//www.mousephenotype.org/data/charts?accession=MGI:1338035&allele_accession_id=MGI:6324151&zygosity=homozygote&parameter_stable_id=IMPC_EVM_001_001&pipeline_stable_id=BCM_001&procedure_stable_id=IMPC_EVM_001&parameter_stable_id=IMPC_EVM_001_001&phenotyping_center=BCM
preweaning lethality, complete penetrance	Itgb8<tm1b(KOMP)Wtsi>	homozygote	female	Early adult	Viability Primary Screen	Homozygous females viability	BCM	IMPC	0.0	//www.mousephenotype.org/data/charts?accession=MGI:1338035&allele_accession_id=MGI:6324151&zygosity=homozygote&parameter_stable_id=IMPC_VIA_064_001&pipeline_stable_id=BCM_001&procedure_stable_id=IMPC_VIA_002&parameter_stable_id=IMPC_VIA_064_001&phenotyping_center=BCM
preweaning lethality, complete penetrance	Itgb8<tm1b(KOMP)Wtsi>	homozygote	male	Early adult	Viability Primary Screen	Homozygous males viability	BCM	IMPC	0.0	//www.mousephenotype.org/data/charts?accession=MGI:1338035&allele_accession_id=MGI:6324151&zygosity=homozygote&parameter_stable_id=IMPC_VIA_063_001&pipeline_stable_id=BCM_001&procedure_stable_id=IMPC_VIA_002&parameter_stable_id=IMPC_VIA_063_001&phenotyping_center=BCM
abnormal skin coloration	Itgb8<tm1b(KOMP)Wtsi>	heterozygote	female	Early adult	Combined SHIRPA and Dysmorphology	Skin color - tail	BCM	IMPC	1.9E-6	//www.mousephenotype.org/data/charts?accession=MGI:1338035&allele_accession_id=MGI:6324151&zygosity=heterozygote&parameter_stable_id=IMPC_CSD_061_001&pipeline_stable_id=BCM_001&procedure_stable_id=IMPC_CSD_003&parameter_stable_id=IMPC_CSD_061_001&phenotyping_center=BCM
abnormal skin coloration	Itgb8<tm1b(KOMP)Wtsi>	heterozygote	male	Early adult	Combined SHIRPA and Dysmorphology	Skin color - tail	BCM	IMPC	2.09E-6	//www.mousephenotype.org/data/charts?accession=MGI:1338035&allele_accession_id=MGI:6324151&zygosity=heterozygote&parameter_stable_id=IMPC_CSD_061_001&pipeline_stable_id=BCM_001&procedure_stable_id=IMPC_CSD_003&parameter_stable_id=IMPC_CSD_061_001&phenotyping_center=BCM
embryonic growth retardation	Itpr1<tm1.1(NCOM)Mfgc>	homozygote	male	E9.5	Gross Morphology Embryo E9.5	Delayed embryonic development	TCP	IMPC	0.0	//www.mousephenotype.org/data/charts?accession=MGI:96623&allele_accession_id=MGI:5766138&zygosity=homozygote&parameter_stable_id=IMPC_GEL_063_001&pipeline_stable_id=TCP_001&procedure_stable_id=IMPC_GEL_003&parameter_stable_id=IMPC_GEL_063_001&phenotyping_center=TCP
preweaning lethality, complete penetrance	Itpr1<tm1.1(NCOM)Mfgc>	homozygote	male	Early adult	Viability Primary Screen	Homozygous males viability	TCP	IMPC	0.0	//www.mousephenotype.org/data/charts?accession=MGI:96623&allele_accession_id=MGI:5766138&zygosity=homozygote&parameter_stable_id=IMPC_VIA_063_001&pipeline_stable_id=TCP_001&procedure_stable_id=IMPC_VIA_002&parameter_stable_id=IMPC_VIA_063_001&phenotyping_center=TCP
abnormal embryo size	Itpr1<tm1.1(NCOM)Mfgc>	homozygote	female	E9.5	Gross Morphology Embryo E9.5	Embryo Size	TCP	IMPC	0.0	//www.mousephenotype.org/data/charts?accession=MGI:96623&allele_accession_id=MGI:5766138&zygosity=homozygote&parameter_stable_id=IMPC_GEL_032_001&pipeline_stable_id=TCP_001&procedure_stable_id=IMPC_GEL_003&parameter_stable_id=IMPC_GEL_032_001&phenotyping_center=TCP
preweaning lethality, incomplete penetrance	Itpr1<tm1.1(NCOM)Mfgc>	homozygote	female	Early adult	Viability Primary Screen	Homozygous females viability	TCP	IMPC	0.0	//www.mousephenotype.org/data/charts?accession=MGI:96623&allele_accession_id=MGI:5766138&zygosity=homozygote&parameter_stable_id=IMPC_VIA_064_001&pipeline_stable_id=TCP_001&procedure_stable_id=IMPC_VIA_002&parameter_stable_id=IMPC_VIA_064_001&phenotyping_center=TCP
small epididymis	Itpr1<tm1.1(NCOM)Mfgc>	heterozygote	male	Early adult	Gross Pathology and Tissue Collection	Epididymis	TCP	IMPC	0.0	//www.mousephenotype.org/data/grosspath/MGI:96623/IMPC_PAT_025_002
abnormal embryo size	Itpr1<tm1.1(NCOM)Mfgc>	homozygote	male	E9.5	Gross Morphology Embryo E9.5	Embryo Size	TCP	IMPC	0.0	//www.mousephenotype.org/data/charts?accession=MGI:96623&allele_accession_id=MGI:5766138&zygosity=homozygote&parameter_stable_id=IMPC_GEL_032_001&pipeline_stable_id=TCP_001&procedure_stable_id=IMPC_GEL_003&parameter_stable_id=IMPC_GEL_032_001&phenotyping_center=TCP
embryonic growth retardation	Itpr1<tm1.1(NCOM)Mfgc>	homozygote	female	E9.5	Gross Morphology Embryo E9.5	Delayed embryonic development	TCP	IMPC	0.0	//www.mousephenotype.org/data/charts?accession=MGI:96623&allele_accession_id=MGI:5766138&zygosity=homozygote&parameter_stable_id=IMPC_GEL_063_001&pipeline_stable_id=TCP_001&procedure_stable_id=IMPC_GEL_003&parameter_stable_id=IMPC_GEL_063_001&phenotyping_center=TCP
preweaning lethality, incomplete penetrance	Itpr1<tm1.1(NCOM)Mfgc>	homozygote	not_considered	Early adult	Viability Primary Screen	Homozygous animals viability	TCP	IMPC	0.0	//www.mousephenotype.org/data/charts?accession=MGI:96623&allele_accession_id=MGI:5766138&zygosity=homozygote&parameter_stable_id=IMPC_VIA_067_001&pipeline_stable_id=TCP_001&procedure_stable_id=IMPC_VIA_002&parameter_stable_id=IMPC_VIA_067_001&phenotyping_center=TCP
abnormal heart morphology	Itsn2<tm1.1(KOMP)Vlcg>	homozygote	female	Early adult	Gross Pathology and Tissue Collection	Heart	UC Davis	IMPC	0.0	//www.mousephenotype.org/data/grosspath/MGI:1338049/IMPC_PAT_006_002
enlarged heart	Itsn2<tm1.1(KOMP)Vlcg>	homozygote	female	Early adult	Gross Pathology and Tissue Collection	Heart	UC Davis	IMPC	0.0	//www.mousephenotype.org/data/grosspath/MGI:1338049/IMPC_PAT_006_002
hyperactivity	Itsn2<tm1.1(KOMP)Vlcg>	homozygote	female	Early adult	Open Field	Center distance travelled	UC Davis	IMPC	2.36E-6	//www.mousephenotype.org/data/charts?accession=MGI:1338049&allele_accession_id=MGI:5548439&zygosity=homozygote&parameter_stable_id=IMPC_OFD_014_001&pipeline_stable_id=UCD_001&procedure_stable_id=IMPC_OFD_001&parameter_stable_id=IMPC_OFD_014_001&phenotyping_center=UC Davis
hyperactivity	Itsn2<tm1.1(KOMP)Vlcg>	homozygote	male	Early adult	Open Field	Periphery average speed	UC Davis	IMPC	3.71E-6	//www.mousephenotype.org/data/charts?accession=MGI:1338049&allele_accession_id=MGI:5548439&zygosity=homozygote&parameter_stable_id=IMPC_OFD_013_001&pipeline_stable_id=UCD_001&procedure_stable_id=IMPC_OFD_001&parameter_stable_id=IMPC_OFD_013_001&phenotyping_center=UC Davis
abnormal coat/ hair morphology	Itsn2<tm1.1(KOMP)Vlcg>	homozygote	female	Early adult	Combined SHIRPA and Dysmorphology	Coat - hair distribution - head	UC Davis	IMPC	4.9E-6	//www.mousephenotype.org/data/charts?accession=MGI:1338049&allele_accession_id=MGI:5548439&zygosity=homozygote&parameter_stable_id=IMPC_CSD_012_001&pipeline_stable_id=UCD_001&procedure_stable_id=IMPC_CSD_003&parameter_stable_id=IMPC_CSD_012_001&phenotyping_center=UC Davis
hyperactivity	Itsn2<tm1.1(KOMP)Vlcg>	homozygote	male	Early adult	Open Field	Periphery distance travelled	UC Davis	IMPC	5.39E-6	//www.mousephenotype.org/data/charts?accession=MGI:1338049&allele_accession_id=MGI:5548439&zygosity=homozygote&parameter_stable_id=IMPC_OFD_010_001&pipeline_stable_id=UCD_001&procedure_stable_id=IMPC_OFD_001&parameter_stable_id=IMPC_OFD_010_001&phenotyping_center=UC Davis
hyperactivity	Itsn2<tm1.1(KOMP)Vlcg>	homozygote	male	Early adult	Open Field	Whole arena average speed	UC Davis	IMPC	8.58E-6	//www.mousephenotype.org/data/charts?accession=MGI:1338049&allele_accession_id=MGI:5548439&zygosity=homozygote&parameter_stable_id=IMPC_OFD_009_001&pipeline_stable_id=UCD_001&procedure_stable_id=IMPC_OFD_001&parameter_stable_id=IMPC_OFD_009_001&phenotyping_center=UC Davis
hyperactivity	Itsn2<tm1.1(KOMP)Vlcg>	homozygote	male	Early adult	Open Field	Distance travelled - total	UC Davis	IMPC	8.58E-6	//www.mousephenotype.org/data/charts?accession=MGI:1338049&allele_accession_id=MGI:5548439&zygosity=homozygote&parameter_stable_id=IMPC_OFD_020_001&pipeline_stable_id=UCD_001&procedure_stable_id=IMPC_OFD_001&parameter_stable_id=IMPC_OFD_020_001&phenotyping_center=UC Davis
increased exploration in new environment	Itsn2<tm1.1(KOMP)Vlcg>	homozygote	male	Early adult	Combined SHIRPA and Dysmorphology	Locomotor activity	UC Davis	IMPC	7.84E-5	//www.mousephenotype.org/data/charts?accession=MGI:1338049&allele_accession_id=MGI:5548439&zygosity=homozygote&parameter_stable_id=IMPC_CSD_032_001&pipeline_stable_id=UCD_001&procedure_stable_id=IMPC_CSD_003&parameter_stable_id=IMPC_CSD_032_001&phenotyping_center=UC Davis
decreased mean corpuscular hemoglobin	Kat2b<em1(IMPC)Wtsi>	homozygote	female	Early adult	Hematology	Mean corpuscular hemoglobin	WTSI	IMPC	4.31E-10	//www.mousephenotype.org/data/charts?accession=MGI:1343094&allele_accession_id=MGI:6140207&zygosity=homozygote&parameter_stable_id=IMPC_HEM_006_001&pipeline_stable_id=MGP_001&procedure_stable_id=IMPC_HEM_001&parameter_stable_id=IMPC_HEM_006_001&phenotyping_center=WTSI
decreased mean corpuscular hemoglobin	Kat2b<em1(IMPC)Wtsi>	homozygote	male	Early adult	Hematology	Mean corpuscular hemoglobin	WTSI	IMPC	1.35E-7	//www.mousephenotype.org/data/charts?accession=MGI:1343094&allele_accession_id=MGI:6140207&zygosity=homozygote&parameter_stable_id=IMPC_HEM_006_001&pipeline_stable_id=MGP_001&procedure_stable_id=IMPC_HEM_001&parameter_stable_id=IMPC_HEM_006_001&phenotyping_center=WTSI
increased red blood cell distribution width	Kat2b<em1(IMPC)Wtsi>	homozygote	male	Early adult	Hematology	Red blood cell distribution width	WTSI	IMPC	5.4E-7	//www.mousephenotype.org/data/charts?accession=MGI:1343094&allele_accession_id=MGI:6140207&zygosity=homozygote&parameter_stable_id=IMPC_HEM_027_001&pipeline_stable_id=MGP_001&procedure_stable_id=IMPC_HEM_001&parameter_stable_id=IMPC_HEM_027_001&phenotyping_center=WTSI
impaired glucose tolerance	Kat2b<em1(IMPC)Wtsi>	homozygote	male	Early adult	Intraperitoneal glucose tolerance test (IPGTT)	Area under glucose response curve	WTSI	IMPC	1.08E-5	//www.mousephenotype.org/data/charts?accession=MGI:1343094&allele_accession_id=MGI:6140207&zygosity=homozygote&parameter_stable_id=IMPC_IPG_012_001&pipeline_stable_id=MGP_001&procedure_stable_id=IMPC_IPG_001&parameter_stable_id=IMPC_IPG_012_001&phenotyping_center=WTSI
decreased circulating HDL cholesterol level	Kat2b<em1(IMPC)Wtsi>	homozygote	male	Early adult	Clinical Chemistry	HDL-cholesterol	WTSI	IMPC	1.73E-5	//www.mousephenotype.org/data/charts?accession=MGI:1343094&allele_accession_id=MGI:6140207&zygosity=homozygote&parameter_stable_id=IMPC_CBC_016_001&pipeline_stable_id=MGP_001&procedure_stable_id=IMPC_CBC_001&parameter_stable_id=IMPC_CBC_016_001&phenotyping_center=WTSI
decreased circulating cholesterol level	Kat2b<em1(IMPC)Wtsi>	homozygote	male	Early adult	Clinical Chemistry	Total cholesterol	WTSI	IMPC	2.73E-5	//www.mousephenotype.org/data/charts?accession=MGI:1343094&allele_accession_id=MGI:6140207&zygosity=homozygote&parameter_stable_id=IMPC_CBC_015_001&pipeline_stable_id=MGP_001&procedure_stable_id=IMPC_CBC_001&parameter_stable_id=IMPC_CBC_015_001&phenotyping_center=WTSI
decreased circulating sodium level	Map3k1<Gt(YTC001)Byg>	heterozygote	female	Early adult	Clinical Chemistry	Sodium	MRC Harwell	EuroPhenome	7.68E-8	//www.mousephenotype.org/data/charts?accession=MGI:1346872&allele_accession_id=MGI:3883782&zygosity=heterozygote&parameter_stable_id=ESLIM_015_001_004&pipeline_stable_id=ESLIM_002&procedure_stable_id=ESLIM_015_001&parameter_stable_id=ESLIM_015_001_004&phenotyping_center=MRC Harwell
increased circulating cholesterol level	Map3k1<Gt(YTC001)Byg>	heterozygote	female	Early adult	Clinical Chemistry	Total cholesterol	MRC Harwell	EuroPhenome	1.71E-7	//www.mousephenotype.org/data/charts?accession=MGI:1346872&allele_accession_id=MGI:3883782&zygosity=heterozygote&parameter_stable_id=ESLIM_015_001_017&pipeline_stable_id=ESLIM_002&procedure_stable_id=ESLIM_015_001&parameter_stable_id=ESLIM_015_001_017&phenotyping_center=MRC Harwell
decreased circulating sodium level	Map3k1<Gt(YTC001)Byg>	heterozygote	male	Early adult	Clinical Chemistry	Sodium	MRC Harwell	EuroPhenome	1.25E-5	//www.mousephenotype.org/data/charts?accession=MGI:1346872&allele_accession_id=MGI:3883782&zygosity=heterozygote&parameter_stable_id=ESLIM_015_001_004&pipeline_stable_id=ESLIM_002&procedure_stable_id=ESLIM_015_001&parameter_stable_id=ESLIM_015_001_004&phenotyping_center=MRC Harwell
abnormal startle reflex	Map3k1<Gt(YTC001)Byg>	heterozygote	female	Early adult	Modified SHIRPA	Startle response	MRC Harwell	EuroPhenome	5.41E-5	//www.mousephenotype.org/data/charts?accession=MGI:1346872&allele_accession_id=MGI:3883782&zygosity=heterozygote&parameter_stable_id=ESLIM_008_001_013&pipeline_stable_id=ESLIM_002&procedure_stable_id=ESLIM_008_001&parameter_stable_id=ESLIM_008_001_013&phenotyping_center=MRC Harwell
increased leukocyte cell number	Map3k1<Gt(YTC001)Byg>	heterozygote	male	Early adult	Haematology	White blood cell count	MRC Harwell	EuroPhenome	9.56E-5	//www.mousephenotype.org/data/charts?accession=MGI:1346872&allele_accession_id=MGI:3883782&zygosity=heterozygote&parameter_stable_id=ESLIM_016_001_001&pipeline_stable_id=ESLIM_002&procedure_stable_id=ESLIM_016_001&parameter_stable_id=ESLIM_016_001_001&phenotyping_center=MRC Harwell
preweaning lethality, incomplete penetrance	Map3k1<tm1a(KOMP)Wtsi>	homozygote	not_considered	Early adult	Viability Primary Screen	Viability Outcome	WTSI	IMPC	0.0	//www.mousephenotype.org/data/charts?accession=MGI:1346872&allele_accession_id=MGI:4451248&zygosity=homozygote&parameter_stable_id=IMPC_VIA_001_001&pipeline_stable_id=MGP_001&procedure_stable_id=IMPC_VIA_001&parameter_stable_id=IMPC_VIA_001_001&phenotyping_center=WTSI
decreased circulating fructosamine level	Map3k1<tm1a(KOMP)Wtsi>	heterozygote	male	Early adult	Clinical Chemistry	Fructosamine	WTSI	IMPC	5.16E-6	//www.mousephenotype.org/data/charts?accession=MGI:1346872&allele_accession_id=MGI:4451248&zygosity=heterozygote&parameter_stable_id=IMPC_CBC_020_001&pipeline_stable_id=MGP_001&procedure_stable_id=IMPC_CBC_001&parameter_stable_id=IMPC_CBC_020_001&phenotyping_center=WTSI
decreased fasting circulating glucose level	Map3k1<tm1a(KOMP)Wtsi>	heterozygote	male	Early adult	Intraperitoneal glucose tolerance test (IPGTT)	Fasted blood glucose concentration	WTSI	IMPC	5.76E-6	//www.mousephenotype.org/data/charts?accession=MGI:1346872&allele_accession_id=MGI:4451248&zygosity=heterozygote&parameter_stable_id=IMPC_IPG_010_001&pipeline_stable_id=MGP_001&procedure_stable_id=IMPC_IPG_001&parameter_stable_id=IMPC_IPG_010_001&phenotyping_center=WTSI
increased circulating free fatty acids level	Map3k1<tm1a(KOMP)Wtsi>	heterozygote	female	Early adult	Clinical Chemistry	Free fatty acids	WTSI	IMPC	1.52E-5	//www.mousephenotype.org/data/charts?accession=MGI:1346872&allele_accession_id=MGI:4451248&zygosity=heterozygote&parameter_stable_id=IMPC_CBC_026_001&pipeline_stable_id=MGP_001&procedure_stable_id=IMPC_CBC_001&parameter_stable_id=IMPC_CBC_026_001&phenotyping_center=WTSI
abnormal retina morphology	Map3k1<tm1a(KOMP)Wtsi>	heterozygote	female	Early adult	Eye Morphology	Retina (combined)	WTSI	IMPC	4.58E-5	//www.mousephenotype.org/data/charts?accession=MGI:1346872&allele_accession_id=MGI:4451248&zygosity=heterozygote&parameter_stable_id=IMPC_EYE_092_001&pipeline_stable_id=MGP_001&procedure_stable_id=IMPC_EYE_001&parameter_stable_id=IMPC_EYE_092_001&phenotyping_center=WTSI
increased bone mineral content	Map3k1<tm1a(KOMP)Wtsi>	heterozygote	male	Early adult	Body Composition (DEXA lean/fat)	Bone Mineral Content (excluding skull)	WTSI	IMPC	4.84E-5	//www.mousephenotype.org/data/charts?accession=MGI:1346872&allele_accession_id=MGI:4451248&zygosity=heterozygote&parameter_stable_id=IMPC_DXA_005_001&pipeline_stable_id=MGP_001&procedure_stable_id=IMPC_DXA_001&parameter_stable_id=IMPC_DXA_005_001&phenotyping_center=WTSI
increased red blood cell distribution width	Map3k1<tm1a(KOMP)Wtsi>	heterozygote	male	Early adult	Hematology	Red blood cell distribution width	WTSI	IMPC	6.4E-5	//www.mousephenotype.org/data/charts?accession=MGI:1346872&allele_accession_id=MGI:4451248&zygosity=heterozygote&parameter_stable_id=IMPC_HEM_027_001&pipeline_stable_id=MGP_001&procedure_stable_id=IMPC_HEM_001&parameter_stable_id=IMPC_HEM_027_001&phenotyping_center=WTSI
increased lean body mass	Map3k1<tm1a(KOMP)Wtsi>	heterozygote	male	Early adult	Body Composition (DEXA lean/fat)	Lean mass	WTSI	IMPC	9.82E-5	//www.mousephenotype.org/data/charts?accession=MGI:1346872&allele_accession_id=MGI:4451248&zygosity=heterozygote&parameter_stable_id=IMPC_DXA_003_001&pipeline_stable_id=MGP_001&procedure_stable_id=IMPC_DXA_001&parameter_stable_id=IMPC_DXA_003_001&phenotyping_center=WTSI
preweaning lethality, complete penetrance	Mapk1<tm1a(EUCOMM)Wtsi>	homozygote	not_considered	Early adult	Viability Primary Screen	Viability Outcome	WTSI	IMPC	0.0	//www.mousephenotype.org/data/charts?accession=MGI:1346858&allele_accession_id=MGI:4432537&zygosity=homozygote&parameter_stable_id=IMPC_VIA_001_001&pipeline_stable_id=MGP_001&procedure_stable_id=IMPC_VIA_001&parameter_stable_id=IMPC_VIA_001_001&phenotyping_center=WTSI
enlarged heart	Med1<tm3b(EUCOMM)Wtsi>	heterozygote	male	Early adult	Gross Pathology and Tissue Collection	Heart	UC Davis	IMPC	0.0	//www.mousephenotype.org/data/grosspath/MGI:1100846/IMPC_PAT_006_002
abnormal heart morphology	Med1<tm3b(EUCOMM)Wtsi>	heterozygote	male	Early adult	Gross Pathology and Tissue Collection	Heart	UC Davis	IMPC	0.0	//www.mousephenotype.org/data/grosspath/MGI:1100846/IMPC_PAT_006_002
hydrometra	Med1<tm3b(EUCOMM)Wtsi>	heterozygote	female	Early adult	Gross Pathology and Tissue Collection	Uterus	UC Davis	IMPC	0.0	//www.mousephenotype.org/data/grosspath/MGI:1100846/IMPC_PAT_029_002
abnormal eye morphology	Med1<tm3b(EUCOMM)Wtsi>	heterozygote	female	Early adult	Gross Pathology and Tissue Collection	Eye with optic nerve	UC Davis	IMPC	0.0	//www.mousephenotype.org/data/grosspath/MGI:1100846/IMPC_PAT_002_002
pallor	Med1<tm3b(EUCOMM)Wtsi>	homozygote	female	E12.5	Gross Morphology Embryo E12.5	Pallor	TCP	IMPC	0.0	//www.mousephenotype.org/data/charts?accession=MGI:1100846&allele_accession_id=MGI:5696880&zygosity=homozygote&parameter_stable_id=IMPC_GEM_025_002&pipeline_stable_id=TCP_001&procedure_stable_id=IMPC_GEM_003&parameter_stable_id=IMPC_GEM_025_002&phenotyping_center=TCP
small superior vagus ganglion	Med1<tm3b(EUCOMM)Wtsi>	heterozygote	female	Early adult	Gross Pathology and Tissue Collection	Uterus	UC Davis	IMPC	0.0	//www.mousephenotype.org/data/grosspath/MGI:1100846/IMPC_PAT_029_002
pallor	Med1<tm3b(EUCOMM)Wtsi>	homozygote	male	E12.5	Gross Morphology Embryo E12.5	Pallor	TCP	IMPC	0.0	//www.mousephenotype.org/data/charts?accession=MGI:1100846&allele_accession_id=MGI:5696880&zygosity=homozygote&parameter_stable_id=IMPC_GEM_025_002&pipeline_stable_id=TCP_001&procedure_stable_id=IMPC_GEM_003&parameter_stable_id=IMPC_GEM_025_002&phenotyping_center=TCP
abnormal eye morphology	Med1<tm3b(EUCOMM)Wtsi>	homozygote	male	E12.5	Gross Morphology Embryo E12.5	Eye Morphology	TCP	IMPC	0.0	//www.mousephenotype.org/data/charts?accession=MGI:1100846&allele_accession_id=MGI:5696880&zygosity=homozygote&parameter_stable_id=IMPC_GEM_041_001&pipeline_stable_id=TCP_001&procedure_stable_id=IMPC_GEM_003&parameter_stable_id=IMPC_GEM_041_001&phenotyping_center=TCP
enlarged uterus	Med1<tm3b(EUCOMM)Wtsi>	heterozygote	female	Early adult	Gross Pathology and Tissue Collection	Uterus	UC Davis	IMPC	0.0	//www.mousephenotype.org/data/grosspath/MGI:1100846/IMPC_PAT_029_002
preweaning lethality, complete penetrance	Med1<tm3b(EUCOMM)Wtsi>	homozygote	not_considered	Early adult	Viability Primary Screen	Viability Outcome	UC Davis	IMPC	0.0	//www.mousephenotype.org/data/charts?accession=MGI:1100846&allele_accession_id=MGI:5696880&zygosity=homozygote&parameter_stable_id=IMPC_VIA_001_001&pipeline_stable_id=UCD_001&procedure_stable_id=IMPC_VIA_001&parameter_stable_id=IMPC_VIA_001_001&phenotyping_center=UC Davis
small superior vagus ganglion	Med1<tm3b(EUCOMM)Wtsi>	heterozygote	female	Early adult	Gross Pathology and Tissue Collection	Uterus	UC Davis	IMPC	0.0	//www.mousephenotype.org/data/grosspath/MGI:1100846/IMPC_PAT_029_002
pale yolk sac	Med1<tm3b(EUCOMM)Wtsi>	homozygote	male	E12.5	Gross Morphology Embryo E12.5	Pale yolk sac	TCP	IMPC	0.0	//www.mousephenotype.org/data/charts?accession=MGI:1100846&allele_accession_id=MGI:5696880&zygosity=homozygote&parameter_stable_id=IMPC_GEM_016_002&pipeline_stable_id=TCP_001&procedure_stable_id=IMPC_GEM_003&parameter_stable_id=IMPC_GEM_016_002&phenotyping_center=TCP
embryonic lethality prior to tooth bud stage	Med1<tm3b(EUCOMM)Wtsi>	homozygote	not_considered	E12.5	Viability E12.5 Secondary Screen	Outcome	TCP	IMPC	0.0	//www.mousephenotype.org/data/charts?accession=MGI:1100846&allele_accession_id=MGI:5696880&zygosity=homozygote&parameter_stable_id=IMPC_EVM_001_001&pipeline_stable_id=TCP_001&procedure_stable_id=IMPC_EVM_001&parameter_stable_id=IMPC_EVM_001_001&phenotyping_center=TCP
hydrometra	Med1<tm3b(EUCOMM)Wtsi>	heterozygote	female	Early adult	Gross Pathology and Tissue Collection	Uterus	UC Davis	IMPC	0.0	//www.mousephenotype.org/data/grosspath/MGI:1100846/IMPC_PAT_029_002
abnormal eye morphology	Med1<tm3b(EUCOMM)Wtsi>	homozygote	female	E12.5	Gross Morphology Embryo E12.5	Eye Morphology	TCP	IMPC	0.0	//www.mousephenotype.org/data/charts?accession=MGI:1100846&allele_accession_id=MGI:5696880&zygosity=homozygote&parameter_stable_id=IMPC_GEM_041_001&pipeline_stable_id=TCP_001&procedure_stable_id=IMPC_GEM_003&parameter_stable_id=IMPC_GEM_041_001&phenotyping_center=TCP
abnormal placenta size	Med1<tm3b(EUCOMM)Wtsi>	homozygote	male	E12.5	Gross Morphology Placenta E12.5	Placenta Size	TCP	IMPC	0.0	//www.mousephenotype.org/data/charts?accession=MGI:1100846&allele_accession_id=MGI:5696880&zygosity=homozygote&parameter_stable_id=IMPC_GPM_004_001&pipeline_stable_id=TCP_001&procedure_stable_id=IMPC_GPM_001&parameter_stable_id=IMPC_GPM_004_001&phenotyping_center=TCP
abnormal embryo size	Med1<tm3b(EUCOMM)Wtsi>	homozygote	male	E12.5	Gross Morphology Embryo E12.5	Embryo Size	TCP	IMPC	0.0	//www.mousephenotype.org/data/charts?accession=MGI:1100846&allele_accession_id=MGI:5696880&zygosity=homozygote&parameter_stable_id=IMPC_GEM_019_001&pipeline_stable_id=TCP_001&procedure_stable_id=IMPC_GEM_003&parameter_stable_id=IMPC_GEM_019_001&phenotyping_center=TCP
abnormal embryo size	Med1<tm3b(EUCOMM)Wtsi>	homozygote	female	E12.5	Gross Morphology Embryo E12.5	Embryo Size	TCP	IMPC	0.0	//www.mousephenotype.org/data/charts?accession=MGI:1100846&allele_accession_id=MGI:5696880&zygosity=homozygote&parameter_stable_id=IMPC_GEM_019_001&pipeline_stable_id=TCP_001&procedure_stable_id=IMPC_GEM_003&parameter_stable_id=IMPC_GEM_019_001&phenotyping_center=TCP
abnormal eye morphology	Nck1<tm1b(EUCOMM)Wtsi>	homozygote	female	Early adult	Gross Pathology and Tissue Collection	Eye with optic nerve	UC Davis	IMPC	0.0	//www.mousephenotype.org/data/grosspath/MGI:109601/IMPC_PAT_002_002
anophthalmia	Nck1<tm1b(EUCOMM)Wtsi>	homozygote	female	Early adult	Gross Pathology and Tissue Collection	Eye with optic nerve	UC Davis	IMPC	0.0	//www.mousephenotype.org/data/grosspath/MGI:109601/IMPC_PAT_002_002
enlarged heart	Nck1<tm1b(EUCOMM)Wtsi>	homozygote	male	Early adult	Gross Pathology and Tissue Collection	Heart	UC Davis	IMPC	0.0	//www.mousephenotype.org/data/grosspath/MGI:109601/IMPC_PAT_006_002
abnormal skin morphology	Nck1<tm1b(EUCOMM)Wtsi>	homozygote	male	Early adult	Gross Pathology and Tissue Collection	Skin	UC Davis	IMPC	0.0	//www.mousephenotype.org/data/grosspath/MGI:109601/IMPC_PAT_021_002
abnormal eye morphology	Nck1<tm1b(EUCOMM)Wtsi>	homozygote	female	Early adult	Gross Pathology and Tissue Collection	Eye with optic nerve	UC Davis	IMPC	0.0	//www.mousephenotype.org/data/grosspath/MGI:109601/IMPC_PAT_002_002
abnormal heart morphology	Nck1<tm1b(EUCOMM)Wtsi>	homozygote	male	Early adult	Gross Pathology and Tissue Collection	Heart	UC Davis	IMPC	0.0	//www.mousephenotype.org/data/grosspath/MGI:109601/IMPC_PAT_006_002
abnormal brain morphology	Ncoa1<tm1.1(KOMP)Vlcg>	homozygote	male	Early adult	Gross Pathology and Tissue Collection	Brain	UC Davis	IMPC	0.0	//www.mousephenotype.org/data/grosspath/MGI:1276523/IMPC_PAT_001_002
hydrocephaly	Ncoa1<tm1.1(KOMP)Vlcg>	homozygote	male	Early adult	Gross Pathology and Tissue Collection	Brain	UC Davis	IMPC	0.0	//www.mousephenotype.org/data/grosspath/MGI:1276523/IMPC_PAT_001_002
increased vertical activity	Ncoa1<tm1.1(KOMP)Vlcg>	homozygote	female	Early adult	Open Field	Number of rears - total	UC Davis	IMPC	7.71E-24	//www.mousephenotype.org/data/charts?accession=MGI:1276523&allele_accession_id=MGI:5708185&zygosity=homozygote&parameter_stable_id=IMPC_OFD_021_001&pipeline_stable_id=UCD_001&procedure_stable_id=IMPC_OFD_001&parameter_stable_id=IMPC_OFD_021_001&phenotyping_center=UC Davis
increased vertical activity	Ncoa1<tm1.1(KOMP)Vlcg>	homozygote	male	Early adult	Open Field	Number of rears - total	UC Davis	IMPC	3.09E-18	//www.mousephenotype.org/data/charts?accession=MGI:1276523&allele_accession_id=MGI:5708185&zygosity=homozygote&parameter_stable_id=IMPC_OFD_021_001&pipeline_stable_id=UCD_001&procedure_stable_id=IMPC_OFD_001&parameter_stable_id=IMPC_OFD_021_001&phenotyping_center=UC Davis
increased bone mineral content	Ncoa1<tm1.1(KOMP)Vlcg>	homozygote	female	Early adult	Body Composition (DEXA lean/fat)	BMC/Body weight	UC Davis	IMPC	3.37E-10	//www.mousephenotype.org/data/charts?accession=MGI:1276523&allele_accession_id=MGI:5708185&zygosity=homozygote&parameter_stable_id=IMPC_DXA_007_001&pipeline_stable_id=UCD_001&procedure_stable_id=IMPC_DXA_001&parameter_stable_id=IMPC_DXA_007_001&phenotyping_center=UC Davis
increased circulating alkaline phosphatase level	Ncoa1<tm1.1(KOMP)Vlcg>	homozygote	male	Early adult	Clinical Chemistry	Alkaline phosphatase	UC Davis	IMPC	1.39E-7	//www.mousephenotype.org/data/charts?accession=MGI:1276523&allele_accession_id=MGI:5708185&zygosity=homozygote&parameter_stable_id=IMPC_CBC_014_001&pipeline_stable_id=UCD_001&procedure_stable_id=IMPC_CBC_003&parameter_stable_id=IMPC_CBC_014_001&phenotyping_center=UC Davis
hyperactivity	Ncoa1<tm1.1(KOMP)Vlcg>	homozygote	male	Early adult	Open Field	Periphery average speed	UC Davis	IMPC	2.03E-7	//www.mousephenotype.org/data/charts?accession=MGI:1276523&allele_accession_id=MGI:5708185&zygosity=homozygote&parameter_stable_id=IMPC_OFD_013_001&pipeline_stable_id=UCD_001&procedure_stable_id=IMPC_OFD_001&parameter_stable_id=IMPC_OFD_013_001&phenotyping_center=UC Davis
increased bone mineral content	Ncoa1<tm1.1(KOMP)Vlcg>	homozygote	male	Early adult	Body Composition (DEXA lean/fat)	BMC/Body weight	UC Davis	IMPC	2.09E-7	//www.mousephenotype.org/data/charts?accession=MGI:1276523&allele_accession_id=MGI:5708185&zygosity=homozygote&parameter_stable_id=IMPC_DXA_007_001&pipeline_stable_id=UCD_001&procedure_stable_id=IMPC_DXA_001&parameter_stable_id=IMPC_DXA_007_001&phenotyping_center=UC Davis
hyperactivity	Ncoa1<tm1.1(KOMP)Vlcg>	homozygote	male	Early adult	Open Field	Periphery distance travelled	UC Davis	IMPC	7.19E-7	//www.mousephenotype.org/data/charts?accession=MGI:1276523&allele_accession_id=MGI:5708185&zygosity=homozygote&parameter_stable_id=IMPC_OFD_010_001&pipeline_stable_id=UCD_001&procedure_stable_id=IMPC_OFD_001&parameter_stable_id=IMPC_OFD_010_001&phenotyping_center=UC Davis
increased lean body mass	Ncoa1<tm1.1(KOMP)Vlcg>	homozygote	male	Early adult	Body Composition (DEXA lean/fat)	Lean/Body weight	UC Davis	IMPC	1.47E-5	//www.mousephenotype.org/data/charts?accession=MGI:1276523&allele_accession_id=MGI:5708185&zygosity=homozygote&parameter_stable_id=IMPC_DXA_008_001&pipeline_stable_id=UCD_001&procedure_stable_id=IMPC_DXA_001&parameter_stable_id=IMPC_DXA_008_001&phenotyping_center=UC Davis
decreased total body fat amount	Ncoa1<tm1.1(KOMP)Vlcg>	homozygote	male	Early adult	Body Composition (DEXA lean/fat)	Fat/Body weight	UC Davis	IMPC	2.89E-5	//www.mousephenotype.org/data/charts?accession=MGI:1276523&allele_accession_id=MGI:5708185&zygosity=homozygote&parameter_stable_id=IMPC_DXA_009_001&pipeline_stable_id=UCD_001&procedure_stable_id=IMPC_DXA_001&parameter_stable_id=IMPC_DXA_009_001&phenotyping_center=UC Davis
hyperactivity	Ncoa1<tm1.1(KOMP)Vlcg>	homozygote	male	Early adult	Open Field	Distance travelled - total	UC Davis	IMPC	5.13E-5	//www.mousephenotype.org/data/charts?accession=MGI:1276523&allele_accession_id=MGI:5708185&zygosity=homozygote&parameter_stable_id=IMPC_OFD_020_001&pipeline_stable_id=UCD_001&procedure_stable_id=IMPC_OFD_001&parameter_stable_id=IMPC_OFD_020_001&phenotyping_center=UC Davis
hyperactivity	Ncoa1<tm1.1(KOMP)Vlcg>	homozygote	male	Early adult	Open Field	Whole arena average speed	UC Davis	IMPC	5.13E-5	//www.mousephenotype.org/data/charts?accession=MGI:1276523&allele_accession_id=MGI:5708185&zygosity=homozygote&parameter_stable_id=IMPC_OFD_009_001&pipeline_stable_id=UCD_001&procedure_stable_id=IMPC_OFD_001&parameter_stable_id=IMPC_OFD_009_001&phenotyping_center=UC Davis
increased lung weight	Ncoa1<tm1.1(KOMP)Vlcg>	homozygote	not_considered	Early adult	Organ Weight	Right lung weight	UC Davis	IMPC	5.2E-5	//www.mousephenotype.org/data/charts?accession=MGI:1276523&allele_accession_id=MGI:5708185&zygosity=homozygote&parameter_stable_id=UCD_OWT_012_001&pipeline_stable_id=UCD_001&procedure_stable_id=UCD_OWT_001&parameter_stable_id=UCD_OWT_012_001&phenotyping_center=UC Davis
decreased fasting circulating glucose level	Ncoa1<tm1.1(KOMP)Vlcg>	homozygote	female	Early adult	Intraperitoneal glucose tolerance test (IPGTT)	Fasted blood glucose concentration	UC Davis	IMPC	9.19E-5	//www.mousephenotype.org/data/charts?accession=MGI:1276523&allele_accession_id=MGI:5708185&zygosity=homozygote&parameter_stable_id=IMPC_IPG_010_001&pipeline_stable_id=UCD_001&procedure_stable_id=IMPC_IPG_001&parameter_stable_id=IMPC_IPG_010_001&phenotyping_center=UC Davis
decreased total body fat amount	Ncoa1<tm1.1(KOMP)Vlcg>	homozygote	female	Early adult	Body Composition (DEXA lean/fat)	Fat/Body weight	UC Davis	IMPC	1.0E-4	//www.mousephenotype.org/data/charts?accession=MGI:1276523&allele_accession_id=MGI:5708185&zygosity=homozygote&parameter_stable_id=IMPC_DXA_009_001&pipeline_stable_id=UCD_001&procedure_stable_id=IMPC_DXA_001&parameter_stable_id=IMPC_DXA_009_001&phenotyping_center=UC Davis
abnormal umbilical cord morphology	Ncoa2<em1(IMPC)Mbp>	homozygote	female	E18.5	Gross Morphology Placenta E18.5	Umbilical cord morphology	UC Davis	IMPC	0.0	//www.mousephenotype.org/data/charts?accession=MGI:1276533&allele_accession_id=MGI:6377204&zygosity=homozygote&parameter_stable_id=IMPC_GPP_005_001&pipeline_stable_id=UCD_001&procedure_stable_id=IMPC_GPP_001&parameter_stable_id=IMPC_GPP_005_001&phenotyping_center=UC Davis
abnormal spleen morphology	Ncoa2<em1(IMPC)Mbp>	heterozygote	male	Early adult	Gross Pathology and Tissue Collection	Spleen	UC Davis	IMPC	0.0	//www.mousephenotype.org/data/grosspath/MGI:1276533/IMPC_PAT_016_002
no spontaneous movement	Ncoa2<em1(IMPC)Mbp>	heterozygote	male	E18.5	Gross Morphology Embryo E18.5	Spontaneous movement	UC Davis	IMPC	0.0	//www.mousephenotype.org/data/charts?accession=MGI:1276533&allele_accession_id=MGI:6377204&zygosity=heterozygote&parameter_stable_id=IMPC_GEP_004_002&pipeline_stable_id=UCD_001&procedure_stable_id=IMPC_GEP_003&parameter_stable_id=IMPC_GEP_004_002&phenotyping_center=UC Davis
no spontaneous movement	Ncoa2<em1(IMPC)Mbp>	homozygote	female	E18.5	Gross Morphology Embryo E18.5	Spontaneous movement	UC Davis	IMPC	0.0	//www.mousephenotype.org/data/charts?accession=MGI:1276533&allele_accession_id=MGI:6377204&zygosity=homozygote&parameter_stable_id=IMPC_GEP_004_002&pipeline_stable_id=UCD_001&procedure_stable_id=IMPC_GEP_003&parameter_stable_id=IMPC_GEP_004_002&phenotyping_center=UC Davis
abnormal umbilical cord morphology	Ncoa2<em1(IMPC)Mbp>	homozygote	male	E18.5	Gross Morphology Placenta E18.5	Umbilical cord morphology	UC Davis	IMPC	0.0	//www.mousephenotype.org/data/charts?accession=MGI:1276533&allele_accession_id=MGI:6377204&zygosity=homozygote&parameter_stable_id=IMPC_GPP_005_001&pipeline_stable_id=UCD_001&procedure_stable_id=IMPC_GPP_001&parameter_stable_id=IMPC_GPP_005_001&phenotyping_center=UC Davis
abnormal skin morphology	Ncoa2<em1(IMPC)Mbp>	heterozygote	male	Early adult	Gross Pathology and Tissue Collection	Skin	UC Davis	IMPC	0.0	//www.mousephenotype.org/data/grosspath/MGI:1276533/IMPC_PAT_021_002
preweaning lethality, incomplete penetrance	Ncoa2<em1(IMPC)Mbp>	homozygote	not_considered	Early adult	Viability Primary Screen	Viability Outcome	UC Davis	IMPC	0.0	//www.mousephenotype.org/data/charts?accession=MGI:1276533&allele_accession_id=MGI:6377204&zygosity=homozygote&parameter_stable_id=IMPC_VIA_001_001&pipeline_stable_id=UCD_001&procedure_stable_id=IMPC_VIA_001&parameter_stable_id=IMPC_VIA_001_001&phenotyping_center=UC Davis
abnormal placenta vasculature	Ncoa2<em1(IMPC)Mbp>	heterozygote	female	E18.5	Gross Morphology Placenta E18.5	Placenta Vasculature	UC Davis	IMPC	0.0	//www.mousephenotype.org/data/charts?accession=MGI:1276533&allele_accession_id=MGI:6377204&zygosity=heterozygote&parameter_stable_id=IMPC_GPP_003_001&pipeline_stable_id=UCD_001&procedure_stable_id=IMPC_GPP_001&parameter_stable_id=IMPC_GPP_003_001&phenotyping_center=UC Davis
abnormal kidney morphology	Ncoa2<em1(IMPC)Mbp>	heterozygote	female	Early adult	Gross Pathology and Tissue Collection	Kidney	UC Davis	IMPC	0.0	//www.mousephenotype.org/data/grosspath/MGI:1276533/IMPC_PAT_017_002
small kidney	Ncoa2<em1(IMPC)Mbp>	heterozygote	female	Early adult	Gross Pathology and Tissue Collection	Kidney	UC Davis	IMPC	0.0	//www.mousephenotype.org/data/grosspath/MGI:1276533/IMPC_PAT_017_002
no spontaneous movement	Ncoa2<em1(IMPC)Mbp>	homozygote	male	E18.5	Gross Morphology Embryo E18.5	Spontaneous movement	UC Davis	IMPC	0.0	//www.mousephenotype.org/data/charts?accession=MGI:1276533&allele_accession_id=MGI:6377204&zygosity=homozygote&parameter_stable_id=IMPC_GEP_004_002&pipeline_stable_id=UCD_001&procedure_stable_id=IMPC_GEP_003&parameter_stable_id=IMPC_GEP_004_002&phenotyping_center=UC Davis
no spontaneous movement	Ncoa2<em1(IMPC)Mbp>	heterozygote	female	E18.5	Gross Morphology Embryo E18.5	Spontaneous movement	UC Davis	IMPC	0.0	//www.mousephenotype.org/data/charts?accession=MGI:1276533&allele_accession_id=MGI:6377204&zygosity=heterozygote&parameter_stable_id=IMPC_GEP_004_002&pipeline_stable_id=UCD_001&procedure_stable_id=IMPC_GEP_003&parameter_stable_id=IMPC_GEP_004_002&phenotyping_center=UC Davis
abnormal skin morphology	Ncoa2<em1(IMPC)Mbp>	heterozygote	male	Early adult	Gross Pathology and Tissue Collection	Skin	UC Davis	IMPC	0.0	//www.mousephenotype.org/data/grosspath/MGI:1276533/IMPC_PAT_021_002
enlarged spleen	Ncoa2<em1(IMPC)Mbp>	heterozygote	male	Early adult	Gross Pathology and Tissue Collection	Spleen	UC Davis	IMPC	0.0	//www.mousephenotype.org/data/grosspath/MGI:1276533/IMPC_PAT_016_002
abnormal body wall morphology	Ncoa2<em1(IMPC)Mbp>	homozygote	female	E18.5	Gross Morphology Embryo E18.5	Body wall morphology	UC Davis	IMPC	0.0	//www.mousephenotype.org/data/charts?accession=MGI:1276533&allele_accession_id=MGI:6377204&zygosity=homozygote&parameter_stable_id=IMPC_GEP_024_001&pipeline_stable_id=UCD_001&procedure_stable_id=IMPC_GEP_003&parameter_stable_id=IMPC_GEP_024_001&phenotyping_center=UC Davis
abnormal placenta vasculature	Ncoa2<em1(IMPC)Mbp>	heterozygote	male	E18.5	Gross Morphology Placenta E18.5	Placenta Vasculature	UC Davis	IMPC	0.0	//www.mousephenotype.org/data/charts?accession=MGI:1276533&allele_accession_id=MGI:6377204&zygosity=heterozygote&parameter_stable_id=IMPC_GPP_003_001&pipeline_stable_id=UCD_001&procedure_stable_id=IMPC_GPP_001&parameter_stable_id=IMPC_GPP_003_001&phenotyping_center=UC Davis
increased neutrophil cell number	Ncoa2<em1(IMPC)Mbp>	heterozygote	male	Early adult	Hematology	Neutrophil cell count	UC Davis	IMPC	2.06E-6	//www.mousephenotype.org/data/charts?accession=MGI:1276533&allele_accession_id=MGI:6377204&zygosity=heterozygote&parameter_stable_id=IMPC_HEM_030_001&pipeline_stable_id=UCD_001&procedure_stable_id=IMPC_HEM_002&parameter_stable_id=IMPC_HEM_030_001&phenotyping_center=UC Davis
increased neutrophil cell number	Ncoa2<em1(IMPC)Mbp>	heterozygote	male	Early adult	Hematology	Neutrophil differential count	UC Davis	IMPC	9.67E-5	//www.mousephenotype.org/data/charts?accession=MGI:1276533&allele_accession_id=MGI:6377204&zygosity=heterozygote&parameter_stable_id=IMPC_HEM_029_001&pipeline_stable_id=UCD_001&procedure_stable_id=IMPC_HEM_002&parameter_stable_id=IMPC_HEM_029_001&phenotyping_center=UC Davis
preweaning lethality, complete penetrance	Nedd4<tm2b(EUCOMM)Hmgu>	homozygote	not_considered	Early adult	Viability Primary Screen	Viability Outcome	MRC Harwell	IMPC	0.0	//www.mousephenotype.org/data/charts?accession=MGI:97297&allele_accession_id=MGI:5692904&zygosity=homozygote&parameter_stable_id=IMPC_VIA_001_001&pipeline_stable_id=HRWL_001&procedure_stable_id=IMPC_VIA_001&parameter_stable_id=IMPC_VIA_001_001&phenotyping_center=MRC Harwell
impaired glucose tolerance	Nedd4<tm2b(EUCOMM)Hmgu>	heterozygote	male	Early adult	Intraperitoneal glucose tolerance test (IPGTT)	Area under glucose response curve	MRC Harwell	IMPC	8.11E-7	//www.mousephenotype.org/data/charts?accession=MGI:97297&allele_accession_id=MGI:5692904&zygosity=heterozygote&parameter_stable_id=IMPC_IPG_012_001&pipeline_stable_id=HRWL_001&procedure_stable_id=IMPC_IPG_001&parameter_stable_id=IMPC_IPG_012_001&phenotyping_center=MRC Harwell
increased lymphocyte cell number	Nedd4<tm2b(EUCOMM)Hmgu>	heterozygote	not_considered	Early adult	Hematology	Lymphocyte cell count	MRC Harwell	IMPC	5.17E-6	//www.mousephenotype.org/data/charts?accession=MGI:97297&allele_accession_id=MGI:5692904&zygosity=heterozygote&parameter_stable_id=IMPC_HEM_032_001&pipeline_stable_id=HRWL_001&procedure_stable_id=IMPC_HEM_002&parameter_stable_id=IMPC_HEM_032_001&phenotyping_center=MRC Harwell
decreased circulating creatinine level	Nedd4<tm2b(EUCOMM)Hmgu>	heterozygote	female	Early adult	Clinical Chemistry	Creatinine	MRC Harwell	IMPC	1.66E-5	//www.mousephenotype.org/data/charts?accession=MGI:97297&allele_accession_id=MGI:5692904&zygosity=heterozygote&parameter_stable_id=IMPC_CBC_005_001&pipeline_stable_id=HRWL_001&procedure_stable_id=IMPC_CBC_002&parameter_stable_id=IMPC_CBC_005_001&phenotyping_center=MRC Harwell
increased leukocyte cell number	Nedd4<tm2b(EUCOMM)Hmgu>	heterozygote	not_considered	Early adult	Hematology	White blood cell count	MRC Harwell	IMPC	1.93E-5	//www.mousephenotype.org/data/charts?accession=MGI:97297&allele_accession_id=MGI:5692904&zygosity=heterozygote&parameter_stable_id=IMPC_HEM_001_001&pipeline_stable_id=HRWL_001&procedure_stable_id=IMPC_HEM_002&parameter_stable_id=IMPC_HEM_001_001&phenotyping_center=MRC Harwell
hypoactivity	Nedd4<tm2b(EUCOMM)Hmgu>	heterozygote	male	Early adult	Open Field	Center resting time	MRC Harwell	IMPC	3.77E-5	//www.mousephenotype.org/data/charts?accession=MGI:97297&allele_accession_id=MGI:5692904&zygosity=heterozygote&parameter_stable_id=IMPC_OFD_015_001&pipeline_stable_id=HRWL_001&procedure_stable_id=IMPC_OFD_001&parameter_stable_id=IMPC_OFD_015_001&phenotyping_center=MRC Harwell
abnormal behavior	Nedd4<tm2b(EUCOMM)Hmgu>	heterozygote	male	Early adult	Open Field	Percentage center time	MRC Harwell	IMPC	4.26E-5	//www.mousephenotype.org/data/charts?accession=MGI:97297&allele_accession_id=MGI:5692904&zygosity=heterozygote&parameter_stable_id=IMPC_OFD_022_001&pipeline_stable_id=HRWL_001&procedure_stable_id=IMPC_OFD_001&parameter_stable_id=IMPC_OFD_022_001&phenotyping_center=MRC Harwell
decreased thigmotaxis	Nedd4<tm2b(EUCOMM)Hmgu>	heterozygote	male	Early adult	Open Field	Center permanence time	MRC Harwell	IMPC	4.26E-5	//www.mousephenotype.org/data/charts?accession=MGI:97297&allele_accession_id=MGI:5692904&zygosity=heterozygote&parameter_stable_id=IMPC_OFD_016_001&pipeline_stable_id=HRWL_001&procedure_stable_id=IMPC_OFD_001&parameter_stable_id=IMPC_OFD_016_001&phenotyping_center=MRC Harwell
decreased thigmotaxis	Nedd4<tm2b(EUCOMM)Hmgu>	heterozygote	male	Early adult	Open Field	Periphery permanence time	MRC Harwell	IMPC	6.4E-5	//www.mousephenotype.org/data/charts?accession=MGI:97297&allele_accession_id=MGI:5692904&zygosity=heterozygote&parameter_stable_id=IMPC_OFD_012_001&pipeline_stable_id=HRWL_001&procedure_stable_id=IMPC_OFD_001&parameter_stable_id=IMPC_OFD_012_001&phenotyping_center=MRC Harwell
increased grip strength	Nedd4<tm2b(EUCOMM)Hmgu>	heterozygote	female	Early adult	Grip Strength	Forelimb grip strength normalised against body weight	MRC Harwell	IMPC	8.24E-5	//www.mousephenotype.org/data/charts?accession=MGI:97297&allele_accession_id=MGI:5692904&zygosity=heterozygote&parameter_stable_id=IMPC_GRS_010_001&pipeline_stable_id=HRWL_001&procedure_stable_id=IMPC_GRS_001&parameter_stable_id=IMPC_GRS_010_001&phenotyping_center=MRC Harwell
preweaning lethality, incomplete penetrance	Nedd4l<tm1b(KOMP)Wtsi>	homozygote	not_considered	Early adult	Viability Primary Screen	Viability Outcome	MRC Harwell	IMPC	0.0	//www.mousephenotype.org/data/charts?accession=MGI:1933754&allele_accession_id=MGI:5637104&zygosity=homozygote&parameter_stable_id=IMPC_VIA_001_001&pipeline_stable_id=HRWL_001&procedure_stable_id=IMPC_VIA_001&parameter_stable_id=IMPC_VIA_001_001&phenotyping_center=MRC Harwell
abnormal startle reflex	Nedd4l<tm1b(KOMP)Wtsi>	homozygote	male	Early adult	Combined SHIRPA and Dysmorphology	Startle response	MRC Harwell	IMPC	7.45E-13	//www.mousephenotype.org/data/charts?accession=MGI:1933754&allele_accession_id=MGI:5637104&zygosity=homozygote&parameter_stable_id=IMPC_CSD_036_001&pipeline_stable_id=HRWL_001&procedure_stable_id=IMPC_CSD_003&parameter_stable_id=IMPC_CSD_036_001&phenotyping_center=MRC Harwell
abnormal retina morphology	Nedd4l<tm1b(KOMP)Wtsi>	homozygote	male	Early adult	Eye Morphology	Retina (combined)	MRC Harwell	IMPC	6.05E-11	//www.mousephenotype.org/data/charts?accession=MGI:1933754&allele_accession_id=MGI:5637104&zygosity=homozygote&parameter_stable_id=IMPC_EYE_092_001&pipeline_stable_id=HRWL_001&procedure_stable_id=IMPC_EYE_001&parameter_stable_id=IMPC_EYE_092_001&phenotyping_center=MRC Harwell
decreased prepulse inhibition	Nedd4l<tm1b(KOMP)Wtsi>	homozygote	male	Early adult	Acoustic Startle and Pre-pulse Inhibition (PPI)	% Pre-pulse inhibition - PPI2	MRC Harwell	IMPC	3.82E-10	//www.mousephenotype.org/data/charts?accession=MGI:1933754&allele_accession_id=MGI:5637104&zygosity=homozygote&parameter_stable_id=IMPC_ACS_034_001&pipeline_stable_id=HRWL_001&procedure_stable_id=IMPC_ACS_003&parameter_stable_id=IMPC_ACS_034_001&phenotyping_center=MRC Harwell
abnormal auditory brainstem response	Nedd4l<tm1b(KOMP)Wtsi>	homozygote	not_considered	Early adult	Auditory Brain Stem Response	6kHz-evoked ABR Threshold	MRC Harwell	IMPC	3.57E-8	//www.mousephenotype.org/data/charts?accession=MGI:1933754&allele_accession_id=MGI:5637104&zygosity=homozygote&parameter_stable_id=IMPC_ABR_004_001&pipeline_stable_id=HRWL_001&procedure_stable_id=IMPC_ABR_002&parameter_stable_id=IMPC_ABR_004_001&phenotyping_center=MRC Harwell
abnormal auditory brainstem response	Nedd4l<tm1b(KOMP)Wtsi>	homozygote	not_considered	Early adult	Auditory Brain Stem Response	18kHz-evoked ABR Threshold	MRC Harwell	IMPC	4.99E-8	//www.mousephenotype.org/data/charts?accession=MGI:1933754&allele_accession_id=MGI:5637104&zygosity=homozygote&parameter_stable_id=IMPC_ABR_008_001&pipeline_stable_id=HRWL_001&procedure_stable_id=IMPC_ABR_002&parameter_stable_id=IMPC_ABR_008_001&phenotyping_center=MRC Harwell
decreased prepulse inhibition	Nedd4l<tm1b(KOMP)Wtsi>	homozygote	male	Early adult	Acoustic Startle and Pre-pulse Inhibition (PPI)	% Pre-pulse inhibition - PPI4	MRC Harwell	IMPC	6.32E-8	//www.mousephenotype.org/data/charts?accession=MGI:1933754&allele_accession_id=MGI:5637104&zygosity=homozygote&parameter_stable_id=IMPC_ACS_036_001&pipeline_stable_id=HRWL_001&procedure_stable_id=IMPC_ACS_003&parameter_stable_id=IMPC_ACS_036_001&phenotyping_center=MRC Harwell
abnormal auditory brainstem response	Nedd4l<tm1b(KOMP)Wtsi>	homozygote	not_considered	Early adult	Auditory Brain Stem Response	12kHz-evoked ABR Threshold	MRC Harwell	IMPC	6.7E-8	//www.mousephenotype.org/data/charts?accession=MGI:1933754&allele_accession_id=MGI:5637104&zygosity=homozygote&parameter_stable_id=IMPC_ABR_006_001&pipeline_stable_id=HRWL_001&procedure_stable_id=IMPC_ABR_002&parameter_stable_id=IMPC_ABR_006_001&phenotyping_center=MRC Harwell
abnormal auditory brainstem response	Nedd4l<tm1b(KOMP)Wtsi>	homozygote	not_considered	Early adult	Auditory Brain Stem Response	24kHz-evoked ABR Threshold	MRC Harwell	IMPC	6.77E-8	//www.mousephenotype.org/data/charts?accession=MGI:1933754&allele_accession_id=MGI:5637104&zygosity=homozygote&parameter_stable_id=IMPC_ABR_010_001&pipeline_stable_id=HRWL_001&procedure_stable_id=IMPC_ABR_002&parameter_stable_id=IMPC_ABR_010_001&phenotyping_center=MRC Harwell
decreased prepulse inhibition	Nedd4l<tm1b(KOMP)Wtsi>	homozygote	female	Early adult	Acoustic Startle and Pre-pulse Inhibition (PPI)	% Pre-pulse inhibition - PPI4	MRC Harwell	IMPC	9.46E-8	//www.mousephenotype.org/data/charts?accession=MGI:1933754&allele_accession_id=MGI:5637104&zygosity=homozygote&parameter_stable_id=IMPC_ACS_036_001&pipeline_stable_id=HRWL_001&procedure_stable_id=IMPC_ACS_003&parameter_stable_id=IMPC_ACS_036_001&phenotyping_center=MRC Harwell
decreased prepulse inhibition	Nedd4l<tm1b(KOMP)Wtsi>	homozygote	male	Early adult	Acoustic Startle and Pre-pulse Inhibition (PPI)	% Pre-pulse inhibition - Global	MRC Harwell	IMPC	2.63E-7	//www.mousephenotype.org/data/charts?accession=MGI:1933754&allele_accession_id=MGI:5637104&zygosity=homozygote&parameter_stable_id=IMPC_ACS_037_001&pipeline_stable_id=HRWL_001&procedure_stable_id=IMPC_ACS_003&parameter_stable_id=IMPC_ACS_037_001&phenotyping_center=MRC Harwell
abnormal auditory brainstem response	Nedd4l<tm1b(KOMP)Wtsi>	homozygote	not_considered	Early adult	Auditory Brain Stem Response	30kHz-evoked ABR Threshold	MRC Harwell	IMPC	5.73E-7	//www.mousephenotype.org/data/charts?accession=MGI:1933754&allele_accession_id=MGI:5637104&zygosity=homozygote&parameter_stable_id=IMPC_ABR_012_001&pipeline_stable_id=HRWL_001&procedure_stable_id=IMPC_ABR_002&parameter_stable_id=IMPC_ABR_012_001&phenotyping_center=MRC Harwell
decreased prepulse inhibition	Nedd4l<tm1b(KOMP)Wtsi>	homozygote	male	Early adult	Acoustic Startle and Pre-pulse Inhibition (PPI)	% Pre-pulse inhibition - PPI3	MRC Harwell	IMPC	3.79E-6	//www.mousephenotype.org/data/charts?accession=MGI:1933754&allele_accession_id=MGI:5637104&zygosity=homozygote&parameter_stable_id=IMPC_ACS_035_001&pipeline_stable_id=HRWL_001&procedure_stable_id=IMPC_ACS_003&parameter_stable_id=IMPC_ACS_035_001&phenotyping_center=MRC Harwell
abnormal auditory brainstem response	Nedd4l<tm1b(KOMP)Wtsi>	homozygote	not_considered	Early adult	Auditory Brain Stem Response	Click-evoked ABR threshold	MRC Harwell	IMPC	2.89E-5	//www.mousephenotype.org/data/charts?accession=MGI:1933754&allele_accession_id=MGI:5637104&zygosity=homozygote&parameter_stable_id=IMPC_ABR_002_001&pipeline_stable_id=HRWL_001&procedure_stable_id=IMPC_ABR_002&parameter_stable_id=IMPC_ABR_002_001&phenotyping_center=MRC Harwell
decreased startle reflex	Nedd4l<tm1b(KOMP)Wtsi>	homozygote	male	Early adult	Acoustic Startle and Pre-pulse Inhibition (PPI)	Response amplitude - S	MRC Harwell	IMPC	3.63E-5	//www.mousephenotype.org/data/charts?accession=MGI:1933754&allele_accession_id=MGI:5637104&zygosity=homozygote&parameter_stable_id=IMPC_ACS_006_001&pipeline_stable_id=HRWL_001&procedure_stable_id=IMPC_ACS_003&parameter_stable_id=IMPC_ACS_006_001&phenotyping_center=MRC Harwell
decreased prepulse inhibition	Nedd4l<tm1b(KOMP)Wtsi>	homozygote	female	Early adult	Acoustic Startle and Pre-pulse Inhibition (PPI)	% Pre-pulse inhibition - PPI2	MRC Harwell	IMPC	6.39E-5	//www.mousephenotype.org/data/charts?accession=MGI:1933754&allele_accession_id=MGI:5637104&zygosity=homozygote&parameter_stable_id=IMPC_ACS_034_001&pipeline_stable_id=HRWL_001&procedure_stable_id=IMPC_ACS_003&parameter_stable_id=IMPC_ACS_034_001&phenotyping_center=MRC Harwell
decreased prepulse inhibition	Nedd4l<tm1b(KOMP)Wtsi>	homozygote	female	Early adult	Acoustic Startle and Pre-pulse Inhibition (PPI)	% Pre-pulse inhibition - Global	MRC Harwell	IMPC	7.08E-5	//www.mousephenotype.org/data/charts?accession=MGI:1933754&allele_accession_id=MGI:5637104&zygosity=homozygote&parameter_stable_id=IMPC_ACS_037_001&pipeline_stable_id=HRWL_001&procedure_stable_id=IMPC_ACS_003&parameter_stable_id=IMPC_ACS_037_001&phenotyping_center=MRC Harwell
preweaning lethality, complete penetrance	Nf1<tm1a(KOMP)Wtsi>	homozygote	not_considered	Early adult	Viability Primary Screen	Viability Outcome	WTSI	IMPC	0.0	//www.mousephenotype.org/data/charts?accession=MGI:97306&allele_accession_id=MGI:4364806&zygosity=homozygote&parameter_stable_id=IMPC_VIA_001_001&pipeline_stable_id=MGP_001&procedure_stable_id=IMPC_VIA_001&parameter_stable_id=IMPC_VIA_001_001&phenotyping_center=WTSI
Skin - inflammation	Nf1<tm1a(KOMP)Wtsi>	heterozygote	female	Early adult	Histopathology	Skin - MPATH process term	WTSI	IMPC	0.0	//www.mousephenotype.org/data/histopath/MGI:97306?anatomy="Skin"
preweaning lethality, complete penetrance	Notch1<tm1b(EUCOMM)Hmgu>	homozygote	not_considered	Early adult	Viability Primary Screen	Viability Outcome	MRC Harwell	IMPC	0.0	//www.mousephenotype.org/data/charts?accession=MGI:97363&allele_accession_id=MGI:5692906&zygosity=homozygote&parameter_stable_id=IMPC_VIA_001_001&pipeline_stable_id=HRWL_001&procedure_stable_id=IMPC_VIA_001&parameter_stable_id=IMPC_VIA_001_001&phenotyping_center=MRC Harwell
increased startle reflex	Notch1<tm1b(EUCOMM)Hmgu>	heterozygote	male	Early adult	Acoustic Startle and Pre-pulse Inhibition (PPI)	Response amplitude - S	MRC Harwell	IMPC	4.0E-12	//www.mousephenotype.org/data/charts?accession=MGI:97363&allele_accession_id=MGI:5692906&zygosity=heterozygote&parameter_stable_id=IMPC_ACS_006_001&pipeline_stable_id=HRWL_001&procedure_stable_id=IMPC_ACS_003&parameter_stable_id=IMPC_ACS_006_001&phenotyping_center=MRC Harwell
increased grip strength	Notch1<tm1b(EUCOMM)Hmgu>	heterozygote	male	Early adult	Grip Strength	Forelimb grip strength normalised against body weight	MRC Harwell	IMPC	8.45E-6	//www.mousephenotype.org/data/charts?accession=MGI:97363&allele_accession_id=MGI:5692906&zygosity=heterozygote&parameter_stable_id=IMPC_GRS_010_001&pipeline_stable_id=HRWL_001&procedure_stable_id=IMPC_GRS_001&parameter_stable_id=IMPC_GRS_010_001&phenotyping_center=MRC Harwell
increased grip strength	Notch1<tm1b(EUCOMM)Hmgu>	heterozygote	male	Early adult	Grip Strength	Forelimb grip strength measurement mean	MRC Harwell	IMPC	1.65E-5	//www.mousephenotype.org/data/charts?accession=MGI:97363&allele_accession_id=MGI:5692906&zygosity=heterozygote&parameter_stable_id=IMPC_GRS_008_001&pipeline_stable_id=HRWL_001&procedure_stable_id=IMPC_GRS_001&parameter_stable_id=IMPC_GRS_008_001&phenotyping_center=MRC Harwell
abnormal vertebrae morphology	Notch1<tm1b(EUCOMM)Hmgu>	heterozygote	male	Early adult	X-ray	Shape of vertebrae	MRC Harwell	IMPC	3.38E-5	//www.mousephenotype.org/data/charts?accession=MGI:97363&allele_accession_id=MGI:5692906&zygosity=heterozygote&parameter_stable_id=IMPC_XRY_018_001&pipeline_stable_id=HRWL_001&procedure_stable_id=IMPC_XRY_001&parameter_stable_id=IMPC_XRY_018_001&phenotyping_center=MRC Harwell
preweaning lethality, complete penetrance	Nras<tm1b(EUCOMM)Hmgu>	homozygote	not_considered	Early adult	Viability Primary Screen	Viability Outcome	MRC Harwell	IMPC	0.0	//www.mousephenotype.org/data/charts?accession=MGI:97376&allele_accession_id=MGI:5785045&zygosity=homozygote&parameter_stable_id=IMPC_VIA_001_001&pipeline_stable_id=HRWL_001&procedure_stable_id=IMPC_VIA_001&parameter_stable_id=IMPC_VIA_001_001&phenotyping_center=MRC Harwell
increased circulating glucose level	Nras<tm1b(EUCOMM)Hmgu>	heterozygote	not_considered	Early adult	Clinical Chemistry	Glucose	MRC Harwell	IMPC	2.42E-6	//www.mousephenotype.org/data/charts?accession=MGI:97376&allele_accession_id=MGI:5785045&zygosity=heterozygote&parameter_stable_id=IMPC_CBC_018_001&pipeline_stable_id=HRWL_001&procedure_stable_id=IMPC_CBC_002&parameter_stable_id=IMPC_CBC_018_001&phenotyping_center=MRC Harwell
preweaning lethality, incomplete penetrance	Ntrk2<tm1b(EUCOMM)Wtsi>	homozygote	not_considered	Early adult	Viability Primary Screen	Viability Outcome	MRC Harwell	IMPC	0.0	//www.mousephenotype.org/data/charts?accession=MGI:97384&allele_accession_id=MGI:5637214&zygosity=homozygote&parameter_stable_id=IMPC_VIA_001_001&pipeline_stable_id=HRWL_001&procedure_stable_id=IMPC_VIA_001&parameter_stable_id=IMPC_VIA_001_001&phenotyping_center=MRC Harwell
increased lean body mass	Ntrk2<tm1b(EUCOMM)Wtsi>	heterozygote	male	Early adult	Body Composition (DEXA lean/fat)	Lean mass	MRC Harwell	IMPC	1.97E-6	//www.mousephenotype.org/data/charts?accession=MGI:97384&allele_accession_id=MGI:5637214&zygosity=heterozygote&parameter_stable_id=IMPC_DXA_003_001&pipeline_stable_id=HRWL_001&procedure_stable_id=IMPC_DXA_001&parameter_stable_id=IMPC_DXA_003_001&phenotyping_center=MRC Harwell
decreased prepulse inhibition	Ntrk2<tm1b(EUCOMM)Wtsi>	heterozygote	male	Early adult	Acoustic Startle and Pre-pulse Inhibition (PPI)	% Pre-pulse inhibition - PPI4	MRC Harwell	IMPC	6.92E-6	//www.mousephenotype.org/data/charts?accession=MGI:97384&allele_accession_id=MGI:5637214&zygosity=heterozygote&parameter_stable_id=IMPC_ACS_036_001&pipeline_stable_id=HRWL_001&procedure_stable_id=IMPC_ACS_003&parameter_stable_id=IMPC_ACS_036_001&phenotyping_center=MRC Harwell
abnormal rib morphology	Ntrk2<tm1b(EUCOMM)Wtsi>	heterozygote	female	Early adult	X-ray	Shape of ribs	MRC Harwell	IMPC	3.26E-5	//www.mousephenotype.org/data/charts?accession=MGI:97384&allele_accession_id=MGI:5637214&zygosity=heterozygote&parameter_stable_id=IMPC_XRY_010_001&pipeline_stable_id=HRWL_001&procedure_stable_id=IMPC_XRY_001&parameter_stable_id=IMPC_XRY_010_001&phenotyping_center=MRC Harwell
increased circulating HDL cholesterol level	Ntrk2<tm1b(EUCOMM)Wtsi>	heterozygote	female	Early adult	Clinical Chemistry	HDL-cholesterol	MRC Harwell	IMPC	4.98E-5	//www.mousephenotype.org/data/charts?accession=MGI:97384&allele_accession_id=MGI:5637214&zygosity=heterozygote&parameter_stable_id=IMPC_CBC_016_001&pipeline_stable_id=HRWL_001&procedure_stable_id=IMPC_CBC_002&parameter_stable_id=IMPC_CBC_016_001&phenotyping_center=MRC Harwell
preweaning lethality, complete penetrance	Pak2<em1(IMPC)H>	homozygote	not_considered	Early adult	Viability Primary Screen	Viability Outcome	MRC Harwell	IMPC	0.0	//www.mousephenotype.org/data/charts?accession=MGI:1339984&allele_accession_id=MGI:6153805&zygosity=homozygote&parameter_stable_id=IMPC_VIA_001_001&pipeline_stable_id=HRWL_001&procedure_stable_id=IMPC_VIA_001&parameter_stable_id=IMPC_VIA_001_001&phenotyping_center=MRC Harwell
embryonic lethality prior to tooth bud stage	Pak2<em1(IMPC)H>	homozygote	not_considered	E12.5	Viability E12.5 Secondary Screen	Outcome	MRC Harwell	IMPC	0.0	//www.mousephenotype.org/data/charts?accession=MGI:1339984&allele_accession_id=MGI:6153805&zygosity=homozygote&parameter_stable_id=IMPC_EVM_001_001&pipeline_stable_id=HRWL_001&procedure_stable_id=IMPC_EVM_001&parameter_stable_id=IMPC_EVM_001_001&phenotyping_center=MRC Harwell
increased mean corpuscular hemoglobin	Pak2<em1(IMPC)H>	heterozygote	male	Early adult	Hematology	Mean corpuscular hemoglobin	MRC Harwell	IMPC	1.12E-10	//www.mousephenotype.org/data/charts?accession=MGI:1339984&allele_accession_id=MGI:6153805&zygosity=heterozygote&parameter_stable_id=IMPC_HEM_006_001&pipeline_stable_id=HRWL_001&procedure_stable_id=IMPC_HEM_002&parameter_stable_id=IMPC_HEM_006_001&phenotyping_center=MRC Harwell
increased circulating amylase level	Pak2<em1(IMPC)H>	heterozygote	male	Early adult	Clinical Chemistry	Alpha-amylase	MRC Harwell	IMPC	2.05E-6	//www.mousephenotype.org/data/charts?accession=MGI:1339984&allele_accession_id=MGI:6153805&zygosity=heterozygote&parameter_stable_id=IMPC_CBC_023_001&pipeline_stable_id=HRWL_001&procedure_stable_id=IMPC_CBC_002&parameter_stable_id=IMPC_CBC_023_001&phenotyping_center=MRC Harwell
prolonged RR interval	Pak2<em1(IMPC)H>	heterozygote	male	Early adult	Electrocardiogram (ECG)	RR	MRC Harwell	IMPC	1.06E-5	//www.mousephenotype.org/data/charts?accession=MGI:1339984&allele_accession_id=MGI:6153805&zygosity=heterozygote&parameter_stable_id=IMPC_ECG_004_001&pipeline_stable_id=HRWL_001&procedure_stable_id=IMPC_ECG_001&parameter_stable_id=IMPC_ECG_004_001&phenotyping_center=MRC Harwell
increased mean corpuscular volume	Pak2<em1(IMPC)H>	heterozygote	male	Early adult	Hematology	Mean cell volume	MRC Harwell	IMPC	6.08E-5	//www.mousephenotype.org/data/charts?accession=MGI:1339984&allele_accession_id=MGI:6153805&zygosity=heterozygote&parameter_stable_id=IMPC_HEM_005_001&pipeline_stable_id=HRWL_001&procedure_stable_id=IMPC_HEM_002&parameter_stable_id=IMPC_HEM_005_001&phenotyping_center=MRC Harwell
Testes - hypoplasia	Pik3cb<tm1a(EUCOMM)Wtsi>	homozygote	male	Early adult	Histopathology	Testes - MPATH process term	WTSI	IMPC	0.0	//www.mousephenotype.org/data/histopath/MGI:1922019?anatomy="Testes"
decreased circulating creatinine level	Pik3cb<tm1a(EUCOMM)Wtsi>	heterozygote	male	Early adult	Clinical Chemistry	Creatinine	WTSI	MGP	1.07E-5	//www.mousephenotype.org/data/charts?accession=MGI:1922019&allele_accession_id=MGI:4434375&zygosity=heterozygote&parameter_stable_id=M-G-P_025_001_003&pipeline_stable_id=M-G-P_001&procedure_stable_id=M-G-P_025_001&parameter_stable_id=M-G-P_025_001_003&phenotyping_center=WTSI
increased hemoglobin content	Pik3cb<tm1a(EUCOMM)Wtsi>	heterozygote	female	Early adult	Haematology test	Haemoglobin	WTSI	MGP	1.97E-5	//www.mousephenotype.org/data/charts?accession=MGI:1922019&allele_accession_id=MGI:4434375&zygosity=heterozygote&parameter_stable_id=M-G-P_016_001_003&pipeline_stable_id=M-G-P_001&procedure_stable_id=M-G-P_016_001&parameter_stable_id=M-G-P_016_001_003&phenotyping_center=WTSI
abnormal coat/hair pigmentation	Pik3cb<tm1a(EUCOMM)Wtsi>	homozygote	not_considered	Early adult	Dysmorphology	Coat colouration	WTSI	MGP	2.19E-5	//www.mousephenotype.org/data/charts?accession=MGI:1922019&allele_accession_id=MGI:4434375&zygosity=homozygote&parameter_stable_id=M-G-P_026_001_004&pipeline_stable_id=M-G-P_001&procedure_stable_id=M-G-P_026_001&parameter_stable_id=M-G-P_026_001_004&phenotyping_center=WTSI
increased mean corpuscular hemoglobin	Pik3cb<tm1a(EUCOMM)Wtsi>	homozygote	not_considered	Early adult	Haematology test	Mean-corpuscular-haemoglobin	WTSI	MGP	4.28E-5	//www.mousephenotype.org/data/charts?accession=MGI:1922019&allele_accession_id=MGI:4434375&zygosity=homozygote&parameter_stable_id=M-G-P_016_001_006&pipeline_stable_id=M-G-P_001&procedure_stable_id=M-G-P_016_001&parameter_stable_id=M-G-P_016_001_006&phenotyping_center=WTSI
increased hemoglobin content	Pik3cb<tm1a(EUCOMM)Wtsi>	homozygote	not_considered	Early adult	Haematology test	Haemoglobin	WTSI	MGP	5.0E-5	//www.mousephenotype.org/data/charts?accession=MGI:1922019&allele_accession_id=MGI:4434375&zygosity=homozygote&parameter_stable_id=M-G-P_016_001_003&pipeline_stable_id=M-G-P_001&procedure_stable_id=M-G-P_016_001&parameter_stable_id=M-G-P_016_001_003&phenotyping_center=WTSI
increased mean corpuscular hemoglobin	Pik3cb<tm1a(EUCOMM)Wtsi>	heterozygote	male	Early adult	Haematology test	Mean-corpuscular-haemoglobin	WTSI	MGP	6.31E-5	//www.mousephenotype.org/data/charts?accession=MGI:1922019&allele_accession_id=MGI:4434375&zygosity=heterozygote&parameter_stable_id=M-G-P_016_001_006&pipeline_stable_id=M-G-P_001&procedure_stable_id=M-G-P_016_001&parameter_stable_id=M-G-P_016_001_006&phenotyping_center=WTSI
edema	Pip5k1c<tm1b(KOMP)Wtsi>	homozygote	female	E18.5	Gross Morphology Embryo E18.5	Edema	JAX	IMPC	0.0	//www.mousephenotype.org/data/charts?accession=MGI:1298224&allele_accession_id=MGI:5509059&zygosity=homozygote&parameter_stable_id=IMPC_GEP_030_002&pipeline_stable_id=JAX_001&procedure_stable_id=IMPC_GEP_003&parameter_stable_id=IMPC_GEP_030_002&phenotyping_center=JAX
preweaning lethality, complete penetrance	Pip5k1c<tm1b(KOMP)Wtsi>	homozygote	not_considered	Early adult	Viability Primary Screen	Viability Outcome	JAX	IMPC	0.0	//www.mousephenotype.org/data/charts?accession=MGI:1298224&allele_accession_id=MGI:5509059&zygosity=homozygote&parameter_stable_id=IMPC_VIA_001_001&pipeline_stable_id=JAX_001&procedure_stable_id=IMPC_VIA_001&parameter_stable_id=IMPC_VIA_001_001&phenotyping_center=JAX
persistence of hyaloid vascular system	Pip5k1c<tm1b(KOMP)Wtsi>	heterozygote	male	Early adult	Eye Morphology	Persistence of hyaloid vascular system	JAX	IMPC	4.13E-5	//www.mousephenotype.org/data/charts?accession=MGI:1298224&allele_accession_id=MGI:5509059&zygosity=heterozygote&parameter_stable_id=IMPC_EYE_027_001&pipeline_stable_id=JAX_001&procedure_stable_id=IMPC_EYE_001&parameter_stable_id=IMPC_EYE_027_001&phenotyping_center=JAX
enlarged spleen	Plcb1<em1(IMPC)Mbp>	heterozygote	male	Late adult	Gross Pathology and Tissue Collection	Spleen	UC Davis	IMPC	0.0	//www.mousephenotype.org/data/grosspath/MGI:97613/UCDLA_PAT_016_002
enlarged kidney	Plcb1<em1(IMPC)Mbp>	heterozygote	male	Early adult	Gross Pathology and Tissue Collection	Kidney	UC Davis	IMPC	0.0	//www.mousephenotype.org/data/grosspath/MGI:97613/IMPC_PAT_017_002
enlarged spleen	Plcb1<em1(IMPC)Mbp>	heterozygote	female	Late adult	Gross Pathology and Tissue Collection	Spleen	UC Davis	IMPC	0.0	//www.mousephenotype.org/data/grosspath/MGI:97613/UCDLA_PAT_016_002
enlarged spleen	Plcb1<em1(IMPC)Mbp>	heterozygote	female	Late adult	Gross Pathology and Tissue Collection	Spleen	UC Davis	IMPC	0.0	//www.mousephenotype.org/data/grosspath/MGI:97613/UCDLA_PAT_016_002
abnormal lymph node morphology	Plcb1<em1(IMPC)Mbp>	heterozygote	female	Early adult	Gross Pathology and Tissue Collection	Lymph node	UC Davis	IMPC	0.0	//www.mousephenotype.org/data/grosspath/MGI:97613/IMPC_PAT_020_002
abnormal kidney morphology	Plcb1<em1(IMPC)Mbp>	heterozygote	male	Early adult	Gross Pathology and Tissue Collection	Kidney	UC Davis	IMPC	0.0	//www.mousephenotype.org/data/grosspath/MGI:97613/IMPC_PAT_017_002
abnormal lymph node morphology	Plcb1<em1(IMPC)Mbp>	heterozygote	female	Late adult	Gross Pathology and Tissue Collection	Lymph node	UC Davis	IMPC	0.0	//www.mousephenotype.org/data/grosspath/MGI:97613/UCDLA_PAT_020_002
abnormal spleen morphology	Plcb1<em1(IMPC)Mbp>	heterozygote	female	Early adult	Gross Pathology and Tissue Collection	Spleen	UC Davis	IMPC	0.0	//www.mousephenotype.org/data/grosspath/MGI:97613/IMPC_PAT_016_002
abnormal spleen morphology	Plcb1<em1(IMPC)Mbp>	heterozygote	female	Late adult	Gross Pathology and Tissue Collection	Spleen	UC Davis	IMPC	0.0	//www.mousephenotype.org/data/grosspath/MGI:97613/UCDLA_PAT_016_002
abnormal kidney morphology	Plcb1<em1(IMPC)Mbp>	heterozygote	male	Early adult	Gross Pathology and Tissue Collection	Kidney	UC Davis	IMPC	0.0	//www.mousephenotype.org/data/grosspath/MGI:97613/IMPC_PAT_017_002
abnormal spleen morphology	Plcb1<em1(IMPC)Mbp>	heterozygote	female	Late adult	Gross Pathology and Tissue Collection	Spleen	UC Davis	IMPC	0.0	//www.mousephenotype.org/data/grosspath/MGI:97613/UCDLA_PAT_016_002
enlarged spleen	Plcb1<em1(IMPC)Mbp>	heterozygote	female	Late adult	Gross Pathology and Tissue Collection	Spleen	UC Davis	IMPC	0.0	//www.mousephenotype.org/data/grosspath/MGI:97613/UCDLA_PAT_016_002
microphthalmia	Plcb1<em1(IMPC)Mbp>	heterozygote	female	Late adult	Gross Pathology and Tissue Collection	Eye with optic nerve	UC Davis	IMPC	0.0	//www.mousephenotype.org/data/grosspath/MGI:97613/UCDLA_PAT_002_002
enlarged spleen	Plcb1<em1(IMPC)Mbp>	heterozygote	female	Late adult	Gross Pathology and Tissue Collection	Spleen	UC Davis	IMPC	0.0	//www.mousephenotype.org/data/grosspath/MGI:97613/UCDLA_PAT_016_002
enlarged spleen	Plcb1<em1(IMPC)Mbp>	heterozygote	female	Late adult	Gross Pathology and Tissue Collection	Spleen	UC Davis	IMPC	0.0	//www.mousephenotype.org/data/grosspath/MGI:97613/UCDLA_PAT_016_002
abnormal spleen morphology	Plcb1<em1(IMPC)Mbp>	heterozygote	male	Late adult	Gross Pathology and Tissue Collection	Spleen	UC Davis	IMPC	0.0	//www.mousephenotype.org/data/grosspath/MGI:97613/UCDLA_PAT_016_002
abnormal lymph node morphology	Plcb1<em1(IMPC)Mbp>	heterozygote	male	Late adult	Gross Pathology and Tissue Collection	Lymph node	UC Davis	IMPC	0.0	//www.mousephenotype.org/data/grosspath/MGI:97613/UCDLA_PAT_020_002
male infertility	Plcb1<em1(IMPC)Mbp>	homozygote	male	Early adult	Fertility of Homozygous Knock-out Mice	Gross Findings Male	UC Davis	IMPC	0.0	//www.mousephenotype.org/data/charts?accession=MGI:97613&allele_accession_id=MGI:6276999&zygosity=homozygote&parameter_stable_id=IMPC_FER_001_001&pipeline_stable_id=UCD_001&procedure_stable_id=IMPC_FER_001&parameter_stable_id=IMPC_FER_001_001&phenotyping_center=UC Davis
enlarged lymph nodes	Plcb1<em1(IMPC)Mbp>	heterozygote	male	Late adult	Gross Pathology and Tissue Collection	Lymph node	UC Davis	IMPC	0.0	//www.mousephenotype.org/data/grosspath/MGI:97613/UCDLA_PAT_020_002
abnormal liver morphology	Plcb1<em1(IMPC)Mbp>	heterozygote	male	Late adult	Gross Pathology and Tissue Collection	Liver	UC Davis	IMPC	0.0	//www.mousephenotype.org/data/grosspath/MGI:97613/UCDLA_PAT_010_002
abnormal spleen morphology	Plcb1<em1(IMPC)Mbp>	heterozygote	male	Late adult	Gross Pathology and Tissue Collection	Spleen	UC Davis	IMPC	0.0	//www.mousephenotype.org/data/grosspath/MGI:97613/UCDLA_PAT_016_002
enlarged spleen	Plcb1<em1(IMPC)Mbp>	heterozygote	male	Late adult	Gross Pathology and Tissue Collection	Spleen	UC Davis	IMPC	0.0	//www.mousephenotype.org/data/grosspath/MGI:97613/UCDLA_PAT_016_002
abnormal eye morphology	Plcb1<em1(IMPC)Mbp>	heterozygote	female	Late adult	Gross Pathology and Tissue Collection	Eye with optic nerve	UC Davis	IMPC	0.0	//www.mousephenotype.org/data/grosspath/MGI:97613/UCDLA_PAT_002_002
female infertility	Plcb1<em1(IMPC)Mbp>	homozygote	female	Early adult	Fertility of Homozygous Knock-out Mice	Gross Findings Female	UC Davis	IMPC	0.0	//www.mousephenotype.org/data/charts?accession=MGI:97613&allele_accession_id=MGI:6276999&zygosity=homozygote&parameter_stable_id=IMPC_FER_019_001&pipeline_stable_id=UCD_001&procedure_stable_id=IMPC_FER_001&parameter_stable_id=IMPC_FER_019_001&phenotyping_center=UC Davis
abnormal ovary morphology	Plcb1<em1(IMPC)Mbp>	heterozygote	female	Late adult	Gross Pathology and Tissue Collection	Ovary	UC Davis	IMPC	0.0	//www.mousephenotype.org/data/grosspath/MGI:97613/UCDLA_PAT_028_002
enlarged kidney	Plcb1<em1(IMPC)Mbp>	heterozygote	male	Early adult	Gross Pathology and Tissue Collection	Kidney	UC Davis	IMPC	0.0	//www.mousephenotype.org/data/grosspath/MGI:97613/IMPC_PAT_017_002
abnormal spleen morphology	Plcb1<em1(IMPC)Mbp>	heterozygote	female	Late adult	Gross Pathology and Tissue Collection	Spleen	UC Davis	IMPC	0.0	//www.mousephenotype.org/data/grosspath/MGI:97613/UCDLA_PAT_016_002
enlarged lymph nodes	Plcb1<em1(IMPC)Mbp>	heterozygote	female	Late adult	Gross Pathology and Tissue Collection	Lymph node	UC Davis	IMPC	0.0	//www.mousephenotype.org/data/grosspath/MGI:97613/UCDLA_PAT_020_002
enlarged spleen	Plcb1<em1(IMPC)Mbp>	heterozygote	female	Early adult	Gross Pathology and Tissue Collection	Spleen	UC Davis	IMPC	0.0	//www.mousephenotype.org/data/grosspath/MGI:97613/IMPC_PAT_016_002
abnormal spleen morphology	Plcb1<em1(IMPC)Mbp>	heterozygote	female	Late adult	Gross Pathology and Tissue Collection	Spleen	UC Davis	IMPC	0.0	//www.mousephenotype.org/data/grosspath/MGI:97613/UCDLA_PAT_016_002
abnormal spleen morphology	Plcb1<em1(IMPC)Mbp>	heterozygote	female	Late adult	Gross Pathology and Tissue Collection	Spleen	UC Davis	IMPC	0.0	//www.mousephenotype.org/data/grosspath/MGI:97613/UCDLA_PAT_016_002
cataract	Plcb1<em1(IMPC)Mbp>	heterozygote	not_considered	Late adult	Eye Morphology	Lens Opacity	UC Davis	IMPC	2.88E-5	//www.mousephenotype.org/data/charts?accession=MGI:97613&allele_accession_id=MGI:6276999&zygosity=heterozygote&parameter_stable_id=UCDLA_EYE_017_001&pipeline_stable_id=UCDLA_001&procedure_stable_id=UCDLA_EYE_002&parameter_stable_id=UCDLA_EYE_017_001&phenotyping_center=UC Davis
abnormal embryo size	Plod2<em1(IMPC)J>	homozygote	female	E12.5	Gross Morphology Embryo E12.5	Embryo Size	JAX	IMPC	0.0	//www.mousephenotype.org/data/charts?accession=MGI:1347007&allele_accession_id=MGI:5903134&zygosity=homozygote&parameter_stable_id=IMPC_GEM_019_001&pipeline_stable_id=JAX_001&procedure_stable_id=IMPC_GEM_003&parameter_stable_id=IMPC_GEM_019_001&phenotyping_center=JAX
prenatal lethality	Plod2<em1(IMPC)J>	homozygote	not_considered	E18.5	Viability E18.5 Secondary Screen	Outcome	JAX	IMPC	0.0	//www.mousephenotype.org/data/charts?accession=MGI:1347007&allele_accession_id=MGI:5903134&zygosity=homozygote&parameter_stable_id=IMPC_EVP_001_001&pipeline_stable_id=JAX_001&procedure_stable_id=IMPC_EVP_001&parameter_stable_id=IMPC_EVP_001_001&phenotyping_center=JAX
abnormal embryo size	Plod2<em1(IMPC)J>	homozygote	male	E12.5	Gross Morphology Embryo E12.5	Embryo Size	JAX	IMPC	0.0	//www.mousephenotype.org/data/charts?accession=MGI:1347007&allele_accession_id=MGI:5903134&zygosity=homozygote&parameter_stable_id=IMPC_GEM_019_001&pipeline_stable_id=JAX_001&procedure_stable_id=IMPC_GEM_003&parameter_stable_id=IMPC_GEM_019_001&phenotyping_center=JAX
preweaning lethality, complete penetrance	Plod2<em1(IMPC)J>	homozygote	not_considered	Early adult	Viability Primary Screen	Viability Outcome	JAX	IMPC	0.0	//www.mousephenotype.org/data/charts?accession=MGI:1347007&allele_accession_id=MGI:5903134&zygosity=homozygote&parameter_stable_id=IMPC_VIA_001_001&pipeline_stable_id=JAX_001&procedure_stable_id=IMPC_VIA_001&parameter_stable_id=IMPC_VIA_001_001&phenotyping_center=JAX
abnormal embryo size	Plod2<em1(IMPC)J>	heterozygote	female	E15.5	Gross Morphology Embryo E14.5-E15.5	Embryo Size	JAX	IMPC	0.0	//www.mousephenotype.org/data/charts?accession=MGI:1347007&allele_accession_id=MGI:5903134&zygosity=heterozygote&parameter_stable_id=IMPC_GEO_019_001&pipeline_stable_id=JAX_001&procedure_stable_id=IMPC_GEO_003&parameter_stable_id=IMPC_GEO_019_001&phenotyping_center=JAX
abnormal embryo size	Plod2<em1(IMPC)J>	heterozygote	male	E15.5	Gross Morphology Embryo E14.5-E15.5	Embryo Size	JAX	IMPC	0.0	//www.mousephenotype.org/data/charts?accession=MGI:1347007&allele_accession_id=MGI:5903134&zygosity=heterozygote&parameter_stable_id=IMPC_GEO_019_001&pipeline_stable_id=JAX_001&procedure_stable_id=IMPC_GEO_003&parameter_stable_id=IMPC_GEO_019_001&phenotyping_center=JAX
corneal deposits	Plod2<em1(IMPC)J>	heterozygote	female	Late adult	Eye Morphology	Corneal deposits	JAX	IMPC	7.23E-5	//www.mousephenotype.org/data/charts?accession=MGI:1347007&allele_accession_id=MGI:5903134&zygosity=heterozygote&parameter_stable_id=JAXLA_EYE_081_001&pipeline_stable_id=JAXLA_001&procedure_stable_id=JAXLA_EYE_001&parameter_stable_id=JAXLA_EYE_081_001&phenotyping_center=JAX
abnormal coat appearance	Ppara<tm1b(EUCOMM)Wtsi>	homozygote	male	Early adult	Combined SHIRPA and Dysmorphology	Coat - hair texture / appearance - abdomen	BCM	IMPC	3.25E-8	//www.mousephenotype.org/data/charts?accession=MGI:104740&allele_accession_id=MGI:5636895&zygosity=homozygote&parameter_stable_id=IMPC_CSD_016_001&pipeline_stable_id=BCM_001&procedure_stable_id=IMPC_CSD_003&parameter_stable_id=IMPC_CSD_016_001&phenotyping_center=BCM
abnormal skin coloration	Ppara<tm1b(EUCOMM)Wtsi>	homozygote	male	Early adult	Combined SHIRPA and Dysmorphology	Skin color - tail	BCM	IMPC	7.25E-5	//www.mousephenotype.org/data/charts?accession=MGI:104740&allele_accession_id=MGI:5636895&zygosity=homozygote&parameter_stable_id=IMPC_CSD_061_001&pipeline_stable_id=BCM_001&procedure_stable_id=IMPC_CSD_003&parameter_stable_id=IMPC_CSD_061_001&phenotyping_center=BCM
preweaning lethality, complete penetrance	Pparg<tm1b(KOMP)Wtsi>	homozygote	not_considered	Early adult	Viability Primary Screen	Viability Outcome	MRC Harwell	IMPC	0.0	//www.mousephenotype.org/data/charts?accession=MGI:97747&allele_accession_id=MGI:5637216&zygosity=homozygote&parameter_stable_id=IMPC_VIA_001_001&pipeline_stable_id=HRWL_001&procedure_stable_id=IMPC_VIA_001&parameter_stable_id=IMPC_VIA_001_001&phenotyping_center=MRC Harwell
embryonic lethality prior to tooth bud stage	Pparg<tm1b(KOMP)Wtsi>	homozygote	not_considered	E12.5	Viability E12.5 Secondary Screen	Outcome	MRC Harwell	IMPC	0.0	//www.mousephenotype.org/data/charts?accession=MGI:97747&allele_accession_id=MGI:5637216&zygosity=homozygote&parameter_stable_id=IMPC_EVM_001_001&pipeline_stable_id=HRWL_001&procedure_stable_id=IMPC_EVM_001&parameter_stable_id=IMPC_EVM_001_001&phenotyping_center=MRC Harwell
abnormal gait	Pparg<tm1b(KOMP)Wtsi>	heterozygote	female	Early adult	Combined SHIRPA and Dysmorphology	Gait	MRC Harwell	IMPC	6.46E-8	//www.mousephenotype.org/data/charts?accession=MGI:97747&allele_accession_id=MGI:5637216&zygosity=heterozygote&parameter_stable_id=IMPC_CSD_033_001&pipeline_stable_id=HRWL_001&procedure_stable_id=IMPC_CSD_003&parameter_stable_id=IMPC_CSD_033_001&phenotyping_center=MRC Harwell
increased total body fat amount	Pparg<tm1b(KOMP)Wtsi>	heterozygote	male	Early adult	Body Composition (DEXA lean/fat)	Fat/Body weight	MRC Harwell	IMPC	2.46E-7	//www.mousephenotype.org/data/charts?accession=MGI:97747&allele_accession_id=MGI:5637216&zygosity=heterozygote&parameter_stable_id=IMPC_DXA_009_001&pipeline_stable_id=HRWL_001&procedure_stable_id=IMPC_DXA_001&parameter_stable_id=IMPC_DXA_009_001&phenotyping_center=MRC Harwell
decreased lean body mass	Pparg<tm1b(KOMP)Wtsi>	heterozygote	male	Early adult	Body Composition (DEXA lean/fat)	Lean mass	MRC Harwell	IMPC	2.29E-6	//www.mousephenotype.org/data/charts?accession=MGI:97747&allele_accession_id=MGI:5637216&zygosity=heterozygote&parameter_stable_id=IMPC_DXA_003_001&pipeline_stable_id=HRWL_001&procedure_stable_id=IMPC_DXA_001&parameter_stable_id=IMPC_DXA_003_001&phenotyping_center=MRC Harwell
male infertility	Ppp1cc<em1(IMPC)Wtsi>	homozygote	male	Early adult	Fertility of Homozygous Knock-out Mice	Gross Findings Male	WTSI	IMPC	0.0	//www.mousephenotype.org/data/charts?accession=MGI:104872&allele_accession_id=MGI:6140218&zygosity=homozygote&parameter_stable_id=IMPC_FER_001_001&pipeline_stable_id=MGP_001&procedure_stable_id=IMPC_FER_001&parameter_stable_id=IMPC_FER_001_001&phenotyping_center=WTSI
increased mean corpuscular hemoglobin	Ppp1cc<em1(IMPC)Wtsi>	homozygote	male	Early adult	Hematology	Mean corpuscular hemoglobin	WTSI	IMPC	2.81E-10	//www.mousephenotype.org/data/charts?accession=MGI:104872&allele_accession_id=MGI:6140218&zygosity=homozygote&parameter_stable_id=IMPC_HEM_006_001&pipeline_stable_id=MGP_001&procedure_stable_id=IMPC_HEM_002&parameter_stable_id=IMPC_HEM_006_001&phenotyping_center=WTSI
hypoactivity	Ppp1cc<tm1b(EUCOMM)Wtsi>	homozygote	female	Early adult	Open Field	Periphery resting time	MARC	IMPC	2.12E-5	//www.mousephenotype.org/data/charts?accession=MGI:104872&allele_accession_id=MGI:5605736&zygosity=homozygote&parameter_stable_id=IMPC_OFD_011_001&pipeline_stable_id=IMPC_001&procedure_stable_id=IMPC_OFD_001&parameter_stable_id=IMPC_OFD_011_001&phenotyping_center=MARC
hypoactivity	Ppp1cc<tm1b(EUCOMM)Wtsi>	homozygote	female	Early adult	Open Field	Whole arena resting time	MARC	IMPC	5.34E-5	//www.mousephenotype.org/data/charts?accession=MGI:104872&allele_accession_id=MGI:5605736&zygosity=homozygote&parameter_stable_id=IMPC_OFD_007_001&pipeline_stable_id=IMPC_001&procedure_stable_id=IMPC_OFD_001&parameter_stable_id=IMPC_OFD_007_001&phenotyping_center=MARC
male infertility	Ppp2r1b<tm1b(EUCOMM)Wtsi>	homozygote	male	Early adult	Fertility of Homozygous Knock-out Mice	Gross Findings Male	MARC	IMPC	0.0	//www.mousephenotype.org/data/charts?accession=MGI:1920949&allele_accession_id=MGI:5694177&zygosity=homozygote&parameter_stable_id=IMPC_FER_001_001&pipeline_stable_id=IMPC_001&procedure_stable_id=IMPC_FER_001&parameter_stable_id=IMPC_FER_001_001&phenotyping_center=MARC
increased fasting circulating glucose level	Ppp2r1b<tm1b(EUCOMM)Wtsi>	homozygote	female	Early adult	Intraperitoneal glucose tolerance test (IPGTT)	Fasted blood glucose concentration	MARC	IMPC	1.28E-5	//www.mousephenotype.org/data/charts?accession=MGI:1920949&allele_accession_id=MGI:5694177&zygosity=homozygote&parameter_stable_id=IMPC_IPG_010_001&pipeline_stable_id=IMPC_001&procedure_stable_id=IMPC_IPG_001&parameter_stable_id=IMPC_IPG_010_001&phenotyping_center=MARC
abnormal tooth morphology	Ppp2r1b<tm1b(EUCOMM)Wtsi>	homozygote	not_considered	Early adult	Combined SHIRPA and Dysmorphology	Lower teeth appearance	MARC	IMPC	9.85E-5	//www.mousephenotype.org/data/charts?accession=MGI:1920949&allele_accession_id=MGI:5694177&zygosity=homozygote&parameter_stable_id=IMPC_CSD_070_001&pipeline_stable_id=IMPC_001&procedure_stable_id=IMPC_CSD_002&parameter_stable_id=IMPC_CSD_070_001&phenotyping_center=MARC
preweaning lethality, complete penetrance	Ppp2r2a<tm1b(KOMP)Wtsi>	homozygote	not_considered	Early adult	Viability Primary Screen	Viability Outcome	MARC	IMPC	0.0	//www.mousephenotype.org/data/charts?accession=MGI:1919228&allele_accession_id=MGI:5694176&zygosity=homozygote&parameter_stable_id=IMPC_VIA_001_001&pipeline_stable_id=IMPC_001&procedure_stable_id=IMPC_VIA_001&parameter_stable_id=IMPC_VIA_001_001&phenotyping_center=MARC
decreased lean body mass	Ppp2r2a<tm1b(KOMP)Wtsi>	heterozygote	male	Early adult	Body Composition (DEXA lean/fat)	Lean mass	MARC	IMPC	1.33E-10	//www.mousephenotype.org/data/charts?accession=MGI:1919228&allele_accession_id=MGI:5694176&zygosity=heterozygote&parameter_stable_id=IMPC_DXA_003_001&pipeline_stable_id=IMPC_001&procedure_stable_id=IMPC_DXA_001&parameter_stable_id=IMPC_DXA_003_001&phenotyping_center=MARC
decreased body length	Ppp2r2a<tm1b(KOMP)Wtsi>	heterozygote	female	Early adult	Body Composition (DEXA lean/fat)	Body length	MARC	IMPC	5.51E-9	//www.mousephenotype.org/data/charts?accession=MGI:1919228&allele_accession_id=MGI:5694176&zygosity=heterozygote&parameter_stable_id=IMPC_DXA_006_001&pipeline_stable_id=IMPC_001&procedure_stable_id=IMPC_DXA_001&parameter_stable_id=IMPC_DXA_006_001&phenotyping_center=MARC
abnormal bone structure	Ppp2r2a<tm1b(KOMP)Wtsi>	heterozygote	female	Early adult	Body Composition (DEXA lean/fat)	Bone Area	MARC	IMPC	4.94E-8	//www.mousephenotype.org/data/charts?accession=MGI:1919228&allele_accession_id=MGI:5694176&zygosity=heterozygote&parameter_stable_id=IMPC_DXA_010_001&pipeline_stable_id=IMPC_001&procedure_stable_id=IMPC_DXA_001&parameter_stable_id=IMPC_DXA_010_001&phenotyping_center=MARC
decreased bone mineral content	Ppp2r2a<tm1b(KOMP)Wtsi>	heterozygote	male	Early adult	Body Composition (DEXA lean/fat)	Bone Mineral Content (excluding skull)	MARC	IMPC	9.94E-8	//www.mousephenotype.org/data/charts?accession=MGI:1919228&allele_accession_id=MGI:5694176&zygosity=heterozygote&parameter_stable_id=IMPC_DXA_005_001&pipeline_stable_id=IMPC_001&procedure_stable_id=IMPC_DXA_001&parameter_stable_id=IMPC_DXA_005_001&phenotyping_center=MARC
decreased body length	Ppp2r2a<tm1b(KOMP)Wtsi>	heterozygote	male	Early adult	Body Composition (DEXA lean/fat)	Body length	MARC	IMPC	1.18E-7	//www.mousephenotype.org/data/charts?accession=MGI:1919228&allele_accession_id=MGI:5694176&zygosity=heterozygote&parameter_stable_id=IMPC_DXA_006_001&pipeline_stable_id=IMPC_001&procedure_stable_id=IMPC_DXA_001&parameter_stable_id=IMPC_DXA_006_001&phenotyping_center=MARC
decreased bone mineral content	Ppp2r2a<tm1b(KOMP)Wtsi>	heterozygote	female	Early adult	Body Composition (DEXA lean/fat)	Bone Mineral Content (excluding skull)	MARC	IMPC	1.23E-7	//www.mousephenotype.org/data/charts?accession=MGI:1919228&allele_accession_id=MGI:5694176&zygosity=heterozygote&parameter_stable_id=IMPC_DXA_005_001&pipeline_stable_id=IMPC_001&procedure_stable_id=IMPC_DXA_001&parameter_stable_id=IMPC_DXA_005_001&phenotyping_center=MARC
decreased bone mineral density	Ppp2r2a<tm1b(KOMP)Wtsi>	heterozygote	male	Early adult	Body Composition (DEXA lean/fat)	Bone Mineral Density (excluding skull)	MARC	IMPC	9.55E-7	//www.mousephenotype.org/data/charts?accession=MGI:1919228&allele_accession_id=MGI:5694176&zygosity=heterozygote&parameter_stable_id=IMPC_DXA_004_001&pipeline_stable_id=IMPC_001&procedure_stable_id=IMPC_DXA_001&parameter_stable_id=IMPC_DXA_004_001&phenotyping_center=MARC
decreased bone mineral content	Ppp2r2a<tm1b(KOMP)Wtsi>	heterozygote	female	Early adult	Body Composition (DEXA lean/fat)	BMC/Body weight	MARC	IMPC	3.99E-6	//www.mousephenotype.org/data/charts?accession=MGI:1919228&allele_accession_id=MGI:5694176&zygosity=heterozygote&parameter_stable_id=IMPC_DXA_007_001&pipeline_stable_id=IMPC_001&procedure_stable_id=IMPC_DXA_001&parameter_stable_id=IMPC_DXA_007_001&phenotyping_center=MARC
decreased lean body mass	Ppp2r2a<tm1b(KOMP)Wtsi>	heterozygote	female	Early adult	Body Composition (DEXA lean/fat)	Lean mass	MARC	IMPC	1.03E-5	//www.mousephenotype.org/data/charts?accession=MGI:1919228&allele_accession_id=MGI:5694176&zygosity=heterozygote&parameter_stable_id=IMPC_DXA_003_001&pipeline_stable_id=IMPC_001&procedure_stable_id=IMPC_DXA_001&parameter_stable_id=IMPC_DXA_003_001&phenotyping_center=MARC
decreased bone mineral density	Ppp2r2a<tm1b(KOMP)Wtsi>	heterozygote	female	Early adult	Body Composition (DEXA lean/fat)	Bone Mineral Density (excluding skull)	MARC	IMPC	1.58E-5	//www.mousephenotype.org/data/charts?accession=MGI:1919228&allele_accession_id=MGI:5694176&zygosity=heterozygote&parameter_stable_id=IMPC_DXA_004_001&pipeline_stable_id=IMPC_001&procedure_stable_id=IMPC_DXA_001&parameter_stable_id=IMPC_DXA_004_001&phenotyping_center=MARC
decreased lean body mass	Ppp2r2a<tm1b(KOMP)Wtsi>	heterozygote	male	Early adult	Body Composition (DEXA lean/fat)	Lean/Body weight	MARC	IMPC	7.94E-5	//www.mousephenotype.org/data/charts?accession=MGI:1919228&allele_accession_id=MGI:5694176&zygosity=heterozygote&parameter_stable_id=IMPC_DXA_008_001&pipeline_stable_id=IMPC_001&procedure_stable_id=IMPC_DXA_001&parameter_stable_id=IMPC_DXA_008_001&phenotyping_center=MARC
increased body weight	Ppp3ca<tm2e(EUCOMM)Wtsi>	homozygote	female	Early adult	Heart Dissection	Body Weight	WTSI	MGP	2.12E-6	//www.mousephenotype.org/data/charts?accession=MGI:107164&allele_accession_id=MGI:4432193&zygosity=homozygote&parameter_stable_id=M-G-P_020_001_001&pipeline_stable_id=M-G-P_001&procedure_stable_id=M-G-P_020_001&parameter_stable_id=M-G-P_020_001_001&phenotyping_center=WTSI
abnormal coat/hair pigmentation	Ppp3ca<tm2e(EUCOMM)Wtsi>	homozygote	not_considered	Early adult	Dysmorphology	Coat colouration	WTSI	MGP	2.37E-6	//www.mousephenotype.org/data/charts?accession=MGI:107164&allele_accession_id=MGI:4432193&zygosity=homozygote&parameter_stable_id=M-G-P_026_001_004&pipeline_stable_id=M-G-P_001&procedure_stable_id=M-G-P_026_001&parameter_stable_id=M-G-P_026_001_004&phenotyping_center=WTSI
abnormal tail movements	Ppp3ca<tm2e(EUCOMM)Wtsi>	homozygote	not_considered	Early adult	Modified SHIRPA	Tail elevation	WTSI	MGP	5.57E-6	//www.mousephenotype.org/data/charts?accession=MGI:107164&allele_accession_id=MGI:4432193&zygosity=homozygote&parameter_stable_id=M-G-P_008_001_012&pipeline_stable_id=M-G-P_001&procedure_stable_id=M-G-P_008_001&parameter_stable_id=M-G-P_008_001_012&phenotyping_center=WTSI
decreased circulating magnesium level	Ppp3ca<tm2e(EUCOMM)Wtsi>	homozygote	female	Early adult	Clinical Chemistry	Magnesium	WTSI	MGP	6.08E-6	//www.mousephenotype.org/data/charts?accession=MGI:107164&allele_accession_id=MGI:4432193&zygosity=homozygote&parameter_stable_id=M-G-P_025_001_030&pipeline_stable_id=M-G-P_001&procedure_stable_id=M-G-P_025_001&parameter_stable_id=M-G-P_025_001_030&phenotyping_center=WTSI
increased blood urea nitrogen level	Ppp3ca<tm2e(EUCOMM)Wtsi>	homozygote	not_considered	Early adult	Clinical Chemistry	Urea	WTSI	MGP	2.1E-5	//www.mousephenotype.org/data/charts?accession=MGI:107164&allele_accession_id=MGI:4432193&zygosity=homozygote&parameter_stable_id=M-G-P_025_001_002&pipeline_stable_id=M-G-P_001&procedure_stable_id=M-G-P_025_001&parameter_stable_id=M-G-P_025_001_002&phenotyping_center=WTSI
increased body weight	Ppp3ca<tm2e(EUCOMM)Wtsi>	homozygote	female	Early adult	Dexa-scan analysis	Weight	WTSI	MGP	2.56E-5	//www.mousephenotype.org/data/charts?accession=MGI:107164&allele_accession_id=MGI:4432193&zygosity=homozygote&parameter_stable_id=M-G-P_005_001_001&pipeline_stable_id=M-G-P_001&procedure_stable_id=M-G-P_005_001&parameter_stable_id=M-G-P_005_001_001&phenotyping_center=WTSI
decreased mean corpuscular volume	Ppp3ca<tm2e(EUCOMM)Wtsi>	homozygote	not_considered	Early adult	Haematology test	Mean-cell-volume	WTSI	MGP	3.85E-5	//www.mousephenotype.org/data/charts?accession=MGI:107164&allele_accession_id=MGI:4432193&zygosity=homozygote&parameter_stable_id=M-G-P_016_001_005&pipeline_stable_id=M-G-P_001&procedure_stable_id=M-G-P_016_001&parameter_stable_id=M-G-P_016_001_005&phenotyping_center=WTSI
increased circulating aspartate transaminase level	Ppp3ca<tm2e(EUCOMM)Wtsi>	homozygote	female	Early adult	Clinical Chemistry	Aspartate aminotransferase	WTSI	MGP	5.59E-5	//www.mousephenotype.org/data/charts?accession=MGI:107164&allele_accession_id=MGI:4432193&zygosity=homozygote&parameter_stable_id=M-G-P_025_001_013&pipeline_stable_id=M-G-P_001&procedure_stable_id=M-G-P_025_001&parameter_stable_id=M-G-P_025_001_013&phenotyping_center=WTSI
abnormal spleen morphology	Rac1<em1(IMPC)Mbp>	heterozygote	male	Early adult	Gross Pathology and Tissue Collection	Spleen	UC Davis	IMPC	0.0	//www.mousephenotype.org/data/grosspath/MGI:97845/IMPC_PAT_016_002
enlarged lymph nodes	Rac1<em1(IMPC)Mbp>	heterozygote	male	Early adult	Gross Pathology and Tissue Collection	Lymph node	UC Davis	IMPC	0.0	//www.mousephenotype.org/data/grosspath/MGI:97845/IMPC_PAT_020_002
abnormal lymph node morphology	Rac1<em1(IMPC)Mbp>	heterozygote	male	Early adult	Gross Pathology and Tissue Collection	Lymph node	UC Davis	IMPC	0.0	//www.mousephenotype.org/data/grosspath/MGI:97845/IMPC_PAT_020_002
preweaning lethality, complete penetrance	Rac1<em1(IMPC)Mbp>	homozygote	not_considered	Early adult	Viability Primary Screen	Viability Outcome	UC Davis	IMPC	0.0	//www.mousephenotype.org/data/charts?accession=MGI:97845&allele_accession_id=MGI:6276963&zygosity=homozygote&parameter_stable_id=IMPC_VIA_001_001&pipeline_stable_id=UCD_001&procedure_stable_id=IMPC_VIA_001&parameter_stable_id=IMPC_VIA_001_001&phenotyping_center=UC Davis
enlarged spleen	Rac1<em1(IMPC)Mbp>	heterozygote	male	Early adult	Gross Pathology and Tissue Collection	Spleen	UC Davis	IMPC	0.0	//www.mousephenotype.org/data/grosspath/MGI:97845/IMPC_PAT_016_002
abnormal heart morphology	Rac1<em1(IMPC)Mbp>	heterozygote	male	Early adult	Gross Pathology and Tissue Collection	Heart	UC Davis	IMPC	0.0	//www.mousephenotype.org/data/grosspath/MGI:97845/IMPC_PAT_006_002
abnormal lymph node morphology	Rac1<em1(IMPC)Mbp>	heterozygote	male	Early adult	Gross Pathology and Tissue Collection	Lymph node	UC Davis	IMPC	0.0	//www.mousephenotype.org/data/grosspath/MGI:97845/IMPC_PAT_020_002
abnormal eye morphology	Rac1<em1(IMPC)Mbp>	heterozygote	female	Early adult	Gross Pathology and Tissue Collection	Eye with optic nerve	UC Davis	IMPC	0.0	//www.mousephenotype.org/data/grosspath/MGI:97845/IMPC_PAT_002_002
enlarged spleen	Rac1<em1(IMPC)Mbp>	heterozygote	female	Early adult	Gross Pathology and Tissue Collection	Spleen	UC Davis	IMPC	0.0	//www.mousephenotype.org/data/grosspath/MGI:97845/IMPC_PAT_016_002
microphthalmia	Rac1<em1(IMPC)Mbp>	heterozygote	female	Early adult	Gross Pathology and Tissue Collection	Eye with optic nerve	UC Davis	IMPC	0.0	//www.mousephenotype.org/data/grosspath/MGI:97845/IMPC_PAT_002_002
abnormal testis morphology	Rac1<em1(IMPC)Mbp>	heterozygote	male	Early adult	Gross Pathology and Tissue Collection	Testes	UC Davis	IMPC	0.0	//www.mousephenotype.org/data/grosspath/MGI:97845/IMPC_PAT_024_002
enlarged spleen	Rac1<em1(IMPC)Mbp>	heterozygote	male	Early adult	Gross Pathology and Tissue Collection	Spleen	UC Davis	IMPC	0.0	//www.mousephenotype.org/data/grosspath/MGI:97845/IMPC_PAT_016_002
small testis	Rac1<em1(IMPC)Mbp>	heterozygote	male	Early adult	Gross Pathology and Tissue Collection	Testes	UC Davis	IMPC	0.0	//www.mousephenotype.org/data/grosspath/MGI:97845/IMPC_PAT_024_002
anophthalmia	Rac1<em1(IMPC)Mbp>	heterozygote	female	Early adult	Gross Pathology and Tissue Collection	Eye with optic nerve	UC Davis	IMPC	0.0	//www.mousephenotype.org/data/grosspath/MGI:97845/IMPC_PAT_002_002
abnormal spleen morphology	Rac1<em1(IMPC)Mbp>	heterozygote	female	Early adult	Gross Pathology and Tissue Collection	Spleen	UC Davis	IMPC	0.0	//www.mousephenotype.org/data/grosspath/MGI:97845/IMPC_PAT_016_002
enlarged lymph nodes	Rac1<em1(IMPC)Mbp>	heterozygote	male	Early adult	Gross Pathology and Tissue Collection	Lymph node	UC Davis	IMPC	0.0	//www.mousephenotype.org/data/grosspath/MGI:97845/IMPC_PAT_020_002
abnormal eye morphology	Rac1<em1(IMPC)Mbp>	heterozygote	female	Early adult	Gross Pathology and Tissue Collection	Eye with optic nerve	UC Davis	IMPC	0.0	//www.mousephenotype.org/data/grosspath/MGI:97845/IMPC_PAT_002_002
abnormal lymph node morphology	Rac1<em1(IMPC)Mbp>	heterozygote	female	Early adult	Gross Pathology and Tissue Collection	Lymph node	UC Davis	IMPC	0.0	//www.mousephenotype.org/data/grosspath/MGI:97845/IMPC_PAT_020_002
enlarged lymph nodes	Rac1<em1(IMPC)Mbp>	heterozygote	female	Early adult	Gross Pathology and Tissue Collection	Lymph node	UC Davis	IMPC	0.0	//www.mousephenotype.org/data/grosspath/MGI:97845/IMPC_PAT_020_002
small heart	Rac1<em1(IMPC)Mbp>	heterozygote	male	Early adult	Gross Pathology and Tissue Collection	Heart	UC Davis	IMPC	0.0	//www.mousephenotype.org/data/grosspath/MGI:97845/IMPC_PAT_006_002
abnormal spleen morphology	Rac1<em1(IMPC)Mbp>	heterozygote	male	Early adult	Gross Pathology and Tissue Collection	Spleen	UC Davis	IMPC	0.0	//www.mousephenotype.org/data/grosspath/MGI:97845/IMPC_PAT_016_002
microphthalmia	Rac1<em1(IMPC)Mbp>	heterozygote	female	Early adult	Gross Pathology and Tissue Collection	Eye with optic nerve	UC Davis	IMPC	0.0	//www.mousephenotype.org/data/grosspath/MGI:97845/IMPC_PAT_002_002
anophthalmia	Rac1<em1(IMPC)Mbp>	heterozygote	male	Early adult	Gross Pathology and Tissue Collection	Eye with optic nerve	UC Davis	IMPC	0.0	//www.mousephenotype.org/data/grosspath/MGI:97845/IMPC_PAT_002_002
small kidney	Rac1<em1(IMPC)Mbp>	heterozygote	male	Early adult	Gross Pathology and Tissue Collection	Kidney	UC Davis	IMPC	0.0	//www.mousephenotype.org/data/grosspath/MGI:97845/IMPC_PAT_017_002
abnormal spleen morphology	Rac1<em1(IMPC)Mbp>	heterozygote	female	Early adult	Gross Pathology and Tissue Collection	Spleen	UC Davis	IMPC	0.0	//www.mousephenotype.org/data/grosspath/MGI:97845/IMPC_PAT_016_002
hyperactivity	Rac1<em1(IMPC)Mbp>	heterozygote	female	Early adult	Open Field	Center average speed	UC Davis	IMPC	1.42E-10	//www.mousephenotype.org/data/charts?accession=MGI:97845&allele_accession_id=MGI:6276963&zygosity=heterozygote&parameter_stable_id=IMPC_OFD_017_001&pipeline_stable_id=UCD_001&procedure_stable_id=IMPC_OFD_001&parameter_stable_id=IMPC_OFD_017_001&phenotyping_center=UC Davis
increased circulating alkaline phosphatase level	Rac1<em1(IMPC)Mbp>	heterozygote	female	Early adult	Clinical Chemistry	Alkaline phosphatase	UC Davis	IMPC	6.73E-5	//www.mousephenotype.org/data/charts?accession=MGI:97845&allele_accession_id=MGI:6276963&zygosity=heterozygote&parameter_stable_id=IMPC_CBC_014_001&pipeline_stable_id=UCD_001&procedure_stable_id=IMPC_CBC_003&parameter_stable_id=IMPC_CBC_014_001&phenotyping_center=UC Davis
embryonic lethality prior to tooth bud stage	Rasa1<tm1b(EUCOMM)Hmgu>	homozygote	not_considered	E12.5	Viability E12.5 Secondary Screen	Outcome	JAX	IMPC	0.0	//www.mousephenotype.org/data/charts?accession=MGI:97860&allele_accession_id=MGI:5609364&zygosity=homozygote&parameter_stable_id=IMPC_EVM_001_001&pipeline_stable_id=JAX_001&procedure_stable_id=IMPC_EVM_001&parameter_stable_id=IMPC_EVM_001_001&phenotyping_center=JAX
preweaning lethality, complete penetrance	Rasa1<tm1b(EUCOMM)Hmgu>	homozygote	not_considered	Early adult	Viability Primary Screen	Viability Outcome	JAX	IMPC	0.0	//www.mousephenotype.org/data/charts?accession=MGI:97860&allele_accession_id=MGI:5609364&zygosity=homozygote&parameter_stable_id=IMPC_VIA_001_001&pipeline_stable_id=JAX_001&procedure_stable_id=IMPC_VIA_001&parameter_stable_id=IMPC_VIA_001_001&phenotyping_center=JAX
increased heart weight	Rasa1<tm1b(EUCOMM)Hmgu>	heterozygote	male	Early adult	Heart Weight	Heart weight	JAX	IMPC	5.92E-6	//www.mousephenotype.org/data/charts?accession=MGI:97860&allele_accession_id=MGI:5609364&zygosity=heterozygote&parameter_stable_id=IMPC_HWT_008_001&pipeline_stable_id=JAX_001&procedure_stable_id=IMPC_HWT_001&parameter_stable_id=IMPC_HWT_008_001&phenotyping_center=JAX
increased heart weight	Rasa1<tm1b(EUCOMM)Hmgu>	heterozygote	female	Early adult	Heart Weight	Heart weight	JAX	IMPC	7.19E-6	//www.mousephenotype.org/data/charts?accession=MGI:97860&allele_accession_id=MGI:5609364&zygosity=heterozygote&parameter_stable_id=IMPC_HWT_008_001&pipeline_stable_id=JAX_001&procedure_stable_id=IMPC_HWT_001&parameter_stable_id=IMPC_HWT_008_001&phenotyping_center=JAX
abnormal retinal vasculature morphology	Rasa1<tm1b(EUCOMM)Hmgu>	heterozygote	male	Early adult	Eye Morphology	Retinal Blood Vessels	JAX	IMPC	2.89E-5	//www.mousephenotype.org/data/charts?accession=MGI:97860&allele_accession_id=MGI:5609364&zygosity=heterozygote&parameter_stable_id=IMPC_EYE_024_001&pipeline_stable_id=JAX_001&procedure_stable_id=IMPC_EYE_001&parameter_stable_id=IMPC_EYE_024_001&phenotyping_center=JAX
abnormal behavior	Rasa1<tm1b(EUCOMM)Hmgu>	heterozygote	female	Early adult	Combined SHIRPA and Dysmorphology	Unexpected behaviors	JAX	IMPC	9.04E-5	//www.mousephenotype.org/data/charts?accession=MGI:97860&allele_accession_id=MGI:5609364&zygosity=heterozygote&parameter_stable_id=IMPC_CSD_037_001&pipeline_stable_id=JAX_001&procedure_stable_id=IMPC_CSD_001&parameter_stable_id=IMPC_CSD_037_001&phenotyping_center=JAX
preweaning lethality, incomplete penetrance	Rbl2<tm1b(EUCOMM)Hmgu>	homozygote	not_considered	Early adult	Viability Primary Screen	Viability Outcome	JAX	IMPC	0.0	//www.mousephenotype.org/data/charts?accession=MGI:105085&allele_accession_id=MGI:5646005&zygosity=homozygote&parameter_stable_id=IMPC_VIA_001_001&pipeline_stable_id=JAX_001&procedure_stable_id=IMPC_VIA_001&parameter_stable_id=IMPC_VIA_001_001&phenotyping_center=JAX
abnormal retina morphology	Rbl2<tm1b(EUCOMM)Hmgu>	heterozygote	female	Early adult	Eye Morphology	Retina (combined)	JAX	IMPC	1.12E-5	//www.mousephenotype.org/data/charts?accession=MGI:105085&allele_accession_id=MGI:5646005&zygosity=heterozygote&parameter_stable_id=IMPC_EYE_092_001&pipeline_stable_id=JAX_001&procedure_stable_id=IMPC_EYE_001&parameter_stable_id=IMPC_EYE_092_001&phenotyping_center=JAX
decreased circulating calcium level	Rras<em1(IMPC)H>	homozygote	female	Early adult	Clinical Chemistry	Calcium	MRC Harwell	IMPC	8.08E-9	//www.mousephenotype.org/data/charts?accession=MGI:98179&allele_accession_id=MGI:6144259&zygosity=homozygote&parameter_stable_id=IMPC_CBC_009_001&pipeline_stable_id=HRWL_001&procedure_stable_id=IMPC_CBC_002&parameter_stable_id=IMPC_CBC_009_001&phenotyping_center=MRC Harwell
increased circulating triglyceride level	Rras<em1(IMPC)H>	homozygote	male	Early adult	Clinical Chemistry	Triglycerides	MRC Harwell	IMPC	7.1E-6	//www.mousephenotype.org/data/charts?accession=MGI:98179&allele_accession_id=MGI:6144259&zygosity=homozygote&parameter_stable_id=IMPC_CBC_017_001&pipeline_stable_id=HRWL_001&procedure_stable_id=IMPC_CBC_002&parameter_stable_id=IMPC_CBC_017_001&phenotyping_center=MRC Harwell
decreased fasting circulating glucose level	Rras<em1(IMPC)H>	homozygote	male	Early adult	Intraperitoneal glucose tolerance test (IPGTT)	Fasted blood glucose concentration	MRC Harwell	IMPC	2.07E-5	//www.mousephenotype.org/data/charts?accession=MGI:98179&allele_accession_id=MGI:6144259&zygosity=homozygote&parameter_stable_id=IMPC_IPG_010_001&pipeline_stable_id=HRWL_001&procedure_stable_id=IMPC_IPG_001&parameter_stable_id=IMPC_IPG_010_001&phenotyping_center=MRC Harwell
increased grip strength	Rras<em1(IMPC)H>	homozygote	male	Early adult	Grip Strength	Forelimb and hindlimb grip strength normalised against body weight	MRC Harwell	IMPC	7.92E-5	//www.mousephenotype.org/data/charts?accession=MGI:98179&allele_accession_id=MGI:6144259&zygosity=homozygote&parameter_stable_id=IMPC_GRS_011_001&pipeline_stable_id=HRWL_001&procedure_stable_id=IMPC_GRS_001&parameter_stable_id=IMPC_GRS_011_001&phenotyping_center=MRC Harwell
increased circulating serum albumin level	Rras<em1(IMPC)H>	homozygote	male	Early adult	Clinical Chemistry	Albumin	MRC Harwell	IMPC	8.38E-5	//www.mousephenotype.org/data/charts?accession=MGI:98179&allele_accession_id=MGI:6144259&zygosity=homozygote&parameter_stable_id=IMPC_CBC_007_001&pipeline_stable_id=HRWL_001&procedure_stable_id=IMPC_CBC_002&parameter_stable_id=IMPC_CBC_007_001&phenotyping_center=MRC Harwell
embryonic lethality prior to organogenesis	Sacm1l<tm1b(KOMP)Wtsi>	homozygote	not_considered	E9.5	Viability E9.5 Secondary Screen	Outcome	TCP	IMPC	0.0	//www.mousephenotype.org/data/charts?accession=MGI:1933169&allele_accession_id=MGI:5605807&zygosity=homozygote&parameter_stable_id=IMPC_EVL_001_001&pipeline_stable_id=TCP_001&procedure_stable_id=IMPC_EVL_001&parameter_stable_id=IMPC_EVL_001_001&phenotyping_center=TCP
enlarged epididymis	Sacm1l<tm1b(KOMP)Wtsi>	heterozygote	male	Early adult	Gross Pathology and Tissue Collection	Epididymis	UC Davis	IMPC	0.0	//www.mousephenotype.org/data/grosspath/MGI:1933169/IMPC_PAT_025_002
abnormal testis morphology	Sacm1l<tm1b(KOMP)Wtsi>	heterozygote	male	Early adult	Gross Pathology and Tissue Collection	Testes	UC Davis	IMPC	0.0	//www.mousephenotype.org/data/grosspath/MGI:1933169/IMPC_PAT_024_002
small testis	Sacm1l<tm1b(KOMP)Wtsi>	heterozygote	male	Early adult	Gross Pathology and Tissue Collection	Testes	UC Davis	IMPC	0.0	//www.mousephenotype.org/data/grosspath/MGI:1933169/IMPC_PAT_024_002
embryonic lethality prior to tooth bud stage	Sacm1l<tm1b(KOMP)Wtsi>	homozygote	not_considered	E12.5	Viability E12.5 Secondary Screen	Outcome	TCP	IMPC	0.0	//www.mousephenotype.org/data/charts?accession=MGI:1933169&allele_accession_id=MGI:5605807&zygosity=homozygote&parameter_stable_id=IMPC_EVM_001_001&pipeline_stable_id=TCP_001&procedure_stable_id=IMPC_EVM_001&parameter_stable_id=IMPC_EVM_001_001&phenotyping_center=TCP
abnormal epididymis morphology	Sacm1l<tm1b(KOMP)Wtsi>	heterozygote	male	Early adult	Gross Pathology and Tissue Collection	Epididymis	UC Davis	IMPC	0.0	//www.mousephenotype.org/data/grosspath/MGI:1933169/IMPC_PAT_025_002
preweaning lethality, complete penetrance	Sacm1l<tm1b(KOMP)Wtsi>	homozygote	not_considered	Early adult	Viability Primary Screen	Viability Outcome	UC Davis	IMPC	0.0	//www.mousephenotype.org/data/charts?accession=MGI:1933169&allele_accession_id=MGI:5605807&zygosity=homozygote&parameter_stable_id=IMPC_VIA_001_001&pipeline_stable_id=UCD_001&procedure_stable_id=IMPC_VIA_001&parameter_stable_id=IMPC_VIA_001_001&phenotyping_center=UC Davis
increased circulating creatinine level	Sdc1<em1(IMPC)H>	homozygote	male	Early adult	Clinical Chemistry	Creatinine	MRC Harwell	IMPC	1.18E-12	//www.mousephenotype.org/data/charts?accession=MGI:1349162&allele_accession_id=MGI:6367945&zygosity=homozygote&parameter_stable_id=IMPC_CBC_005_001&pipeline_stable_id=HRWL_001&procedure_stable_id=IMPC_CBC_002&parameter_stable_id=IMPC_CBC_005_001&phenotyping_center=MRC Harwell
increased circulating cholesterol level	Sdc1<em1(IMPC)H>	homozygote	male	Early adult	Clinical Chemistry	Total cholesterol	MRC Harwell	IMPC	2.83E-7	//www.mousephenotype.org/data/charts?accession=MGI:1349162&allele_accession_id=MGI:6367945&zygosity=homozygote&parameter_stable_id=IMPC_CBC_015_001&pipeline_stable_id=HRWL_001&procedure_stable_id=IMPC_CBC_002&parameter_stable_id=IMPC_CBC_015_001&phenotyping_center=MRC Harwell
increased circulating HDL cholesterol level	Sdc1<em1(IMPC)H>	homozygote	male	Early adult	Clinical Chemistry	HDL-cholesterol	MRC Harwell	IMPC	2.15E-6	//www.mousephenotype.org/data/charts?accession=MGI:1349162&allele_accession_id=MGI:6367945&zygosity=homozygote&parameter_stable_id=IMPC_CBC_016_001&pipeline_stable_id=HRWL_001&procedure_stable_id=IMPC_CBC_002&parameter_stable_id=IMPC_CBC_016_001&phenotyping_center=MRC Harwell
corneal opacity	Sdc1<em1(IMPC)H>	homozygote	female	Early adult	Eye Morphology	Corneal opacity	MRC Harwell	IMPC	9.77E-6	//www.mousephenotype.org/data/charts?accession=MGI:1349162&allele_accession_id=MGI:6367945&zygosity=homozygote&parameter_stable_id=IMPC_EYE_008_001&pipeline_stable_id=HRWL_001&procedure_stable_id=IMPC_EYE_001&parameter_stable_id=IMPC_EYE_008_001&phenotyping_center=MRC Harwell
improved glucose tolerance	Sdc1<em1(IMPC)H>	homozygote	female	Early adult	Intraperitoneal glucose tolerance test (IPGTT)	Initial response to glucose challenge	MRC Harwell	IMPC	9.04E-5	//www.mousephenotype.org/data/charts?accession=MGI:1349162&allele_accession_id=MGI:6367945&zygosity=homozygote&parameter_stable_id=IMPC_IPG_011_001&pipeline_stable_id=HRWL_001&procedure_stable_id=IMPC_IPG_001&parameter_stable_id=IMPC_IPG_011_001&phenotyping_center=MRC Harwell
decreased circulating calcium level	Shank3<em1(IMPC)H>	homozygote	female	Early adult	Clinical Chemistry	Calcium	MRC Harwell	IMPC	5.82E-5	//www.mousephenotype.org/data/charts?accession=MGI:1930016&allele_accession_id=MGI:6153820&zygosity=homozygote&parameter_stable_id=IMPC_CBC_009_001&pipeline_stable_id=HRWL_001&procedure_stable_id=IMPC_CBC_002&parameter_stable_id=IMPC_CBC_009_001&phenotyping_center=MRC Harwell
preweaning lethality, incomplete penetrance	Sirt1<tm1b(EUCOMM)Wtsi>	homozygote	not_considered	Early adult	Viability Primary Screen	Viability Outcome	MRC Harwell	IMPC	0.0	//www.mousephenotype.org/data/charts?accession=MGI:2135607&allele_accession_id=MGI:5548731&zygosity=homozygote&parameter_stable_id=IMPC_VIA_001_001&pipeline_stable_id=HRWL_001&procedure_stable_id=IMPC_VIA_001&parameter_stable_id=IMPC_VIA_001_001&phenotyping_center=MRC Harwell
increased basophil cell number	Sirt1<tm1b(EUCOMM)Wtsi>	heterozygote	female	Early adult	Hematology	Basophil differential count	MRC Harwell	IMPC	6.63E-12	//www.mousephenotype.org/data/charts?accession=MGI:2135607&allele_accession_id=MGI:5548731&zygosity=heterozygote&parameter_stable_id=IMPC_HEM_038_001&pipeline_stable_id=HRWL_001&procedure_stable_id=IMPC_HEM_002&parameter_stable_id=IMPC_HEM_038_001&phenotyping_center=MRC Harwell
increased basophil cell number	Sirt1<tm1b(EUCOMM)Wtsi>	heterozygote	male	Early adult	Hematology	Basophil differential count	MRC Harwell	IMPC	5.05E-10	//www.mousephenotype.org/data/charts?accession=MGI:2135607&allele_accession_id=MGI:5548731&zygosity=heterozygote&parameter_stable_id=IMPC_HEM_038_001&pipeline_stable_id=HRWL_001&procedure_stable_id=IMPC_HEM_002&parameter_stable_id=IMPC_HEM_038_001&phenotyping_center=MRC Harwell
abnormal sinus arrhythmia	Sirt1<tm1b(EUCOMM)Wtsi>	heterozygote	female	Early adult	Electrocardiogram (ECG)	rMSSD	MRC Harwell	IMPC	8.74E-9	//www.mousephenotype.org/data/charts?accession=MGI:2135607&allele_accession_id=MGI:5548731&zygosity=heterozygote&parameter_stable_id=IMPC_ECG_014_001&pipeline_stable_id=HRWL_001&procedure_stable_id=IMPC_ECG_001&parameter_stable_id=IMPC_ECG_014_001&phenotyping_center=MRC Harwell
narrow eye opening	Sirt1<tm1b(EUCOMM)Wtsi>	homozygote	male	Early adult	Eye Morphology	Narrow eye opening	MRC Harwell	IMPC	6.17E-7	//www.mousephenotype.org/data/charts?accession=MGI:2135607&allele_accession_id=MGI:5548731&zygosity=homozygote&parameter_stable_id=IMPC_EYE_006_001&pipeline_stable_id=HRWL_001&procedure_stable_id=IMPC_EYE_001&parameter_stable_id=IMPC_EYE_006_001&phenotyping_center=MRC Harwell
increased basophil cell number	Sirt1<tm1b(EUCOMM)Wtsi>	heterozygote	male	Early adult	Hematology	Basophil cell count	MRC Harwell	IMPC	7.52E-7	//www.mousephenotype.org/data/charts?accession=MGI:2135607&allele_accession_id=MGI:5548731&zygosity=heterozygote&parameter_stable_id=IMPC_HEM_037_001&pipeline_stable_id=HRWL_001&procedure_stable_id=IMPC_HEM_002&parameter_stable_id=IMPC_HEM_037_001&phenotyping_center=MRC Harwell
abnormal tooth morphology	Sirt1<tm1b(EUCOMM)Wtsi>	homozygote	male	Early adult	X-ray	Teeth	MRC Harwell	IMPC	3.42E-6	//www.mousephenotype.org/data/charts?accession=MGI:2135607&allele_accession_id=MGI:5548731&zygosity=homozygote&parameter_stable_id=IMPC_XRY_005_001&pipeline_stable_id=HRWL_001&procedure_stable_id=IMPC_XRY_001&parameter_stable_id=IMPC_XRY_005_001&phenotyping_center=MRC Harwell
abnormal iris morphology	Sirt1<tm1b(EUCOMM)Wtsi>	homozygote	male	Early adult	Eye Morphology	Iris/Pupil	MRC Harwell	IMPC	6.51E-6	//www.mousephenotype.org/data/charts?accession=MGI:2135607&allele_accession_id=MGI:5548731&zygosity=homozygote&parameter_stable_id=IMPC_EYE_010_001&pipeline_stable_id=HRWL_001&procedure_stable_id=IMPC_EYE_001&parameter_stable_id=IMPC_EYE_010_001&phenotyping_center=MRC Harwell
abnormal heart left ventricle morphology	Sirt1<tm1b(EUCOMM)Wtsi>	heterozygote	not_considered	Early adult	Echo	LVIDd	MRC Harwell	IMPC	1.39E-5	//www.mousephenotype.org/data/charts?accession=MGI:2135607&allele_accession_id=MGI:5548731&zygosity=heterozygote&parameter_stable_id=IMPC_ECH_008_001&pipeline_stable_id=HRWL_001&procedure_stable_id=IMPC_ECH_001&parameter_stable_id=IMPC_ECH_008_001&phenotyping_center=MRC Harwell
abnormal maxilla morphology	Sirt1<tm1b(EUCOMM)Wtsi>	homozygote	male	Early adult	X-ray	Maxilla/Pre-maxilla	MRC Harwell	IMPC	2.38E-5	//www.mousephenotype.org/data/charts?accession=MGI:2135607&allele_accession_id=MGI:5548731&zygosity=homozygote&parameter_stable_id=IMPC_XRY_003_001&pipeline_stable_id=HRWL_001&procedure_stable_id=IMPC_XRY_001&parameter_stable_id=IMPC_XRY_003_001&phenotyping_center=MRC Harwell
increased basophil cell number	Sirt1<tm1b(EUCOMM)Wtsi>	heterozygote	female	Early adult	Hematology	Basophil cell count	MRC Harwell	IMPC	2.9E-5	//www.mousephenotype.org/data/charts?accession=MGI:2135607&allele_accession_id=MGI:5548731&zygosity=heterozygote&parameter_stable_id=IMPC_HEM_037_001&pipeline_stable_id=HRWL_001&procedure_stable_id=IMPC_HEM_002&parameter_stable_id=IMPC_HEM_037_001&phenotyping_center=MRC Harwell
abnormal snout morphology	Sirt1<tm1b(EUCOMM)Wtsi>	homozygote	male	Early adult	Combined SHIRPA and Dysmorphology	Snout size	MRC Harwell	IMPC	5.31E-5	//www.mousephenotype.org/data/charts?accession=MGI:2135607&allele_accession_id=MGI:5548731&zygosity=homozygote&parameter_stable_id=IMPC_CSD_028_001&pipeline_stable_id=HRWL_001&procedure_stable_id=IMPC_CSD_003&parameter_stable_id=IMPC_CSD_028_001&phenotyping_center=MRC Harwell
abnormal scapula morphology	Sirt1<tm1b(EUCOMM)Wtsi>	heterozygote	not_considered	Early adult	X-ray	Scapulae	MRC Harwell	IMPC	5.45E-5	//www.mousephenotype.org/data/charts?accession=MGI:2135607&allele_accession_id=MGI:5548731&zygosity=heterozygote&parameter_stable_id=IMPC_XRY_006_001&pipeline_stable_id=HRWL_001&procedure_stable_id=IMPC_XRY_001&parameter_stable_id=IMPC_XRY_006_001&phenotyping_center=MRC Harwell
abnormal pelvic girdle bone morphology	Sirt1<tm1b(EUCOMM)Wtsi>	heterozygote	not_considered	Early adult	X-ray	Pelvis	MRC Harwell	IMPC	7.85E-5	//www.mousephenotype.org/data/charts?accession=MGI:2135607&allele_accession_id=MGI:5548731&zygosity=heterozygote&parameter_stable_id=IMPC_XRY_012_001&pipeline_stable_id=HRWL_001&procedure_stable_id=IMPC_XRY_001&parameter_stable_id=IMPC_XRY_012_001&phenotyping_center=MRC Harwell
male infertility	Skp2<em2(IMPC)Marc>	homozygote	male	Early adult	Fertility of Homozygous Knock-out Mice	Gross Findings Male	MARC	IMPC	0.0	//www.mousephenotype.org/data/charts?accession=MGI:1351663&allele_accession_id=NOT-RELEASED-b677dd435f&zygosity=homozygote&parameter_stable_id=IMPC_FER_001_001&pipeline_stable_id=IMPC_001&procedure_stable_id=IMPC_FER_001&parameter_stable_id=IMPC_FER_001_001&phenotyping_center=MARC
female infertility	Skp2<em2(IMPC)Marc>	homozygote	female	Early adult	Fertility of Homozygous Knock-out Mice	Gross Findings Female	MARC	IMPC	0.0	//www.mousephenotype.org/data/charts?accession=MGI:1351663&allele_accession_id=NOT-RELEASED-b677dd435f&zygosity=homozygote&parameter_stable_id=IMPC_FER_019_001&pipeline_stable_id=IMPC_001&procedure_stable_id=IMPC_FER_001&parameter_stable_id=IMPC_FER_019_001&phenotyping_center=MARC
Eye with optic nerve - inflammation	Smurf2<tm1b(EUCOMM)Wtsi>	homozygote	male	Early adult	Histopathology	Eye with optic nerve - MPATH process term	MRC Harwell	IMPC	0.0	//www.mousephenotype.org/data/histopath/MGI:1913563?anatomy="Eye with optic nerve"
preweaning lethality, incomplete penetrance	Smurf2<tm1b(EUCOMM)Wtsi>	homozygote	not_considered	Early adult	Viability Primary Screen	Viability Outcome	MRC Harwell	IMPC	0.0	//www.mousephenotype.org/data/charts?accession=MGI:1913563&allele_accession_id=MGI:5548518&zygosity=homozygote&parameter_stable_id=IMPC_VIA_001_001&pipeline_stable_id=HRWL_001&procedure_stable_id=IMPC_VIA_001&parameter_stable_id=IMPC_VIA_001_001&phenotyping_center=MRC Harwell
Eye with optic nerve - inflammation	Smurf2<tm1b(EUCOMM)Wtsi>	homozygote	female	Early adult	Histopathology	Eye with optic nerve - MPATH process term	MRC Harwell	IMPC	0.0	//www.mousephenotype.org/data/histopath/MGI:1913563?anatomy="Eye with optic nerve"
abnormal maxilla morphology	Smurf2<tm1b(EUCOMM)Wtsi>	heterozygote	not_considered	Early adult	X-ray	Maxilla/Pre-maxilla	MRC Harwell	IMPC	9.97E-5	//www.mousephenotype.org/data/charts?accession=MGI:1913563&allele_accession_id=MGI:5548518&zygosity=heterozygote&parameter_stable_id=IMPC_XRY_003_001&pipeline_stable_id=HRWL_001&procedure_stable_id=IMPC_XRY_001&parameter_stable_id=IMPC_XRY_003_001&phenotyping_center=MRC Harwell
Bone marrow - hypoplasia	Sqstm1<tm1a(KOMP)Wtsi>	homozygote	male	Early adult	Histopathology	Bone marrow - MPATH process term	WTSI	IMPC	0.0	//www.mousephenotype.org/data/histopath/MGI:107931?anatomy="Bone marrow"
Testes - process of degenerative change	Sqstm1<tm1a(KOMP)Wtsi>	homozygote	male	Early adult	Histopathology	Testes - MPATH process term	WTSI	IMPC	0.0	//www.mousephenotype.org/data/histopath/MGI:107931?anatomy="Testes"
decreased mean corpuscular volume	Sqstm1<tm1a(KOMP)Wtsi>	homozygote	female	Early adult	Haematology test	Mean-cell-volume	WTSI	MGP	4.53E-17	//www.mousephenotype.org/data/charts?accession=MGI:107931&allele_accession_id=MGI:4364926&zygosity=homozygote&parameter_stable_id=M-G-P_016_001_005&pipeline_stable_id=M-G-P_001&procedure_stable_id=M-G-P_016_001&parameter_stable_id=M-G-P_016_001_005&phenotyping_center=WTSI
decreased mean corpuscular hemoglobin	Sqstm1<tm1a(KOMP)Wtsi>	homozygote	female	Early adult	Haematology test	Mean-corpuscular-haemoglobin	WTSI	MGP	3.05E-10	//www.mousephenotype.org/data/charts?accession=MGI:107931&allele_accession_id=MGI:4364926&zygosity=homozygote&parameter_stable_id=M-G-P_016_001_006&pipeline_stable_id=M-G-P_001&procedure_stable_id=M-G-P_016_001&parameter_stable_id=M-G-P_016_001_006&phenotyping_center=WTSI
decreased circulating HDL cholesterol level	Sqstm1<tm1a(KOMP)Wtsi>	homozygote	male	Early adult	Clinical Chemistry	HDL-cholesterol	WTSI	MGP	7.21E-9	//www.mousephenotype.org/data/charts?accession=MGI:107931&allele_accession_id=MGI:4364926&zygosity=homozygote&parameter_stable_id=M-G-P_025_001_023&pipeline_stable_id=M-G-P_001&procedure_stable_id=M-G-P_025_001&parameter_stable_id=M-G-P_025_001_023&phenotyping_center=WTSI
decreased circulating cholesterol level	Sqstm1<tm1a(KOMP)Wtsi>	homozygote	male	Early adult	Clinical Chemistry	Total cholesterol	WTSI	MGP	9.43E-9	//www.mousephenotype.org/data/charts?accession=MGI:107931&allele_accession_id=MGI:4364926&zygosity=homozygote&parameter_stable_id=M-G-P_025_001_017&pipeline_stable_id=M-G-P_001&procedure_stable_id=M-G-P_025_001&parameter_stable_id=M-G-P_025_001_017&phenotyping_center=WTSI
abnormal behavior	Sqstm1<tm1a(KOMP)Wtsi>	homozygote	female	Early adult	Open Field	Periphery - average Speed	WTSI	MGP	4.07E-8	//www.mousephenotype.org/data/charts?accession=MGI:107931&allele_accession_id=MGI:4364926&zygosity=homozygote&parameter_stable_id=M-G-P_007_001_009&pipeline_stable_id=M-G-P_001&procedure_stable_id=M-G-P_007_001&parameter_stable_id=M-G-P_007_001_009&phenotyping_center=WTSI
abnormal behavior	Sqstm1<tm1a(KOMP)Wtsi>	homozygote	female	Early adult	Open Field	Periphery - distance	WTSI	MGP	6.46E-8	//www.mousephenotype.org/data/charts?accession=MGI:107931&allele_accession_id=MGI:4364926&zygosity=homozygote&parameter_stable_id=M-G-P_007_001_006&pipeline_stable_id=M-G-P_001&procedure_stable_id=M-G-P_007_001&parameter_stable_id=M-G-P_007_001_006&phenotyping_center=WTSI
decreased circulating LDL cholesterol level	Sqstm1<tm1a(KOMP)Wtsi>	homozygote	male	Early adult	Clinical Chemistry	LDL-cholesterol	WTSI	MGP	1.37E-6	//www.mousephenotype.org/data/charts?accession=MGI:107931&allele_accession_id=MGI:4364926&zygosity=homozygote&parameter_stable_id=M-G-P_025_001_024&pipeline_stable_id=M-G-P_001&procedure_stable_id=M-G-P_025_001&parameter_stable_id=M-G-P_025_001_024&phenotyping_center=WTSI
decreased hemoglobin content	Sqstm1<tm1a(KOMP)Wtsi>	homozygote	female	Early adult	Haematology test	Haemoglobin	WTSI	MGP	8.03E-6	//www.mousephenotype.org/data/charts?accession=MGI:107931&allele_accession_id=MGI:4364926&zygosity=homozygote&parameter_stable_id=M-G-P_016_001_003&pipeline_stable_id=M-G-P_001&procedure_stable_id=M-G-P_016_001&parameter_stable_id=M-G-P_016_001_003&phenotyping_center=WTSI
decreased circulating glucose level	Sqstm1<tm1a(KOMP)Wtsi>	homozygote	male	Early adult	Clinical Chemistry	Glucose	WTSI	MGP	9.7E-6	//www.mousephenotype.org/data/charts?accession=MGI:107931&allele_accession_id=MGI:4364926&zygosity=homozygote&parameter_stable_id=M-G-P_025_001_001&pipeline_stable_id=M-G-P_001&procedure_stable_id=M-G-P_025_001&parameter_stable_id=M-G-P_025_001_001&phenotyping_center=WTSI
abnormal behavior	Sqstm1<tm1a(KOMP)Wtsi>	homozygote	female	Early adult	Open Field	Whole Arena - average Speed	WTSI	MGP	1.47E-5	//www.mousephenotype.org/data/charts?accession=MGI:107931&allele_accession_id=MGI:4364926&zygosity=homozygote&parameter_stable_id=M-G-P_007_001_005&pipeline_stable_id=M-G-P_001&procedure_stable_id=M-G-P_007_001&parameter_stable_id=M-G-P_007_001_005&phenotyping_center=WTSI
abnormal behavior	Sqstm1<tm1a(KOMP)Wtsi>	homozygote	not_considered	Early adult	Open Field	center - average Speed	WTSI	MGP	1.84E-5	//www.mousephenotype.org/data/charts?accession=MGI:107931&allele_accession_id=MGI:4364926&zygosity=homozygote&parameter_stable_id=M-G-P_007_001_013&pipeline_stable_id=M-G-P_001&procedure_stable_id=M-G-P_007_001&parameter_stable_id=M-G-P_007_001_013&phenotyping_center=WTSI
decreased circulating fructosamine level	Sqstm1<tm1a(KOMP)Wtsi>	homozygote	not_considered	Early adult	Clinical Chemistry	Fructosamine	WTSI	MGP	3.68E-5	//www.mousephenotype.org/data/charts?accession=MGI:107931&allele_accession_id=MGI:4364926&zygosity=homozygote&parameter_stable_id=M-G-P_025_001_028&pipeline_stable_id=M-G-P_001&procedure_stable_id=M-G-P_025_001&parameter_stable_id=M-G-P_025_001_028&phenotyping_center=WTSI
enlarged heart	Tgfbr2<em1(IMPC)Rbrc>	heterozygote	female	Early adult	Gross Pathology and Tissue Collection	Heart	RBRC	IMPC	0.0	//www.mousephenotype.org/data/grosspath/MGI:98729/IMPC_PAT_006_002
abnormal kidney morphology	Tgfbr2<em1(IMPC)Rbrc>	heterozygote	female	Early adult	Gross Pathology and Tissue Collection	Kidney	RBRC	IMPC	0.0	//www.mousephenotype.org/data/grosspath/MGI:98729/IMPC_PAT_017_002
enlarged kidney	Tgfbr2<em1(IMPC)Rbrc>	heterozygote	female	Early adult	Gross Pathology and Tissue Collection	Kidney	RBRC	IMPC	0.0	//www.mousephenotype.org/data/grosspath/MGI:98729/IMPC_PAT_017_002
abnormal liver morphology	Tgfbr2<em1(IMPC)Rbrc>	heterozygote	female	Early adult	Gross Pathology and Tissue Collection	Liver	RBRC	IMPC	0.0	//www.mousephenotype.org/data/grosspath/MGI:98729/IMPC_PAT_010_002
enlarged kidney	Tgfbr2<em1(IMPC)Rbrc>	heterozygote	female	Early adult	Gross Pathology and Tissue Collection	Kidney	RBRC	IMPC	0.0	//www.mousephenotype.org/data/grosspath/MGI:98729/IMPC_PAT_017_002
abnormal heart morphology	Tgfbr2<em1(IMPC)Rbrc>	heterozygote	female	Early adult	Gross Pathology and Tissue Collection	Heart	RBRC	IMPC	0.0	//www.mousephenotype.org/data/grosspath/MGI:98729/IMPC_PAT_006_002
preweaning lethality, complete penetrance	Tgfbr2<em1(IMPC)Rbrc>	homozygote	not_considered	Early adult	Viability Primary Screen	Viability Outcome	RBRC	IMPC	0.0	//www.mousephenotype.org/data/charts?accession=MGI:98729&allele_accession_id=MGI:6156162&zygosity=homozygote&parameter_stable_id=IMPC_VIA_001_001&pipeline_stable_id=IMPC_001&procedure_stable_id=IMPC_VIA_001&parameter_stable_id=IMPC_VIA_001_001&phenotyping_center=RBRC
enlarged heart	Tgfbr2<em1(IMPC)Rbrc>	heterozygote	female	Early adult	Gross Pathology and Tissue Collection	Heart	RBRC	IMPC	0.0	//www.mousephenotype.org/data/grosspath/MGI:98729/IMPC_PAT_006_002
small liver	Tgfbr2<em1(IMPC)Rbrc>	heterozygote	female	Early adult	Gross Pathology and Tissue Collection	Liver	RBRC	IMPC	0.0	//www.mousephenotype.org/data/grosspath/MGI:98729/IMPC_PAT_010_002
abnormal liver morphology	Tgfbr2<em1(IMPC)Rbrc>	heterozygote	female	Early adult	Gross Pathology and Tissue Collection	Liver	RBRC	IMPC	0.0	//www.mousephenotype.org/data/grosspath/MGI:98729/IMPC_PAT_010_002
abnormal heart morphology	Tgfbr2<em1(IMPC)Rbrc>	heterozygote	female	Early adult	Gross Pathology and Tissue Collection	Heart	RBRC	IMPC	0.0	//www.mousephenotype.org/data/grosspath/MGI:98729/IMPC_PAT_006_002
small liver	Tgfbr2<em1(IMPC)Rbrc>	heterozygote	female	Early adult	Gross Pathology and Tissue Collection	Liver	RBRC	IMPC	0.0	//www.mousephenotype.org/data/grosspath/MGI:98729/IMPC_PAT_010_002
abnormal kidney morphology	Tgfbr2<em1(IMPC)Rbrc>	heterozygote	female	Early adult	Gross Pathology and Tissue Collection	Kidney	RBRC	IMPC	0.0	//www.mousephenotype.org/data/grosspath/MGI:98729/IMPC_PAT_017_002
decreased exploration in new environment	Tiam1<tm1b(EUCOMM)Hmgu>	homozygote	male	Early adult	Open Field	Latency to center entry	ICS	IMPC	6.07E-9	//www.mousephenotype.org/data/charts?accession=MGI:103306&allele_accession_id=MGI:5790637&zygosity=homozygote&parameter_stable_id=IMPC_OFD_018_001&pipeline_stable_id=ICS_001&procedure_stable_id=IMPC_OFD_001&parameter_stable_id=IMPC_OFD_018_001&phenotyping_center=ICS
decreased exploration in new environment	Tiam1<tm1b(EUCOMM)Hmgu>	homozygote	female	Early adult	Open Field	Latency to center entry	ICS	IMPC	3.5E-5	//www.mousephenotype.org/data/charts?accession=MGI:103306&allele_accession_id=MGI:5790637&zygosity=homozygote&parameter_stable_id=IMPC_OFD_018_001&pipeline_stable_id=ICS_001&procedure_stable_id=IMPC_OFD_001&parameter_stable_id=IMPC_OFD_018_001&phenotyping_center=ICS
hypoactivity	Tiam1<tm1b(EUCOMM)Hmgu>	homozygote	female	Early adult	Open Field	Whole arena average speed	ICS	IMPC	4.65E-5	//www.mousephenotype.org/data/charts?accession=MGI:103306&allele_accession_id=MGI:5790637&zygosity=homozygote&parameter_stable_id=IMPC_OFD_009_001&pipeline_stable_id=ICS_001&procedure_stable_id=IMPC_OFD_001&parameter_stable_id=IMPC_OFD_009_001&phenotyping_center=ICS
increased cornea thickness	Tiam1<tm1b(EUCOMM)Hmgu>	homozygote	not_considered	Early adult	Eye Morphology	Right corneal thickness	ICS	IMPC	9.96E-5	//www.mousephenotype.org/data/charts?accession=MGI:103306&allele_accession_id=MGI:5790637&zygosity=homozygote&parameter_stable_id=IMPC_EYE_060_001&pipeline_stable_id=ICS_001&procedure_stable_id=IMPC_EYE_003&parameter_stable_id=IMPC_EYE_060_001&phenotyping_center=ICS
preweaning lethality, complete penetrance	Traf6<tm2a(EUCOMM)Wtsi>	homozygote	not_considered	Early adult	Viability Primary Screen	Viability Outcome	WTSI	IMPC	0.0	//www.mousephenotype.org/data/charts?accession=MGI:108072&allele_accession_id=MGI:4840586&zygosity=homozygote&parameter_stable_id=IMPC_VIA_001_001&pipeline_stable_id=MGP_001&procedure_stable_id=IMPC_VIA_001&parameter_stable_id=IMPC_VIA_001_001&phenotyping_center=WTSI
increased grip strength	Traf6<tm2a(EUCOMM)Wtsi>	heterozygote	male	Early adult	Grip Strength	Forelimb and hindlimb grip strength normalised against body weight	WTSI	IMPC	1.86E-7	//www.mousephenotype.org/data/charts?accession=MGI:108072&allele_accession_id=MGI:4840586&zygosity=heterozygote&parameter_stable_id=IMPC_GRS_011_001&pipeline_stable_id=MGP_001&procedure_stable_id=IMPC_GRS_001&parameter_stable_id=IMPC_GRS_011_001&phenotyping_center=WTSI
increased grip strength	Traf6<tm2a(EUCOMM)Wtsi>	heterozygote	male	Early adult	Grip Strength	Forelimb and hindlimb grip strength measurement mean	WTSI	IMPC	2.57E-7	//www.mousephenotype.org/data/charts?accession=MGI:108072&allele_accession_id=MGI:4840586&zygosity=heterozygote&parameter_stable_id=IMPC_GRS_009_001&pipeline_stable_id=MGP_001&procedure_stable_id=IMPC_GRS_001&parameter_stable_id=IMPC_GRS_009_001&phenotyping_center=WTSI
increased mean platelet volume	Ube2d1<tm3e(EUCOMM)Wtsi>	homozygote	male	Early adult	Hematology	Mean platelet volume	WTSI	IMPC	1.73E-7	//www.mousephenotype.org/data/charts?accession=MGI:2384911&allele_accession_id=MGI:6324191&zygosity=homozygote&parameter_stable_id=IMPC_HEM_019_001&pipeline_stable_id=MGP_001&procedure_stable_id=IMPC_HEM_002&parameter_stable_id=IMPC_HEM_019_001&phenotyping_center=WTSI
increased circulating bilirubin level	Ube2d1<tm3e(EUCOMM)Wtsi>	homozygote	male	Early adult	Clinical Chemistry	Total bilirubin	WTSI	IMPC	4.11E-6	//www.mousephenotype.org/data/charts?accession=MGI:2384911&allele_accession_id=MGI:6324191&zygosity=homozygote&parameter_stable_id=IMPC_CBC_008_001&pipeline_stable_id=MGP_001&procedure_stable_id=IMPC_CBC_001&parameter_stable_id=IMPC_CBC_008_001&phenotyping_center=WTSI
decreased circulating cholesterol level	Ube2d1<tm3e(EUCOMM)Wtsi>	homozygote	male	Early adult	Clinical Chemistry	Total cholesterol	WTSI	IMPC	4.46E-5	//www.mousephenotype.org/data/charts?accession=MGI:2384911&allele_accession_id=MGI:6324191&zygosity=homozygote&parameter_stable_id=IMPC_CBC_015_001&pipeline_stable_id=MGP_001&procedure_stable_id=IMPC_CBC_001&parameter_stable_id=IMPC_CBC_015_001&phenotyping_center=WTSI
increased mean corpuscular hemoglobin	Ube2d1<tm3e(EUCOMM)Wtsi>	homozygote	not_considered	Early adult	Hematology	Mean corpuscular hemoglobin	WTSI	IMPC	9.84E-5	//www.mousephenotype.org/data/charts?accession=MGI:2384911&allele_accession_id=MGI:6324191&zygosity=homozygote&parameter_stable_id=IMPC_HEM_006_001&pipeline_stable_id=MGP_001&procedure_stable_id=IMPC_HEM_001&parameter_stable_id=IMPC_HEM_006_001&phenotyping_center=WTSI
decreased bone mineral content	Ube2d3<tm1b(EUCOMM)Hmgu>	heterozygote	male	Early adult	Body Composition (DEXA lean/fat)	Bone Mineral Content (excluding skull)	MARC	IMPC	1.16E-8	//www.mousephenotype.org/data/charts?accession=MGI:1913355&allele_accession_id=MGI:5605774&zygosity=heterozygote&parameter_stable_id=IMPC_DXA_005_001&pipeline_stable_id=IMPC_001&procedure_stable_id=IMPC_DXA_001&parameter_stable_id=IMPC_DXA_005_001&phenotyping_center=MARC
decreased bone mineral content	Ube2d3<tm1b(EUCOMM)Hmgu>	heterozygote	male	Early adult	Body Composition (DEXA lean/fat)	BMC/Body weight	MARC	IMPC	2.98E-7	//www.mousephenotype.org/data/charts?accession=MGI:1913355&allele_accession_id=MGI:5605774&zygosity=heterozygote&parameter_stable_id=IMPC_DXA_007_001&pipeline_stable_id=IMPC_001&procedure_stable_id=IMPC_DXA_001&parameter_stable_id=IMPC_DXA_007_001&phenotyping_center=MARC
hypoactivity	Ube2d3<tm1b(EUCOMM)Hmgu>	heterozygote	male	Early adult	Open Field	Periphery resting time	MARC	IMPC	7.61E-6	//www.mousephenotype.org/data/charts?accession=MGI:1913355&allele_accession_id=MGI:5605774&zygosity=heterozygote&parameter_stable_id=IMPC_OFD_011_001&pipeline_stable_id=IMPC_001&procedure_stable_id=IMPC_OFD_001&parameter_stable_id=IMPC_OFD_011_001&phenotyping_center=MARC
hypoactivity	Ube2d3<tm1b(EUCOMM)Hmgu>	heterozygote	male	Early adult	Open Field	Whole arena resting time	MARC	IMPC	1.76E-5	//www.mousephenotype.org/data/charts?accession=MGI:1913355&allele_accession_id=MGI:5605774&zygosity=heterozygote&parameter_stable_id=IMPC_OFD_007_001&pipeline_stable_id=IMPC_001&procedure_stable_id=IMPC_OFD_001&parameter_stable_id=IMPC_OFD_007_001&phenotyping_center=MARC
decreased lean body mass	Ube2d3<tm1b(EUCOMM)Hmgu>	heterozygote	male	Early adult	Body Composition (DEXA lean/fat)	Lean/Body weight	MARC	IMPC	2.43E-5	//www.mousephenotype.org/data/charts?accession=MGI:1913355&allele_accession_id=MGI:5605774&zygosity=heterozygote&parameter_stable_id=IMPC_DXA_008_001&pipeline_stable_id=IMPC_001&procedure_stable_id=IMPC_DXA_001&parameter_stable_id=IMPC_DXA_008_001&phenotyping_center=MARC
decreased bone mineral density	Ube2d3<tm1b(EUCOMM)Hmgu>	heterozygote	male	Early adult	Body Composition (DEXA lean/fat)	Bone Mineral Density (excluding skull)	MARC	IMPC	3.85E-5	//www.mousephenotype.org/data/charts?accession=MGI:1913355&allele_accession_id=MGI:5605774&zygosity=heterozygote&parameter_stable_id=IMPC_DXA_004_001&pipeline_stable_id=IMPC_001&procedure_stable_id=IMPC_DXA_001&parameter_stable_id=IMPC_DXA_004_001&phenotyping_center=MARC
abnormal retina morphology	Ube2d3<tm1b(EUCOMM)Hmgu>	heterozygote	not_considered	Early adult	Eye Morphology	Retina (combined)	MARC	IMPC	5.37E-5	//www.mousephenotype.org/data/charts?accession=MGI:1913355&allele_accession_id=MGI:5605774&zygosity=heterozygote&parameter_stable_id=IMPC_EYE_092_001&pipeline_stable_id=IMPC_001&procedure_stable_id=IMPC_EYE_001&parameter_stable_id=IMPC_EYE_092_001&phenotyping_center=MARC
hypoactivity	Ube2d3<tm1b(EUCOMM)Hmgu>	heterozygote	not_considered	Early adult	Open Field	Periphery average speed	MARC	IMPC	7.68E-5	//www.mousephenotype.org/data/charts?accession=MGI:1913355&allele_accession_id=MGI:5605774&zygosity=heterozygote&parameter_stable_id=IMPC_OFD_013_001&pipeline_stable_id=IMPC_001&procedure_stable_id=IMPC_OFD_001&parameter_stable_id=IMPC_OFD_013_001&phenotyping_center=MARC
hypoactivity	Ube2d3<tm1b(EUCOMM)Hmgu>	heterozygote	not_considered	Early adult	Open Field	Distance travelled - total	MARC	IMPC	7.76E-5	//www.mousephenotype.org/data/charts?accession=MGI:1913355&allele_accession_id=MGI:5605774&zygosity=heterozygote&parameter_stable_id=IMPC_OFD_020_001&pipeline_stable_id=IMPC_001&procedure_stable_id=IMPC_OFD_001&parameter_stable_id=IMPC_OFD_020_001&phenotyping_center=MARC
enlarged thymus	Ube2n<em1(IMPC)Ccpcz>	heterozygote	female	Early adult	Gross Pathology and Tissue Collection	Thymus	CCP-IMG	IMPC	0.0	//www.mousephenotype.org/data/grosspath/MGI:1934835/IMPC_PAT_004_002
enlarged thymus	Ube2n<em1(IMPC)Ccpcz>	heterozygote	female	Early adult	Gross Pathology and Tissue Collection	Thymus	CCP-IMG	IMPC	0.0	//www.mousephenotype.org/data/grosspath/MGI:1934835/IMPC_PAT_004_002
enlarged spleen	Ube2n<em1(IMPC)Ccpcz>	heterozygote	female	Early adult	Gross Pathology and Tissue Collection	Spleen	CCP-IMG	IMPC	0.0	//www.mousephenotype.org/data/grosspath/MGI:1934835/IMPC_PAT_016_002
abnormal spleen morphology	Ube2n<em1(IMPC)Ccpcz>	heterozygote	female	Early adult	Gross Pathology and Tissue Collection	Spleen	CCP-IMG	IMPC	0.0	//www.mousephenotype.org/data/grosspath/MGI:1934835/IMPC_PAT_016_002
abnormal thymus morphology	Ube2n<em1(IMPC)Ccpcz>	heterozygote	female	Early adult	Gross Pathology and Tissue Collection	Thymus	CCP-IMG	IMPC	0.0	//www.mousephenotype.org/data/grosspath/MGI:1934835/IMPC_PAT_004_002
embryonic lethality prior to organogenesis	Ube2n<em1(IMPC)Ccpcz>	homozygote	not_considered	E9.5	Viability E9.5 Secondary Screen	Outcome	CCP-IMG	IMPC	0.0	//www.mousephenotype.org/data/charts?accession=MGI:1934835&allele_accession_id=MGI:6341889&zygosity=homozygote&parameter_stable_id=IMPC_EVL_001_001&pipeline_stable_id=CCP_001&procedure_stable_id=IMPC_EVL_001&parameter_stable_id=IMPC_EVL_001_001&phenotyping_center=CCP-IMG
preweaning lethality, complete penetrance	Ube2n<em1(IMPC)Ccpcz>	homozygote	not_considered	Early adult	Viability Primary Screen	Homozygous animals viability	CCP-IMG	IMPC	0.0	//www.mousephenotype.org/data/charts?accession=MGI:1934835&allele_accession_id=MGI:6341889&zygosity=homozygote&parameter_stable_id=IMPC_VIA_067_001&pipeline_stable_id=CCP_001&procedure_stable_id=IMPC_VIA_002&parameter_stable_id=IMPC_VIA_067_001&phenotyping_center=CCP-IMG
abnormal thymus morphology	Ube2n<em1(IMPC)Ccpcz>	heterozygote	male	Early adult	Gross Pathology and Tissue Collection	Thymus	CCP-IMG	IMPC	0.0	//www.mousephenotype.org/data/grosspath/MGI:1934835/IMPC_PAT_004_002
enlarged thymus	Ube2n<em1(IMPC)Ccpcz>	heterozygote	male	Early adult	Gross Pathology and Tissue Collection	Thymus	CCP-IMG	IMPC	0.0	//www.mousephenotype.org/data/grosspath/MGI:1934835/IMPC_PAT_004_002
abnormal seminal vesicle morphology	Ube2n<em1(IMPC)Ccpcz>	heterozygote	male	Early adult	Gross Pathology and Tissue Collection	Seminal vesicle	CCP-IMG	IMPC	0.0	//www.mousephenotype.org/data/grosspath/MGI:1934835/IMPC_PAT_027_002
abnormal thymus morphology	Ube2n<em1(IMPC)Ccpcz>	heterozygote	female	Early adult	Gross Pathology and Tissue Collection	Thymus	CCP-IMG	IMPC	0.0	//www.mousephenotype.org/data/grosspath/MGI:1934835/IMPC_PAT_004_002
abnormal joint morphology	Ube2n<em1(IMPC)Ccpcz>	heterozygote	female	Early adult	X-ray	Joints	CCP-IMG	IMPC	2.49E-6	//www.mousephenotype.org/data/charts?accession=MGI:1934835&allele_accession_id=MGI:6341889&zygosity=heterozygote&parameter_stable_id=CCP_XRY_027_001&pipeline_stable_id=CCP_001&procedure_stable_id=CCP_XRY_001&parameter_stable_id=CCP_XRY_027_001&phenotyping_center=CCP-IMG
abnormal digit morphology	Ube2n<em1(IMPC)Ccpcz>	heterozygote	male	Early adult	X-ray	Digit integrity	CCP-IMG	IMPC	4.54E-5	//www.mousephenotype.org/data/charts?accession=MGI:1934835&allele_accession_id=MGI:6341889&zygosity=heterozygote&parameter_stable_id=CCP_XRY_031_001&pipeline_stable_id=CCP_001&procedure_stable_id=CCP_XRY_001&parameter_stable_id=CCP_XRY_031_001&phenotyping_center=CCP-IMG
abnormal digit morphology	Ube2n<em1(IMPC)Ccpcz>	heterozygote	female	Early adult	X-ray	Digit integrity	CCP-IMG	IMPC	4.71E-5	//www.mousephenotype.org/data/charts?accession=MGI:1934835&allele_accession_id=MGI:6341889&zygosity=heterozygote&parameter_stable_id=CCP_XRY_031_001&pipeline_stable_id=CCP_001&procedure_stable_id=CCP_XRY_001&parameter_stable_id=CCP_XRY_031_001&phenotyping_center=CCP-IMG
abnormal craniofacial morphology	Ubxn7<tm1b(EUCOMM)Wtsi>	homozygote	female	E12.5	Gross Morphology Embryo E12.5	Craniofacial morphology	BCM	IMPC	0.0	//www.mousephenotype.org/data/charts?accession=MGI:2146388&allele_accession_id=MGI:6120776&zygosity=homozygote&parameter_stable_id=IMPC_GEM_062_001&pipeline_stable_id=BCM_001&procedure_stable_id=IMPC_GEM_003&parameter_stable_id=IMPC_GEM_062_001&phenotyping_center=BCM
abnormal skin coloration	Ubxn7<tm1b(EUCOMM)Wtsi>	homozygote	male	E18.5	Gross Morphology Embryo E18.5	Skin Coloration	BCM	IMPC	0.0	//www.mousephenotype.org/data/charts?accession=MGI:2146388&allele_accession_id=MGI:6120776&zygosity=homozygote&parameter_stable_id=IMPC_GEP_036_001&pipeline_stable_id=BCM_001&procedure_stable_id=IMPC_GEP_003&parameter_stable_id=IMPC_GEP_036_001&phenotyping_center=BCM
abnormal embryo size	Ubxn7<tm1b(EUCOMM)Wtsi>	homozygote	female	E18.5	Gross Morphology Embryo E18.5	Embryo Size	BCM	IMPC	0.0	//www.mousephenotype.org/data/charts?accession=MGI:2146388&allele_accession_id=MGI:6120776&zygosity=homozygote&parameter_stable_id=IMPC_GEP_022_001&pipeline_stable_id=BCM_001&procedure_stable_id=IMPC_GEP_003&parameter_stable_id=IMPC_GEP_022_001&phenotyping_center=BCM
abnormal embryo size	Ubxn7<tm1b(EUCOMM)Wtsi>	homozygote	male	E18.5	Gross Morphology Embryo E18.5	Embryo Size	BCM	IMPC	0.0	//www.mousephenotype.org/data/charts?accession=MGI:2146388&allele_accession_id=MGI:6120776&zygosity=homozygote&parameter_stable_id=IMPC_GEP_022_001&pipeline_stable_id=BCM_001&procedure_stable_id=IMPC_GEP_003&parameter_stable_id=IMPC_GEP_022_001&phenotyping_center=BCM
preweaning lethality, complete penetrance	Ubxn7<tm1b(EUCOMM)Wtsi>	homozygote	not_considered	Early adult	Viability Primary Screen	Homozygous animals viability	BCM	IMPC	0.0	//www.mousephenotype.org/data/charts?accession=MGI:2146388&allele_accession_id=MGI:6120776&zygosity=homozygote&parameter_stable_id=IMPC_VIA_067_001&pipeline_stable_id=BCM_001&procedure_stable_id=IMPC_VIA_002&parameter_stable_id=IMPC_VIA_067_001&phenotyping_center=BCM
abnormal craniofacial morphology	Ubxn7<tm1b(EUCOMM)Wtsi>	homozygote	male	E12.5	Gross Morphology Embryo E12.5	Craniofacial morphology	BCM	IMPC	0.0	//www.mousephenotype.org/data/charts?accession=MGI:2146388&allele_accession_id=MGI:6120776&zygosity=homozygote&parameter_stable_id=IMPC_GEM_062_001&pipeline_stable_id=BCM_001&procedure_stable_id=IMPC_GEM_003&parameter_stable_id=IMPC_GEM_062_001&phenotyping_center=BCM
abnormal skin coloration	Ubxn7<tm1b(EUCOMM)Wtsi>	homozygote	female	E18.5	Gross Morphology Embryo E18.5	Skin Coloration	BCM	IMPC	0.0	//www.mousephenotype.org/data/charts?accession=MGI:2146388&allele_accession_id=MGI:6120776&zygosity=homozygote&parameter_stable_id=IMPC_GEP_036_001&pipeline_stable_id=BCM_001&procedure_stable_id=IMPC_GEP_003&parameter_stable_id=IMPC_GEP_036_001&phenotyping_center=BCM
embryonic growth retardation	Ubxn7<tm1b(EUCOMM)Wtsi>	homozygote	male	E18.5	Gross Morphology Embryo E18.5	Delayed embryonic development	BCM	IMPC	0.0	//www.mousephenotype.org/data/charts?accession=MGI:2146388&allele_accession_id=MGI:6120776&zygosity=homozygote&parameter_stable_id=IMPC_GEP_086_001&pipeline_stable_id=BCM_001&procedure_stable_id=IMPC_GEP_003&parameter_stable_id=IMPC_GEP_086_001&phenotyping_center=BCM
preweaning lethality, complete penetrance	Ubxn7<tm1b(EUCOMM)Wtsi>	homozygote	male	Early adult	Viability Primary Screen	Homozygous males viability	BCM	IMPC	0.0	//www.mousephenotype.org/data/charts?accession=MGI:2146388&allele_accession_id=MGI:6120776&zygosity=homozygote&parameter_stable_id=IMPC_VIA_063_001&pipeline_stable_id=BCM_001&procedure_stable_id=IMPC_VIA_002&parameter_stable_id=IMPC_VIA_063_001&phenotyping_center=BCM
abnormal skin appearance	Ubxn7<tm1b(EUCOMM)Wtsi>	homozygote	male	E18.5	Gross Morphology Embryo E18.5	Skin Appearance	BCM	IMPC	0.0	//www.mousephenotype.org/data/charts?accession=MGI:2146388&allele_accession_id=MGI:6120776&zygosity=homozygote&parameter_stable_id=IMPC_GEP_034_001&pipeline_stable_id=BCM_001&procedure_stable_id=IMPC_GEP_003&parameter_stable_id=IMPC_GEP_034_001&phenotyping_center=BCM
preweaning lethality, complete penetrance	Ubxn7<tm1b(EUCOMM)Wtsi>	homozygote	female	Early adult	Viability Primary Screen	Homozygous females viability	BCM	IMPC	0.0	//www.mousephenotype.org/data/charts?accession=MGI:2146388&allele_accession_id=MGI:6120776&zygosity=homozygote&parameter_stable_id=IMPC_VIA_064_001&pipeline_stable_id=BCM_001&procedure_stable_id=IMPC_VIA_002&parameter_stable_id=IMPC_VIA_064_001&phenotyping_center=BCM
abnormal skin appearance	Ubxn7<tm1b(EUCOMM)Wtsi>	homozygote	female	E18.5	Gross Morphology Embryo E18.5	Skin Appearance	BCM	IMPC	0.0	//www.mousephenotype.org/data/charts?accession=MGI:2146388&allele_accession_id=MGI:6120776&zygosity=homozygote&parameter_stable_id=IMPC_GEP_034_001&pipeline_stable_id=BCM_001&procedure_stable_id=IMPC_GEP_003&parameter_stable_id=IMPC_GEP_034_001&phenotyping_center=BCM
embryonic growth retardation	Ubxn7<tm1b(EUCOMM)Wtsi>	homozygote	female	E18.5	Gross Morphology Embryo E18.5	Delayed embryonic development	BCM	IMPC	0.0	//www.mousephenotype.org/data/charts?accession=MGI:2146388&allele_accession_id=MGI:6120776&zygosity=homozygote&parameter_stable_id=IMPC_GEP_086_001&pipeline_stable_id=BCM_001&procedure_stable_id=IMPC_GEP_003&parameter_stable_id=IMPC_GEP_086_001&phenotyping_center=BCM
increased grip strength	Ubxn7<tm1b(EUCOMM)Wtsi>	heterozygote	female	Early adult	Grip Strength	Forelimb grip strength normalised against body weight	BCM	IMPC	1.1E-6	//www.mousephenotype.org/data/charts?accession=MGI:2146388&allele_accession_id=MGI:6120776&zygosity=heterozygote&parameter_stable_id=IMPC_GRS_010_001&pipeline_stable_id=BCM_001&procedure_stable_id=IMPC_GRS_001&parameter_stable_id=IMPC_GRS_010_001&phenotyping_center=BCM
increased grip strength	Ubxn7<tm1b(EUCOMM)Wtsi>	heterozygote	female	Early adult	Grip Strength	Forelimb grip strength measurement mean	BCM	IMPC	2.06E-6	//www.mousephenotype.org/data/charts?accession=MGI:2146388&allele_accession_id=MGI:6120776&zygosity=heterozygote&parameter_stable_id=IMPC_GRS_008_001&pipeline_stable_id=BCM_001&procedure_stable_id=IMPC_GRS_001&parameter_stable_id=IMPC_GRS_008_001&phenotyping_center=BCM
abnormal eye anterior chamber depth	Ubxn7<tm1b(EUCOMM)Wtsi>	heterozygote	female	Early adult	Eye Morphology	Right anterior chamber depth	BCM	IMPC	7.88E-6	//www.mousephenotype.org/data/charts?accession=MGI:2146388&allele_accession_id=MGI:6120776&zygosity=heterozygote&parameter_stable_id=IMPC_EYE_061_001&pipeline_stable_id=BCM_001&procedure_stable_id=IMPC_EYE_001&parameter_stable_id=IMPC_EYE_061_001&phenotyping_center=BCM
increased basophil cell number	Vav2<em1(IMPC)Marc>	homozygote	male	Early adult	Hematology	Basophil cell count	MARC	IMPC	5.66E-11	//www.mousephenotype.org/data/charts?accession=MGI:102718&allele_accession_id=NOT-RELEASED-0fd1bffae7&zygosity=homozygote&parameter_stable_id=IMPC_HEM_037_001&pipeline_stable_id=IMPC_001&procedure_stable_id=IMPC_HEM_002&parameter_stable_id=IMPC_HEM_037_001&phenotyping_center=MARC
increased eosinophil cell number	Vav2<em1(IMPC)Marc>	homozygote	male	Early adult	Hematology	Eosinophil differential count	MARC	IMPC	1.02E-9	//www.mousephenotype.org/data/charts?accession=MGI:102718&allele_accession_id=NOT-RELEASED-0fd1bffae7&zygosity=homozygote&parameter_stable_id=IMPC_HEM_035_001&pipeline_stable_id=IMPC_001&procedure_stable_id=IMPC_HEM_002&parameter_stable_id=IMPC_HEM_035_001&phenotyping_center=MARC
hyperactivity	Vav2<em1(IMPC)Marc>	homozygote	female	Early adult	Open Field	Number of center entries	MARC	IMPC	2.82E-6	//www.mousephenotype.org/data/charts?accession=MGI:102718&allele_accession_id=NOT-RELEASED-0fd1bffae7&zygosity=homozygote&parameter_stable_id=IMPC_OFD_019_001&pipeline_stable_id=IMPC_001&procedure_stable_id=IMPC_OFD_001&parameter_stable_id=IMPC_OFD_019_001&phenotyping_center=MARC
thin ventricular wall	Vav2<em1(IMPC)Marc>	homozygote	not_considered	Early adult	Echo	LVPWd	MARC	IMPC	1.62E-5	//www.mousephenotype.org/data/charts?accession=MGI:102718&allele_accession_id=NOT-RELEASED-0fd1bffae7&zygosity=homozygote&parameter_stable_id=IMPC_ECH_009_001&pipeline_stable_id=IMPC_001&procedure_stable_id=IMPC_ECH_001&parameter_stable_id=IMPC_ECH_009_001&phenotyping_center=MARC
decreased heart left ventricle size	Vav2<em1(IMPC)Marc>	homozygote	not_considered	Early adult	Echo	LVAWd	MARC	IMPC	3.07E-5	//www.mousephenotype.org/data/charts?accession=MGI:102718&allele_accession_id=NOT-RELEASED-0fd1bffae7&zygosity=homozygote&parameter_stable_id=IMPC_ECH_007_001&pipeline_stable_id=IMPC_001&procedure_stable_id=IMPC_ECH_001&parameter_stable_id=IMPC_ECH_007_001&phenotyping_center=MARC
hyperactivity	Vav2<em1(IMPC)Marc>	homozygote	male	Early adult	Open Field	Center distance travelled	MARC	IMPC	4.59E-5	//www.mousephenotype.org/data/charts?accession=MGI:102718&allele_accession_id=NOT-RELEASED-0fd1bffae7&zygosity=homozygote&parameter_stable_id=IMPC_OFD_014_001&pipeline_stable_id=IMPC_001&procedure_stable_id=IMPC_OFD_001&parameter_stable_id=IMPC_OFD_014_001&phenotyping_center=MARC
increased eosinophil cell number	Vav2<em1(IMPC)Marc>	homozygote	not_considered	Early adult	Hematology	Eosinophil cell count	MARC	IMPC	7.9E-5	//www.mousephenotype.org/data/charts?accession=MGI:102718&allele_accession_id=NOT-RELEASED-0fd1bffae7&zygosity=homozygote&parameter_stable_id=IMPC_HEM_036_001&pipeline_stable_id=IMPC_001&procedure_stable_id=IMPC_HEM_002&parameter_stable_id=IMPC_HEM_036_001&phenotyping_center=MARC
preweaning lethality, complete penetrance	Xpo1<em1(IMPC)Mbp>	homozygote	not_considered	Early adult	Viability Primary Screen	Viability Outcome	UC Davis	IMPC	0.0	//www.mousephenotype.org/data/charts?accession=MGI:2144013&allele_accession_id=MGI:6152680&zygosity=homozygote&parameter_stable_id=IMPC_VIA_001_001&pipeline_stable_id=UCD_001&procedure_stable_id=IMPC_VIA_001&parameter_stable_id=IMPC_VIA_001_001&phenotyping_center=UC Davis
increased heart weight	Xpo1<em1(IMPC)Mbp>	heterozygote	male	Early adult	Organ Weight	Heart weight	UC Davis	IMPC	3.3E-12	//www.mousephenotype.org/data/charts?accession=MGI:2144013&allele_accession_id=MGI:6152680&zygosity=heterozygote&parameter_stable_id=UCD_OWT_002_001&pipeline_stable_id=UCD_001&procedure_stable_id=UCD_OWT_001&parameter_stable_id=UCD_OWT_002_001&phenotyping_center=UC Davis
increased heart weight	Xpo1<em1(IMPC)Mbp>	heterozygote	female	Early adult	Organ Weight	Heart weight	UC Davis	IMPC	6.44E-9	//www.mousephenotype.org/data/charts?accession=MGI:2144013&allele_accession_id=MGI:6152680&zygosity=heterozygote&parameter_stable_id=UCD_OWT_002_001&pipeline_stable_id=UCD_001&procedure_stable_id=UCD_OWT_001&parameter_stable_id=UCD_OWT_002_001&phenotyping_center=UC Davis
increased circulating bilirubin level	Ywhab<tm1b(EUCOMM)Hmgu>	homozygote	male	Early adult	Clinical Chemistry	Total bilirubin	HMGU	IMPC	4.26E-9	//www.mousephenotype.org/data/charts?accession=MGI:1891917&allele_accession_id=MGI:6161255&zygosity=homozygote&parameter_stable_id=IMPC_CBC_008_001&pipeline_stable_id=HMGU_001&procedure_stable_id=IMPC_CBC_002&parameter_stable_id=IMPC_CBC_008_001&phenotyping_center=HMGU
thrombocytopenia	Ywhab<tm1b(EUCOMM)Hmgu>	homozygote	male	Early adult	Hematology	Platelet count	HMGU	IMPC	1.39E-7	//www.mousephenotype.org/data/charts?accession=MGI:1891917&allele_accession_id=MGI:6161255&zygosity=homozygote&parameter_stable_id=IMPC_HEM_008_001&pipeline_stable_id=HMGU_001&procedure_stable_id=IMPC_HEM_002&parameter_stable_id=IMPC_HEM_008_001&phenotyping_center=HMGU
decreased circulating cholesterol level	Ywhab<tm1b(EUCOMM)Hmgu>	homozygote	male	Early adult	Clinical Chemistry	Total cholesterol	HMGU	IMPC	4.09E-7	//www.mousephenotype.org/data/charts?accession=MGI:1891917&allele_accession_id=MGI:6161255&zygosity=homozygote&parameter_stable_id=IMPC_CBC_015_001&pipeline_stable_id=HMGU_001&procedure_stable_id=IMPC_CBC_002&parameter_stable_id=IMPC_CBC_015_001&phenotyping_center=HMGU
decreased circulating HDL cholesterol level	Ywhab<tm1b(EUCOMM)Hmgu>	homozygote	not_considered	Early adult	Clinical Chemistry	HDL-cholesterol	HMGU	IMPC	4.65E-7	//www.mousephenotype.org/data/charts?accession=MGI:1891917&allele_accession_id=MGI:6161255&zygosity=homozygote&parameter_stable_id=IMPC_CBC_016_001&pipeline_stable_id=HMGU_001&procedure_stable_id=IMPC_CBC_002&parameter_stable_id=IMPC_CBC_016_001&phenotyping_center=HMGU
decreased blood urea nitrogen level	Ywhab<tm1b(EUCOMM)Hmgu>	homozygote	male	Early adult	Clinical Chemistry	Urea (Blood Urea Nitrogen - BUN)	HMGU	IMPC	5.11E-6	//www.mousephenotype.org/data/charts?accession=MGI:1891917&allele_accession_id=MGI:6161255&zygosity=homozygote&parameter_stable_id=IMPC_CBC_004_001&pipeline_stable_id=HMGU_001&procedure_stable_id=IMPC_CBC_002&parameter_stable_id=IMPC_CBC_004_001&phenotyping_center=HMGU
decreased circulating iron level	Ywhab<tm1b(EUCOMM)Hmgu>	homozygote	male	Early adult	Clinical Chemistry	Iron	HMGU	IMPC	1.64E-5	//www.mousephenotype.org/data/charts?accession=MGI:1891917&allele_accession_id=MGI:6161255&zygosity=homozygote&parameter_stable_id=IMPC_CBC_011_001&pipeline_stable_id=HMGU_001&procedure_stable_id=IMPC_CBC_002&parameter_stable_id=IMPC_CBC_011_001&phenotyping_center=HMGU
decreased circulating glucose level	Ywhab<tm1b(EUCOMM)Hmgu>	homozygote	male	Early adult	Clinical Chemistry	Glucose	HMGU	IMPC	2.64E-5	//www.mousephenotype.org/data/charts?accession=MGI:1891917&allele_accession_id=MGI:6161255&zygosity=homozygote&parameter_stable_id=IMPC_CBC_018_001&pipeline_stable_id=HMGU_001&procedure_stable_id=IMPC_CBC_002&parameter_stable_id=IMPC_CBC_018_001&phenotyping_center=HMGU
decreased circulating total protein level	Ywhab<tm1b(EUCOMM)Hmgu>	homozygote	male	Early adult	Clinical Chemistry	Total protein	HMGU	IMPC	3.05E-5	//www.mousephenotype.org/data/charts?accession=MGI:1891917&allele_accession_id=MGI:6161255&zygosity=homozygote&parameter_stable_id=IMPC_CBC_006_001&pipeline_stable_id=HMGU_001&procedure_stable_id=IMPC_CBC_002&parameter_stable_id=IMPC_CBC_006_001&phenotyping_center=HMGU
decreased circulating triglyceride level	Ywhab<tm1b(EUCOMM)Hmgu>	homozygote	male	Early adult	Clinical Chemistry	Triglycerides	HMGU	IMPC	4.59E-5	//www.mousephenotype.org/data/charts?accession=MGI:1891917&allele_accession_id=MGI:6161255&zygosity=homozygote&parameter_stable_id=IMPC_CBC_017_001&pipeline_stable_id=HMGU_001&procedure_stable_id=IMPC_CBC_002&parameter_stable_id=IMPC_CBC_017_001&phenotyping_center=HMGU
abnormal behavior	Ywhab<tm1b(EUCOMM)Hmgu>	homozygote	male	Early adult	Combined SHIRPA and Dysmorphology	Unexpected behaviors	HMGU	IMPC	5.43E-5	//www.mousephenotype.org/data/charts?accession=MGI:1891917&allele_accession_id=MGI:6161255&zygosity=homozygote&parameter_stable_id=IMPC_CSD_037_001&pipeline_stable_id=HMGU_001&procedure_stable_id=IMPC_CSD_002&parameter_stable_id=IMPC_CSD_037_001&phenotyping_center=HMGU
increased circulating unsaturated transferrin level	Ywhab<tm1b(EUCOMM)Hmgu>	homozygote	male	Early adult	Clinical Chemistry	UIBC (unsaturated iron binding capacity)	HMGU	IMPC	7.45E-5	//www.mousephenotype.org/data/charts?accession=MGI:1891917&allele_accession_id=MGI:6161255&zygosity=homozygote&parameter_stable_id=IMPC_CBC_024_001&pipeline_stable_id=HMGU_001&procedure_stable_id=IMPC_CBC_002&parameter_stable_id=IMPC_CBC_024_001&phenotyping_center=HMGU
