# Supplementary material for: An interactive analysis of the mouse oviductal miRNA profiles
Source: Front Cell Dev Biol. 2022 Oct 19;10:1015360. doi: 10.3389/fcell.2022.1015360 (PMC9627480; doi:10.3389/fcell.2022.1015360)
Supplement: Supplementary file 2 [file Table1.XLSX]

## Sheet: biological process
Analysis Type:	PANTHER Overrepresentation Test (Released 20210224)
Annotation Version and Release Date:	GO Ontology database DOI: 10,5281/zenodo,5228828 Released 2021-08-18
Analyzed List:	upload_1 (Mus musculus)
Reference List:	Mus musculus (all genes in database)
Test Type:	FISHER
Correction:	FDR
GO biological process complete	Mus musculus - REFLIST (21988)	upload_1 (181)	upload_1 (expected)	upload_1 (over/under)	upload_1 (fold Enrichment)	upload_1 (raw P-value)	upload_1 (FDR)
cellular response to Thyroglobulin triiodothyronine (GO:1904017)	3	3	0.02	+	> 100	1.05e-05	0.000212
response to Thyroglobulin triiodothyronine (GO:1904016)	3	3	0.02	+	> 100	1.05e-05	0.000212
positive regulation of transforming growth factor beta3 production (GO:0032916)	2	2	0.02	+	> 100	0.000393	0.0049
regulation of adaxial/abaxial pattern formation (GO:2000011)	2	2	0.02	+	> 100	0.000393	0.00489
forebrain astrocyte development (GO:0021897)	2	2	0.02	+	> 100	0.000393	0.00489
forebrain astrocyte differentiation (GO:0021896)	2	2	0.02	+	> 100	0.000393	0.00489
coronary vein morphogenesis (GO:0003169)	2	2	0.02	+	> 100	0.000393	0.00488
negative regulation of hepatocyte apoptotic process (GO:1903944)	4	3	0.03	+	91.11	1.83e-05	0.000341
regulation of hepatocyte apoptotic process (GO:1903943)	4	3	0.03	+	91.11	1.83e-05	0.000341
negative regulation of transcription involved in G1/S transition of mitotic cell cycle (GO:0071930)	3	2	0.02	+	80.99	0.000652	0.00753
positive regulation of cell proliferation by VEGF-activated platelet derived growth factor receptor signaling pathway (GO:0038091)	3	2	0.02	+	80.99	0.000652	0.00752
VEGF-activated platelet-derived growth factor receptor signaling pathway (GO:0038086)	3	2	0.02	+	80.99	0.000652	0.00752
osteoblast fate commitment (GO:0002051)	6	4	0.05	+	80.99	8.69e-07	2.23e-05
positive regulation of mini excitatory postsynaptic potential (GO:0061885)	3	2	0.02	+	80.99	0.000652	0.00751
regulation of mini excitatory postsynaptic potential (GO:0061884)	3	2	0.02	+	80.99	0.000652	0.00751
negative regulation of dopaminergic neuron differentiation (GO:1904339)	3	2	0.02	+	80.99	0.000652	0.0075
negative regulation of cholangiocyte apoptotic process (GO:1904193)	3	2	0.02	+	80.99	0.000652	0.0075
regulation of cholangiocyte apoptotic process (GO:1904192)	3	2	0.02	+	80.99	0.000652	0.00749
regulation of cell adhesion involved in heart morphogenesis (GO:0061344)	3	2	0.02	+	80.99	0.000652	0.00748
myoblast proliferation (GO:0051450)	5	3	0.04	+	72.89	2.91e-05	0.000512
glucocorticoid receptor signaling pathway (GO:0042921)	5	3	0.04	+	72.89	2.91e-05	0.000511
SMAD protein complex assembly (GO:0007183)	6	3	0.05	+	60.74	4.34e-05	0.000723
corticosteroid receptor signaling pathway (GO:0031958)	6	3	0.05	+	60.74	4.34e-05	0.000722
negative regulation of endodermal cell differentiation (GO:1903225)	4	2	0.03	+	60.74	0.000973	0.0106
Mullerian duct regression (GO:0001880)	4	2	0.03	+	60.74	0.000973	0.0106
negative regulation of primary miRNA processing (GO:2000635)	4	2	0.03	+	60.74	0.000973	0.0106
regulation of primary miRNA processing (GO:2000634)	4	2	0.03	+	60.74	0.000973	0.0106
regulation of transforming growth factor beta3 production (GO:0032910)	4	2	0.03	+	60.74	0.000973	0.0105
positive regulation of neutrophil apoptotic process (GO:0033031)	4	2	0.03	+	60.74	0.000973	0.0105
regulation of adenylate cyclase-activating adrenergic receptor signaling pathway involved in heart process (GO:0140192)	4	2	0.03	+	60.74	0.000973	0.0105
cellular response to insulin-like growth factor stimulus (GO:1990314)	8	4	0.07	+	60.74	2.02e-06	4.8e-05
regulation of Golgi inheritance (GO:0090170)	4	2	0.03	+	60.74	0.000973	0.0105
negative regulation of ribosome biogenesis (GO:0090071)	4	2	0.03	+	60.74	0.000973	0.0105
hypermethylation of CpG island (GO:0044027)	4	2	0.03	+	60.74	0.000973	0.0105
lens fiber cell apoptotic process (GO:1990086)	4	2	0.03	+	60.74	0.000973	0.0105
positive regulation of connective tissue replacement (GO:1905205)	4	2	0.03	+	60.74	0.000973	0.0105
negative regulation of PERK-mediated unfolded protein response (GO:1903898)	4	2	0.03	+	60.74	0.000973	0.0105
collagen biosynthetic process (GO:0032964)	9	4	0.07	+	53.99	2.9e-06	6.62e-05
trachea formation (GO:0060440)	7	3	0.06	+	52.06	6.16e-05	0.000984
DNA methylation-dependent heterochromatin assembly (GO:0006346)	7	3	0.06	+	52.06	6.16e-05	0.000983
positive regulation of trophoblast cell migration (GO:1901165)	7	3	0.06	+	52.06	6.16e-05	0.000982
prostate epithelial cord arborization involved in prostate glandular acinus morphogenesis (GO:0060527)	7	3	0.06	+	52.06	6.16e-05	0.000981
prostate glandular acinus morphogenesis (GO:0060526)	7	3	0.06	+	52.06	6.16e-05	0.00098
definitive erythrocyte differentiation (GO:0060318)	5	2	0.04	+	48.59	0.00136	0.0141
regulation of thyroid hormone mediated signaling pathway (GO:0002155)	5	2	0.04	+	48.59	0.00136	0.0141
negative regulation of synaptic vesicle exocytosis (GO:2000301)	5	2	0.04	+	48.59	0.00136	0.0141
regulation of ribosome biogenesis (GO:0090069)	5	2	0.04	+	48.59	0.00136	0.0141
brain-derived neurotrophic factor receptor signaling pathway (GO:0031547)	5	2	0.04	+	48.59	0.00136	0.014
regulation of dense core granule transport (GO:1904809)	5	2	0.04	+	48.59	0.00136	0.014
positive regulation of epithelial to mesenchymal transition involved in endocardial cushion formation (GO:1905007)	5	2	0.04	+	48.59	0.00136	0.014
cardiac vascular smooth muscle cell development (GO:0060948)	5	2	0.04	+	48.59	0.00136	0.014
epithelial cell proliferation involved in mammary gland duct elongation (GO:0060750)	5	2	0.04	+	48.59	0.00136	0.014
skeletal muscle satellite cell maintenance involved in skeletal muscle regeneration (GO:0014834)	5	2	0.04	+	48.59	0.00136	0.014
regulation of branching involved in salivary gland morphogenesis by mesenchymal-epithelial signaling (GO:0060665)	5	2	0.04	+	48.59	0.00136	0.014
regulation of pro-B cell differentiation (GO:2000973)	8	3	0.07	+	45.56	8.42e-05	0.00129
DNA methylation on cytosine (GO:0032776)	8	3	0.07	+	45.56	8.42e-05	0.00129
positive regulation of myeloid cell apoptotic process (GO:0033034)	8	3	0.07	+	45.56	8.42e-05	0.00128
response to hepatocyte growth factor (GO:0035728)	16	6	0.13	+	45.56	1.82e-08	6.37e-07
positive regulation of cardiac epithelial to mesenchymal transition (GO:0062043)	8	3	0.07	+	45.56	8.42e-05	0.00128
regulation of endodermal cell differentiation (GO:1903224)	6	2	0.05	+	40.49	0.0018	0.018
foregut morphogenesis (GO:0007440)	12	4	0.1	+	40.49	7.25e-06	0.000151
common-partner SMAD protein phosphorylation (GO:0007182)	6	2	0.05	+	40.49	0.0018	0.018
rhythmic synaptic transmission (GO:0060024)	6	2	0.05	+	40.49	0.0018	0.018
positive regulation of cell migration by vascular endothelial growth factor signaling pathway (GO:0038089)	9	3	0.07	+	40.49	0.000112	0.00165
positive regulation of clathrin-dependent endocytosis (GO:2000370)	6	2	0.05	+	40.49	0.0018	0.018
positive regulation of glucocorticoid receptor signaling pathway (GO:2000324)	6	2	0.05	+	40.49	0.0018	0.018
myeloid cell apoptotic process (GO:0033028)	6	2	0.05	+	40.49	0.0018	0.018
heterochromatin organization involved in chromatin silencing (GO:0070868)	6	2	0.05	+	40.49	0.0018	0.018
heterochromatin maintenance (GO:0070829)	6	2	0.05	+	40.49	0.0018	0.018
positive regulation of steroid hormone biosynthetic process (GO:0090031)	9	3	0.07	+	40.49	0.000112	0.00165
IRE1-mediated unfolded protein response (GO:0036498)	6	2	0.05	+	40.49	0.0018	0.0179
DNA hypermethylation (GO:0044026)	6	2	0.05	+	40.49	0.0018	0.0179
cellular response to hepatocyte growth factor stimulus (GO:0035729)	15	5	0.12	+	40.49	4.82e-07	1.3e-05
positive regulation of viral transcription (GO:0050434)	6	2	0.05	+	40.49	0.0018	0.0179
hepatocyte growth factor receptor signaling pathway (GO:0048012)	9	3	0.07	+	40.49	0.000112	0.00165
insulin-like growth factor receptor signaling pathway (GO:0048009)	12	4	0.1	+	40.49	7.25e-06	0.000151
regulation of epithelial to mesenchymal transition involved in endocardial cushion formation (GO:1905005)	6	2	0.05	+	40.49	0.0018	0.0179
regulation of cardiac epithelial to mesenchymal transition (GO:0062042)	9	3	0.07	+	40.49	0.000112	0.00165
negative regulation of sequestering of triglyceride (GO:0010891)	6	2	0.05	+	40.49	0.0018	0.0179
regulation of dopaminergic neuron differentiation (GO:1904338)	9	3	0.07	+	40.49	0.000112	0.00164
negative regulation of production of miRNAs involved in gene silencing by miRNA (GO:1903799)	15	5	0.12	+	40.49	4.82e-07	1.3e-05
positive regulation of transcription from RNA polymerase II promoter in response to hypoxia (GO:0061419)	6	2	0.05	+	40.49	0.0018	0.0179
negative regulation of gene silencing by miRNA (GO:0060965)	18	6	0.15	+	40.49	3.25e-08	1.08e-06
branch elongation involved in mammary gland duct branching (GO:0060751)	6	2	0.05	+	40.49	0.0018	0.0179
positive regulation of female receptivity (GO:0045925)	6	2	0.05	+	40.49	0.0018	0.0179
prostate glandular acinus development (GO:0060525)	12	4	0.1	+	40.49	7.25e-06	0.000151
negative regulation of posttranscriptional gene silencing (GO:0060149)	20	6	0.16	+	36.44	5.48e-08	1.74e-06
positive regulation of activin receptor signaling pathway (GO:0032927)	10	3	0.08	+	36.44	0.000144	0.00206
regulation of lymphoid progenitor cell differentiation (GO:1905456)	10	3	0.08	+	36.44	0.000144	0.00206
negative regulation of macrophage derived foam cell differentiation (GO:0010745)	10	3	0.08	+	36.44	0.000144	0.00205
coronary artery morphogenesis (GO:0060982)	10	3	0.08	+	36.44	0.000144	0.00205
negative regulation of gene silencing by RNA (GO:0060967)	20	6	0.16	+	36.44	5.48e-08	1.73e-06
negative regulation of calcium ion-dependent exocytosis (GO:0045955)	10	3	0.08	+	36.44	0.000144	0.00205
regulation of gene expression by genetic imprinting (GO:0006349)	17	5	0.14	+	35.73	8.08e-07	2.09e-05
negative regulation of androgen receptor signaling pathway (GO:0060766)	17	5	0.14	+	35.73	8.08e-07	2.09e-05
negative regulation of hypoxia-induced intrinsic apoptotic signaling pathway (GO:1903298)	7	2	0.06	+	34.71	0.0023	0.0221
regulation of hypoxia-induced intrinsic apoptotic signaling pathway (GO:1903297)	7	2	0.06	+	34.71	0.0023	0.0221
mammary gland epithelial cell proliferation (GO:0033598)	14	4	0.12	+	34.71	1.2e-05	0.00024
Sertoli cell proliferation (GO:0060011)	7	2	0.06	+	34.71	0.0023	0.0221
positive regulation of skeletal muscle tissue growth (GO:0048633)	7	2	0.06	+	34.71	0.0023	0.0221
positive regulation of artery morphogenesis (GO:1905653)	7	2	0.06	+	34.71	0.0023	0.022
regulation of endodeoxyribonuclease activity (GO:0032071)	7	2	0.06	+	34.71	0.0023	0.022
regulation of connective tissue replacement (GO:1905203)	7	2	0.06	+	34.71	0.0023	0.022
positive regulation of peptidyl-tyrosine autophosphorylation (GO:1900086)	7	2	0.06	+	34.71	0.0023	0.022
peroxisome proliferator activated receptor signaling pathway (GO:0035357)	7	2	0.06	+	34.71	0.0023	0.022
positive regulation of hormone biosynthetic process (GO:0046886)	14	4	0.12	+	34.71	1.2e-05	0.000239
angiogenesis involved in coronary vascular morphogenesis (GO:0060978)	7	2	0.06	+	34.71	0.0023	0.022
positive regulation of adipose tissue development (GO:1904179)	7	2	0.06	+	34.71	0.0023	0.022
vascular endothelial growth factor production (GO:0010573)	7	2	0.06	+	34.71	0.0023	0.0219
mammary gland branching involved in pregnancy (GO:0060745)	7	2	0.06	+	34.71	0.0023	0.0219
postsynaptic density assembly (GO:0097107)	7	2	0.06	+	34.71	0.0023	0.0219
type I pneumocyte differentiation (GO:0060509)	7	2	0.06	+	34.71	0.0023	0.0219
cellular response to follicle-stimulating hormone stimulus (GO:0071372)	11	3	0.09	+	33.13	0.000182	0.00253
embryonic foregut morphogenesis (GO:0048617)	11	3	0.09	+	33.13	0.000182	0.00253
negative regulation of dendrite morphogenesis (GO:0050774)	11	3	0.09	+	33.13	0.000182	0.00253
liver regeneration (GO:0097421)	11	3	0.09	+	33.13	0.000182	0.00252
negative regulation of smooth muscle cell apoptotic process (GO:0034392)	11	3	0.09	+	33.13	0.000182	0.00252
regulation of smooth muscle cell apoptotic process (GO:0034391)	26	7	0.21	+	32.71	7.69e-09	2.82e-07
trachea morphogenesis (GO:0060439)	12	3	0.1	+	30.37	0.000227	0.00305
collagen-activated tyrosine kinase receptor signaling pathway (GO:0038063)	12	3	0.1	+	30.37	0.000227	0.00305
response to follicle-stimulating hormone (GO:0032354)	12	3	0.1	+	30.37	0.000227	0.00305
negative regulation of neurotransmitter secretion (GO:0046929)	12	3	0.1	+	30.37	0.000227	0.00304
regulation of tau-protein kinase activity (GO:1902947)	12	3	0.1	+	30.37	0.000227	0.00304
positive regulation of T cell tolerance induction (GO:0002666)	8	2	0.07	+	30.37	0.00286	0.0266
positive regulation of tissue remodeling (GO:0034105)	8	2	0.07	+	30.37	0.00286	0.0266
chromatin maintenance (GO:0070827)	8	2	0.07	+	30.37	0.00286	0.0266
positive regulation of cell-cell adhesion mediated by cadherin (GO:2000049)	8	2	0.07	+	30.37	0.00286	0.0265
regulation of transforming growth factor beta activation (GO:1901388)	8	2	0.07	+	30.37	0.00286	0.0265
regulation of artery morphogenesis (GO:1905651)	8	2	0.07	+	30.37	0.00286	0.0265
negative regulation of hydrogen peroxide-mediated programmed cell death (GO:1901299)	8	2	0.07	+	30.37	0.00286	0.0265
negative regulation of fat cell proliferation (GO:0070345)	8	2	0.07	+	30.37	0.00286	0.0265
positive regulation of epithelial tube formation (GO:1905278)	8	2	0.07	+	30.37	0.00286	0.0265
regulation of epithelial tube formation (GO:1905276)	8	2	0.07	+	30.37	0.00286	0.0264
positive regulation of ubiquitin protein ligase activity (GO:1904668)	8	2	0.07	+	30.37	0.00286	0.0264
phosphatidylinositol-3-phosphate biosynthetic process (GO:0036092)	8	2	0.07	+	30.37	0.00286	0.0264
regulation of myosin-light-chain-phosphatase activity (GO:0035507)	8	2	0.07	+	30.37	0.00286	0.0264
peptidyl-lysine deacetylation (GO:0034983)	8	2	0.07	+	30.37	0.00286	0.0264
regulation of peptidyl-tyrosine autophosphorylation (GO:1900084)	8	2	0.07	+	30.37	0.00286	0.0264
regulation of PERK-mediated unfolded protein response (GO:1903897)	8	2	0.07	+	30.37	0.00286	0.0264
positive regulation of Rac protein signal transduction (GO:0035022)	8	2	0.07	+	30.37	0.00286	0.0263
chondrocyte development involved in endochondral bone morphogenesis (GO:0003433)	8	2	0.07	+	30.37	0.00286	0.0263
sphingosine-1-phosphate receptor signaling pathway (GO:0003376)	8	2	0.07	+	30.37	0.00286	0.0263
positive regulation of aspartic-type endopeptidase activity involved in amyloid precursor protein catabolic process (GO:1902961)	8	2	0.07	+	30.37	0.00286	0.0263
positive regulation of RNA polymerase II transcription preinitiation complex assembly (GO:0045899)	8	2	0.07	+	30.37	0.00286	0.0263
regulation of production of miRNAs involved in gene silencing by miRNA (GO:1903798)	25	6	0.21	+	29.16	1.69e-07	4.92e-06
negative regulation of pri-miRNA transcription by RNA polymerase II (GO:1902894)	21	5	0.17	+	28.92	1.96e-06	4.67e-05
negative regulation of neurotransmitter transport (GO:0051589)	17	4	0.14	+	28.58	2.31e-05	0.000416
regulation of cell-cell adhesion mediated by cadherin (GO:2000047)	17	4	0.14	+	28.58	2.31e-05	0.000416
negative regulation of glycolytic process (GO:0045820)	17	4	0.14	+	28.58	2.31e-05	0.000416
branching involved in prostate gland morphogenesis (GO:0060442)	13	3	0.11	+	28.03	0.000277	0.00361
pathway-restricted SMAD protein phosphorylation (GO:0060389)	13	3	0.11	+	28.03	0.000277	0.00361
negative regulation of neuron migration (GO:2001223)	13	3	0.11	+	28.03	0.000277	0.00361
regulation of production of small RNA involved in gene silencing by RNA (GO:0070920)	26	6	0.21	+	28.03	2.07e-07	5.95e-06
positive regulation of hepatocyte proliferation (GO:2000347)	13	3	0.11	+	28.03	0.000277	0.0036
skin morphogenesis (GO:0043589)	13	3	0.11	+	28.03	0.000277	0.0036
peptidyl-serine dephosphorylation (GO:0070262)	13	3	0.11	+	28.03	0.000277	0.0036
paraxial mesoderm morphogenesis (GO:0048340)	13	3	0.11	+	28.03	0.000277	0.00359
somatic stem cell division (GO:0048103)	13	3	0.11	+	28.03	0.000277	0.00359
regulation of cardiac muscle hypertrophy in response to stress (GO:1903242)	9	2	0.07	+	27	0.00347	0.0311
positive regulation of AMPA receptor activity (GO:2000969)	9	2	0.07	+	27	0.00347	0.0311
lung lobe morphogenesis (GO:0060463)	9	2	0.07	+	27	0.00347	0.0311
lung lobe development (GO:0060462)	9	2	0.07	+	27	0.00347	0.0311
lung vasculature development (GO:0060426)	9	2	0.07	+	27	0.00347	0.0311
bone trabecula formation (GO:0060346)	9	2	0.07	+	27	0.00347	0.031
male mating behavior (GO:0060179)	9	2	0.07	+	27	0.00347	0.031
positive regulation of endoplasmic reticulum stress-induced intrinsic apoptotic signaling pathway (GO:1902237)	9	2	0.07	+	27	0.00347	0.031
regulation of neutrophil apoptotic process (GO:0033029)	9	2	0.07	+	27	0.00347	0.031
changes to DNA methylation involved in embryo development (GO:1901538)	9	2	0.07	+	27	0.00347	0.031
negative regulation of mitochondrial fission (GO:0090258)	9	2	0.07	+	27	0.00347	0.031
negative regulation of cell-cell adhesion mediated by cadherin (GO:2000048)	9	2	0.07	+	27	0.00347	0.0309
cell-cell adhesion mediated by cadherin (GO:0044331)	9	2	0.07	+	27	0.00347	0.0309
regulation of skeletal muscle tissue growth (GO:0048631)	9	2	0.07	+	27	0.00347	0.0309
positive regulation of deacetylase activity (GO:0090045)	9	2	0.07	+	27	0.00347	0.0309
regulation of deoxyribonuclease activity (GO:0032070)	9	2	0.07	+	27	0.00347	0.0309
observational learning (GO:0098597)	9	2	0.07	+	27	0.00347	0.0308
enucleate erythrocyte differentiation (GO:0043353)	9	2	0.07	+	27	0.00347	0.0308
positive regulation of aspartic-type peptidase activity (GO:1905247)	9	2	0.07	+	27	0.00347	0.0308
positive regulation of cyclase activity (GO:0031281)	18	4	0.15	+	27	2.8e-05	0.000496
DNA methylation involved in embryo development (GO:0043045)	9	2	0.07	+	27	0.00347	0.0308
exocrine pancreas development (GO:0031017)	9	2	0.07	+	27	0.00347	0.0308
pericardium morphogenesis (GO:0003344)	9	2	0.07	+	27	0.00347	0.0308
mesenchymal-epithelial cell signaling (GO:0060638)	9	2	0.07	+	27	0.00347	0.0307
positive regulation of protein localization to early endosome (GO:1902966)	9	2	0.07	+	27	0.00347	0.0307
regulation of protein localization to early endosome (GO:1902965)	9	2	0.07	+	27	0.00347	0.0307
positive regulation of cell size (GO:0045793)	14	3	0.12	+	26.03	0.000335	0.00425
regulation of neuron maturation (GO:0014041)	14	3	0.12	+	26.03	0.000335	0.00425
regulation of trophoblast cell migration (GO:1901163)	14	3	0.12	+	26.03	0.000335	0.00425
prostate gland growth (GO:0060736)	14	3	0.12	+	26.03	0.000335	0.00424
positive regulation of smooth muscle cell apoptotic process (GO:0034393)	14	3	0.12	+	26.03	0.000335	0.00424
positive regulation of intracellular steroid hormone receptor signaling pathway (GO:0033145)	19	4	0.16	+	25.57	3.37e-05	0.000582
cellular response to platelet-derived growth factor stimulus (GO:0036120)	19	4	0.16	+	25.57	3.37e-05	0.000582
activin receptor signaling pathway (GO:0032924)	24	5	0.2	+	25.31	3.48e-06	7.78e-05
positive regulation of transcription from RNA polymerase II promoter involved in cellular response to chemical stimulus (GO:1901522)	24	5	0.2	+	25.31	3.48e-06	7.77e-05
positive regulation of osteoblast proliferation (GO:0033690)	15	3	0.12	+	24.3	0.000399	0.00493
negative regulation of anoikis (GO:2000811)	15	3	0.12	+	24.3	0.000399	0.00492
positive regulation of extrinsic apoptotic signaling pathway in absence of ligand (GO:2001241)	15	3	0.12	+	24.3	0.000399	0.00492
positive regulation of ATP biosynthetic process (GO:2001171)	15	3	0.12	+	24.3	0.000399	0.00492
collagen-activated signaling pathway (GO:0038065)	15	3	0.12	+	24.3	0.000399	0.00491
regulation of keratinocyte migration (GO:0051547)	15	3	0.12	+	24.3	0.000399	0.00491
regulation of glial cell apoptotic process (GO:0034350)	15	3	0.12	+	24.3	0.000399	0.0049
positive regulation of adenylate cyclase activity (GO:0045762)	10	2	0.08	+	24.3	0.00415	0.036
glutamate secretion (GO:0014047)	10	2	0.08	+	24.3	0.00415	0.0359
sphingolipid mediated signaling pathway (GO:0090520)	10	2	0.08	+	24.3	0.00415	0.0359
negative regulation of dendrite development (GO:2000171)	10	2	0.08	+	24.3	0.00415	0.0359
Rap protein signal transduction (GO:0032486)	10	2	0.08	+	24.3	0.00415	0.0359
postsynaptic specialization assembly (GO:0098698)	10	2	0.08	+	24.3	0.00415	0.0359
positive regulation of purine nucleotide biosynthetic process (GO:1900373)	20	4	0.16	+	24.3	4.02e-05	0.000677
response to platelet-derived growth factor (GO:0036119)	20	4	0.16	+	24.3	4.02e-05	0.000677
positive regulation of nucleotide biosynthetic process (GO:0030810)	20	4	0.16	+	24.3	4.02e-05	0.000676
anoikis (GO:0043276)	10	2	0.08	+	24.3	0.00415	0.0359
negative regulation of transcription by competitive promoter binding (GO:0010944)	10	2	0.08	+	24.3	0.00415	0.0358
regulation of cardiac muscle adaptation (GO:0010612)	10	2	0.08	+	24.3	0.00415	0.0358
epithelial fluid transport (GO:0042045)	10	2	0.08	+	24.3	0.00415	0.0358
cellular response to thyroid hormone stimulus (GO:0097067)	10	2	0.08	+	24.3	0.00415	0.0358
genetic imprinting (GO:0071514)	25	5	0.21	+	24.3	4.15e-06	9.12e-05
adrenal gland development (GO:0030325)	25	5	0.21	+	24.3	4.15e-06	9.11e-05
regulation of Rac protein signal transduction (GO:0035020)	25	5	0.21	+	24.3	4.15e-06	9.1e-05
collagen fibril organization (GO:0030199)	51	10	0.42	+	23.82	6.45e-11	3.15e-09
phosphatidylinositol 3-kinase signaling (GO:0014065)	36	7	0.3	+	23.62	5.41e-08	1.72e-06
negative regulation of peptidyl-serine phosphorylation (GO:0033137)	31	6	0.26	+	23.51	5.14e-07	1.38e-05
regulation of androgen receptor signaling pathway (GO:0060765)	26	5	0.21	+	23.36	4.91e-06	0.000106
vascular endothelial growth factor signaling pathway (GO:0038084)	21	4	0.17	+	23.14	4.75e-05	0.000784
positive regulation of fatty acid oxidation (GO:0046321)	21	4	0.17	+	23.14	4.75e-05	0.000783
positive regulation of epithelial to mesenchymal transition (GO:0010718)	48	9	0.4	+	22.78	8.48e-10	3.55e-08
response to nitric oxide (GO:0071731)	16	3	0.13	+	22.78	0.000471	0.0057
cellular response to gonadotropin stimulus (GO:0071371)	16	3	0.13	+	22.78	0.000471	0.0057
regulation of neurotransmitter receptor localization to postsynaptic specialization membrane (GO:0098696)	16	3	0.13	+	22.78	0.000471	0.00569
negative regulation of gene silencing (GO:0060969)	32	6	0.26	+	22.78	6.06e-07	1.61e-05
hepatocyte apoptotic process (GO:0097284)	16	3	0.13	+	22.78	0.000471	0.00569
positive regulation of tolerance induction (GO:0002645)	11	2	0.09	+	22.09	0.00487	0.0411
lung saccule development (GO:0060430)	11	2	0.09	+	22.09	0.00487	0.0411
negative regulation of endothelial cell differentiation (GO:0045602)	11	2	0.09	+	22.09	0.00487	0.0411
positive regulation of vasculogenesis (GO:2001214)	11	2	0.09	+	22.09	0.00487	0.0411
positive regulation of glial cell proliferation (GO:0060252)	22	4	0.18	+	22.09	5.58e-05	0.0009
positive regulation of cardiac muscle cell differentiation (GO:2000727)	11	2	0.09	+	22.09	0.00487	0.041
glomerulus morphogenesis (GO:0072102)	11	2	0.09	+	22.09	0.00487	0.041
Bergmann glial cell differentiation (GO:0060020)	11	2	0.09	+	22.09	0.00487	0.041
cellular response to ethanol (GO:0071361)	11	2	0.09	+	22.09	0.00487	0.041
venous blood vessel morphogenesis (GO:0048845)	11	2	0.09	+	22.09	0.00487	0.041
negative regulation of protein localization to cell surface (GO:2000009)	11	2	0.09	+	22.09	0.00487	0.0409
regulation of vascular associated smooth muscle cell apoptotic process (GO:1905459)	11	2	0.09	+	22.09	0.00487	0.0409
negative regulation of cardiocyte differentiation (GO:1905208)	11	2	0.09	+	22.09	0.00487	0.0409
negative regulation of vascular associated smooth muscle cell migration (GO:1904753)	11	2	0.09	+	22.09	0.00487	0.0409
cellular response to amyloid-beta (GO:1904646)	33	6	0.27	+	22.09	7.11e-07	1.85e-05
endothelin receptor signaling pathway (GO:0086100)	11	2	0.09	+	22.09	0.00487	0.0408
wound healing, spreading of epidermal cells (GO:0035313)	11	2	0.09	+	22.09	0.00487	0.0408
regulation of deacetylase activity (GO:0150065)	11	2	0.09	+	22.09	0.00487	0.0408
interleukin-17-mediated signaling pathway (GO:0097400)	11	2	0.09	+	22.09	0.00487	0.0408
embryonic camera-type eye formation (GO:0060900)	11	2	0.09	+	22.09	0.00487	0.0408
epithelial cell apoptotic process (GO:1904019)	33	6	0.27	+	22.09	7.11e-07	1.85e-05
regulation of female receptivity (GO:0045924)	11	2	0.09	+	22.09	0.00487	0.0407
regulation of branching involved in salivary gland morphogenesis (GO:0060693)	11	2	0.09	+	22.09	0.00487	0.0407
regulation of secondary heart field cardioblast proliferation (GO:0003266)	11	2	0.09	+	22.09	0.00487	0.0407
regulation of aspartic-type endopeptidase activity involved in amyloid precursor protein catabolic process (GO:1902959)	11	2	0.09	+	22.09	0.00487	0.0407
negative regulation of glial cell apoptotic process (GO:0034351)	11	2	0.09	+	22.09	0.00487	0.0406
dendritic spine maintenance (GO:0097062)	11	2	0.09	+	22.09	0.00487	0.0406
regulation of RNA polymerase II transcription preinitiation complex assembly (GO:0045898)	11	2	0.09	+	22.09	0.00487	0.0406
transforming growth factor beta receptor signaling pathway (GO:0007179)	84	15	0.69	+	21.69	3.15e-15	2.15e-13
cell adhesion mediated by integrin (GO:0033627)	28	5	0.23	+	21.69	6.77e-06	0.000142
positive regulation of muscle tissue development (GO:1901863)	28	5	0.23	+	21.69	6.77e-06	0.000142
locomotor rhythm (GO:0045475)	17	3	0.14	+	21.44	0.000551	0.00653
positive regulation of sodium ion transmembrane transporter activity (GO:2000651)	17	3	0.14	+	21.44	0.000551	0.00652
negative regulation of collagen biosynthetic process (GO:0032966)	17	3	0.14	+	21.44	0.000551	0.00652
regulation of cellular response to hypoxia (GO:1900037)	17	3	0.14	+	21.44	0.000551	0.00651
negative regulation of collagen metabolic process (GO:0010713)	17	3	0.14	+	21.44	0.000551	0.00651
response to gonadotropin (GO:0034698)	17	3	0.14	+	21.44	0.000551	0.0065
monocyte differentiation (GO:0030224)	17	3	0.14	+	21.44	0.000551	0.0065
postsynaptic density organization (GO:0097106)	17	3	0.14	+	21.44	0.000551	0.00649
ventricular trabecula myocardium morphogenesis (GO:0003222)	17	3	0.14	+	21.44	0.000551	0.00649
positive regulation of cell growth involved in cardiac muscle cell development (GO:0061051)	17	3	0.14	+	21.44	0.000551	0.00648
positive regulation of sodium ion transmembrane transport (GO:1902307)	23	4	0.19	+	21.13	6.51e-05	0.00103
postsynaptic modulation of chemical synaptic transmission (GO:0099170)	23	4	0.19	+	21.13	6.51e-05	0.00103
negative regulation of purine nucleotide metabolic process (GO:1900543)	23	4	0.19	+	21.13	6.51e-05	0.00103
response to transforming growth factor beta (GO:0071559)	127	22	1.05	+	21.04	1.44e-21	1.5e-19
regulation of cytoplasmic transport (GO:1903649)	29	5	0.24	+	20.94	7.88e-06	0.000162
prostate gland epithelium morphogenesis (GO:0060740)	29	5	0.24	+	20.94	7.88e-06	0.000162
cellular response to transforming growth factor beta stimulus (GO:0071560)	122	21	1	+	20.91	1.4e-20	1.38e-18
regulation of T cell tolerance induction (GO:0002664)	12	2	0.1	+	20.25	0.00566	0.0466
regulation of establishment of endothelial barrier (GO:1903140)	18	3	0.15	+	20.25	0.000639	0.00743
positive regulation of SMAD protein signal transduction (GO:0060391)	18	3	0.15	+	20.25	0.000639	0.00742
positive regulation of cellular senescence (GO:2000774)	12	2	0.1	+	20.25	0.00566	0.0466
cellular response to nitric oxide (GO:0071732)	12	2	0.1	+	20.25	0.00566	0.0466
regulation of early endosome to late endosome transport (GO:2000641)	18	3	0.15	+	20.25	0.000639	0.00742
mesodermal cell fate commitment (GO:0001710)	12	2	0.1	+	20.25	0.00566	0.0466
angiogenesis involved in wound healing (GO:0060055)	12	2	0.1	+	20.25	0.00566	0.0465
nodal signaling pathway (GO:0038092)	12	2	0.1	+	20.25	0.00566	0.0465
osteoblast development (GO:0002076)	18	3	0.15	+	20.25	0.000639	0.00741
calcineurin-NFAT signaling cascade (GO:0033173)	12	2	0.1	+	20.25	0.00566	0.0465
regulation of glucocorticoid receptor signaling pathway (GO:2000322)	12	2	0.1	+	20.25	0.00566	0.0465
regulation of endothelial cell development (GO:1901550)	18	3	0.15	+	20.25	0.000639	0.00741
positive regulation of histone H3-K9 methylation (GO:0051574)	12	2	0.1	+	20.25	0.00566	0.0464
positive regulation of hormone metabolic process (GO:0032352)	24	4	0.2	+	20.25	7.55e-05	0.00117
positive regulation of synaptic transmission, GABAergic (GO:0032230)	18	3	0.15	+	20.25	0.000639	0.0074
excitatory synapse assembly (GO:1904861)	12	2	0.1	+	20.25	0.00566	0.0464
regulation of aspartic-type peptidase activity (GO:1905245)	12	2	0.1	+	20.25	0.00566	0.0464
positive regulation of long-term synaptic potentiation (GO:1900273)	30	5	0.25	+	20.25	9.14e-06	0.000186
negative regulation of endoplasmic reticulum unfolded protein response (GO:1900102)	12	2	0.1	+	20.25	0.00566	0.0464
negative regulation of cellular response to hypoxia (GO:1900038)	12	2	0.1	+	20.25	0.00566	0.0463
pharyngeal arch artery morphogenesis (GO:0061626)	12	2	0.1	+	20.25	0.00566	0.0463
positive regulation of production of miRNAs involved in gene silencing by miRNA (GO:1903800)	12	2	0.1	+	20.25	0.00566	0.0463
regulation of transcription from RNA polymerase II promoter in response to hypoxia (GO:0061418)	12	2	0.1	+	20.25	0.00566	0.0463
regulation of gene silencing by miRNA (GO:0060964)	48	8	0.4	+	20.25	1.72e-08	6.05e-07
cellular response to interleukin-17 (GO:0097398)	12	2	0.1	+	20.25	0.00566	0.0462
response to interleukin-17 (GO:0097396)	12	2	0.1	+	20.25	0.00566	0.0462
regulation of adipose tissue development (GO:1904177)	12	2	0.1	+	20.25	0.00566	0.0462
negative regulation of nucleotide metabolic process (GO:0045980)	24	4	0.2	+	20.25	7.55e-05	0.00117
regulation of cardioblast proliferation (GO:0003264)	12	2	0.1	+	20.25	0.00566	0.0462
adherens junction assembly (GO:0034333)	12	2	0.1	+	20.25	0.00566	0.0461
prostate gland morphogenesis (GO:0060512)	30	5	0.25	+	20.25	9.14e-06	0.000186
positive regulation of sodium ion transport (GO:0010765)	43	7	0.35	+	19.78	1.6e-07	4.67e-06
positive regulation of excitatory postsynaptic potential (GO:2000463)	37	6	0.3	+	19.7	1.29e-06	3.19e-05
positive regulation of phosphatidylinositol 3-kinase activity (GO:0043552)	31	5	0.26	+	19.59	1.05e-05	0.000212
regulation of activin receptor signaling pathway (GO:0032925)	25	4	0.21	+	19.44	8.7e-05	0.00132
negative regulation of cell aging (GO:0090344)	25	4	0.21	+	19.44	8.7e-05	0.00132
macrophage differentiation (GO:0030225)	25	4	0.21	+	19.44	8.7e-05	0.00132
negative regulation of regulated secretory pathway (GO:1903306)	25	4	0.21	+	19.44	8.7e-05	0.00132
negative regulation of homotypic cell-cell adhesion (GO:0034111)	19	3	0.16	+	19.18	0.000735	0.00835
negative regulation of cellular senescence (GO:2000773)	19	3	0.16	+	19.18	0.000735	0.00835
regulation of cardiac muscle cell differentiation (GO:2000725)	19	3	0.16	+	19.18	0.000735	0.00834
response to isoquinoline alkaloid (GO:0014072)	19	3	0.16	+	19.18	0.000735	0.00833
positive regulation of lyase activity (GO:0051349)	19	3	0.16	+	19.18	0.000735	0.00833
postsynaptic specialization organization (GO:0099084)	19	3	0.16	+	19.18	0.000735	0.00832
positive regulation of purine nucleotide metabolic process (GO:1900544)	38	6	0.31	+	19.18	1.49e-06	3.64e-05
inositol phosphate-mediated signaling (GO:0048016)	19	3	0.16	+	19.18	0.000735	0.00832
venous blood vessel development (GO:0060841)	19	3	0.16	+	19.18	0.000735	0.00831
negative regulation of platelet activation (GO:0010544)	19	3	0.16	+	19.18	0.000735	0.0083
retina vasculature development in camera-type eye (GO:0061298)	19	3	0.16	+	19.18	0.000735	0.0083
positive regulation of nucleotide metabolic process (GO:0045981)	38	6	0.31	+	19.18	1.49e-06	3.63e-05
regulation of posttranscriptional gene silencing (GO:0060147)	51	8	0.42	+	19.06	2.63e-08	8.9e-07
regulation of hematopoietic progenitor cell differentiation (GO:1901532)	32	5	0.26	+	18.98	1.21e-05	0.000241
response to amyloid-beta (GO:1904645)	39	6	0.32	+	18.69	1.7e-06	4.12e-05
regulation of gene silencing by RNA (GO:0060966)	52	8	0.43	+	18.69	3.01e-08	1.01e-06
positive regulation of smooth muscle cell proliferation (GO:0048661)	105	16	0.86	+	18.51	3.38e-15	2.3e-13
ERK1 and ERK2 cascade (GO:0070371)	33	5	0.27	+	18.41	1.38e-05	0.000271
lactation (GO:0007595)	33	5	0.27	+	18.41	1.38e-05	0.000271
positive regulation of gluconeogenesis (GO:0045722)	20	3	0.16	+	18.22	0.000841	0.00931
regulation of synaptic transmission, GABAergic (GO:0032228)	40	6	0.33	+	18.22	1.95e-06	4.63e-05
regulation of steroid hormone biosynthetic process (GO:0090030)	20	3	0.16	+	18.22	0.000841	0.00931
white fat cell differentiation (GO:0050872)	20	3	0.16	+	18.22	0.000841	0.0093
positive regulation of nitric-oxide synthase activity (GO:0051000)	20	3	0.16	+	18.22	0.000841	0.00929
neuron projection organization (GO:0106027)	47	7	0.39	+	18.09	2.76e-07	7.8e-06
positive regulation of muscle organ development (GO:0048636)	27	4	0.22	+	18	0.000114	0.00167
heterochromatin assembly (GO:0031507)	27	4	0.22	+	18	0.000114	0.00167
animal organ regeneration (GO:0031100)	27	4	0.22	+	18	0.000114	0.00167
secondary palate development (GO:0062009)	27	4	0.22	+	18	0.000114	0.00167
positive regulation of striated muscle tissue development (GO:0045844)	27	4	0.22	+	18	0.000114	0.00167
positive regulation of receptor internalization (GO:0002092)	34	5	0.28	+	17.86	1.58e-05	0.000303
branching involved in blood vessel morphogenesis (GO:0001569)	41	6	0.34	+	17.78	2.22e-06	5.18e-05
regulation of glial cell proliferation (GO:0060251)	42	6	0.35	+	17.35	2.52e-06	5.83e-05
synaptic transmission, GABAergic (GO:0051932)	21	3	0.17	+	17.35	0.000955	0.0104
positive regulation of chondrocyte differentiation (GO:0032332)	21	3	0.17	+	17.35	0.000955	0.0104
anatomical structure arrangement (GO:0048532)	21	3	0.17	+	17.35	0.000955	0.0104
dendritic spine morphogenesis (GO:0060997)	21	3	0.17	+	17.35	0.000955	0.0104
positive regulation of sprouting angiogenesis (GO:1903672)	21	3	0.17	+	17.35	0.000955	0.0104
regulation of osteoblast proliferation (GO:0033688)	28	4	0.23	+	17.35	0.000129	0.00188
pericardium development (GO:0060039)	28	4	0.23	+	17.35	0.000129	0.00188
negative regulation of signaling receptor activity (GO:2000272)	35	5	0.29	+	17.35	1.79e-05	0.000339
positive regulation of lipid kinase activity (GO:0090218)	35	5	0.29	+	17.35	1.79e-05	0.000338
regulation of nitric-oxide synthase activity (GO:0050999)	35	5	0.29	+	17.35	1.79e-05	0.000338
cellular response to nerve growth factor stimulus (GO:1990090)	35	5	0.29	+	17.35	1.79e-05	0.000338
response to nerve growth factor (GO:1990089)	35	5	0.29	+	17.35	1.79e-05	0.000337
negative regulation of vascular associated smooth muscle cell proliferation (GO:1904706)	28	4	0.23	+	17.35	0.000129	0.00187
positive regulation of steroid biosynthetic process (GO:0010893)	28	4	0.23	+	17.35	0.000129	0.00187
positive regulation of small GTPase mediated signal transduction (GO:0051057)	78	11	0.64	+	17.13	1.66e-10	7.71e-09
regulation of epithelial to mesenchymal transition (GO:0010717)	93	13	0.77	+	16.98	3.81e-12	2.15e-10
brain morphogenesis (GO:0048854)	43	6	0.35	+	16.95	2.85e-06	6.51e-05
regulation of long-term neuronal synaptic plasticity (GO:0048169)	36	5	0.3	+	16.87	2.03e-05	0.000374
phosphatidylinositol-mediated signaling (GO:0048015)	72	10	0.59	+	16.87	1.32e-09	5.43e-08
thyroid gland development (GO:0030878)	29	4	0.24	+	16.76	0.000146	0.00207
positive regulation of dendrite extension (GO:1903861)	29	4	0.24	+	16.76	0.000146	0.00207
trachea development (GO:0060438)	22	3	0.18	+	16.57	0.00108	0.0115
regulation of anoikis (GO:2000209)	22	3	0.18	+	16.57	0.00108	0.0115
paraxial mesoderm development (GO:0048339)	22	3	0.18	+	16.57	0.00108	0.0115
regulation of macrophage derived foam cell differentiation (GO:0010743)	22	3	0.18	+	16.57	0.00108	0.0115
mammary gland lobule development (GO:0061377)	22	3	0.18	+	16.57	0.00108	0.0115
mammary gland alveolus development (GO:0060749)	22	3	0.18	+	16.57	0.00108	0.0115
T-helper 1 type immune response (GO:0042088)	22	3	0.18	+	16.57	0.00108	0.0115
positive regulation of glucose import (GO:0046326)	44	6	0.36	+	16.57	3.22e-06	7.23e-05
BMP signaling pathway (GO:0030509)	81	11	0.67	+	16.5	2.4e-10	1.1e-08
positive regulation of muscle cell apoptotic process (GO:0010661)	37	5	0.3	+	16.42	2.29e-05	0.000414
heart trabecula morphogenesis (GO:0061384)	37	5	0.3	+	16.42	2.29e-05	0.000413
dendritic spine organization (GO:0097061)	37	5	0.3	+	16.42	2.29e-05	0.000413
trabecula morphogenesis (GO:0061383)	52	7	0.43	+	16.35	5.13e-07	1.38e-05
cellular response to amino acid stimulus (GO:0071230)	67	9	0.55	+	16.32	1.18e-08	4.22e-07
prostate gland development (GO:0030850)	45	6	0.37	+	16.2	3.62e-06	8.04e-05
regulation of hormone biosynthetic process (GO:0046885)	30	4	0.25	+	16.2	0.000165	0.00231
positive regulation of peptidyl-threonine phosphorylation (GO:0010800)	30	4	0.25	+	16.2	0.000165	0.0023
negative regulation of smooth muscle cell migration (GO:0014912)	30	4	0.25	+	16.2	0.000165	0.0023
mating behavior (GO:0007617)	30	4	0.25	+	16.2	0.000165	0.0023
regulation of lipid kinase activity (GO:0043550)	53	7	0.44	+	16.04	5.77e-07	1.54e-05
positive regulation of glucose transmembrane transport (GO:0010828)	53	7	0.44	+	16.04	5.77e-07	1.54e-05
regulation of transforming growth factor beta production (GO:0071634)	38	5	0.31	+	15.98	2.57e-05	0.000457
excitatory postsynaptic potential (GO:0060079)	38	5	0.31	+	15.98	2.57e-05	0.000457
inositol lipid-mediated signaling (GO:0048017)	76	10	0.63	+	15.98	2.12e-09	8.41e-08
regulation of vascular associated smooth muscle cell proliferation (GO:1904705)	61	8	0.5	+	15.93	9.25e-08	2.8e-06
regulation of ATP biosynthetic process (GO:2001169)	23	3	0.19	+	15.85	0.00121	0.0127
regulation of endothelial cell chemotaxis (GO:2001026)	23	3	0.19	+	15.85	0.00121	0.0127
regulation of hepatocyte proliferation (GO:2000345)	23	3	0.19	+	15.85	0.00121	0.0127
positive regulation of skeletal muscle tissue development (GO:0048643)	23	3	0.19	+	15.85	0.00121	0.0127
regulation of postsynaptic neurotransmitter receptor internalization (GO:0099149)	23	3	0.19	+	15.85	0.00121	0.0127
positive regulation of cardiac muscle tissue growth (GO:0055023)	46	6	0.38	+	15.85	4.06e-06	8.98e-05
negative regulation of ATP metabolic process (GO:1903579)	31	4	0.26	+	15.67	0.000185	0.00255
positive regulation of cartilage development (GO:0061036)	31	4	0.26	+	15.67	0.000185	0.00255
positive regulation of Ras protein signal transduction (GO:0046579)	70	9	0.58	+	15.62	1.66e-08	5.86e-07
positive regulation of ATP metabolic process (GO:1903580)	39	5	0.32	+	15.57	2.88e-05	0.000508
muscle hypertrophy (GO:0014896)	39	5	0.32	+	15.57	2.88e-05	0.000507
regulation of glycolytic process (GO:0006110)	47	6	0.39	+	15.51	4.55e-06	9.86e-05
regulation of muscle tissue development (GO:1901861)	55	7	0.45	+	15.46	7.25e-07	1.88e-05
cellular response to BMP stimulus (GO:0071773)	95	12	0.78	+	15.34	7.68e-11	3.69e-09
response to BMP (GO:0071772)	95	12	0.78	+	15.34	7.68e-11	3.68e-09
positive regulation of superoxide anion generation (GO:0032930)	24	3	0.2	+	15.19	0.00136	0.014
negative regulation of intracellular steroid hormone receptor signaling pathway (GO:0033144)	40	5	0.33	+	15.19	3.22e-05	0.00056
response to epidermal growth factor (GO:0070849)	40	5	0.33	+	15.19	3.22e-05	0.00056
heterochromatin organization (GO:0070828)	40	5	0.33	+	15.19	3.22e-05	0.000559
negative regulation of phosphoprotein phosphatase activity (GO:0032515)	24	3	0.2	+	15.19	0.00136	0.014
positive regulation of embryonic development (GO:0040019)	24	3	0.2	+	15.19	0.00136	0.014
regulation of muscle organ development (GO:0048634)	56	7	0.46	+	15.19	8.1e-07	2.09e-05
regulation of vascular endothelial cell proliferation (GO:1905562)	24	3	0.2	+	15.19	0.00136	0.014
negative regulation of striated muscle cell differentiation (GO:0051154)	40	5	0.33	+	15.19	3.22e-05	0.000558
cellular response to vascular endothelial growth factor stimulus (GO:0035924)	40	5	0.33	+	15.19	3.22e-05	0.000558
regulation of long-term synaptic potentiation (GO:1900271)	56	7	0.46	+	15.19	8.1e-07	2.09e-05
myeloid dendritic cell differentiation (GO:0043011)	24	3	0.2	+	15.19	0.00136	0.0139
regulation of skeletal muscle tissue development (GO:0048641)	32	4	0.26	+	15.19	0.000206	0.00281
positive regulation of microtubule polymerization (GO:0031116)	32	4	0.26	+	15.19	0.000206	0.00281
regulation of dendrite extension (GO:1903859)	32	4	0.26	+	15.19	0.000206	0.00281
regulation of cell growth involved in cardiac muscle cell development (GO:0061050)	32	4	0.26	+	15.19	0.000206	0.00281
response to growth factor (GO:0070848)	412	51	3.39	+	15.04	4.08e-43	4.94e-40
cellular response to acid chemical (GO:0071229)	81	10	0.67	+	15	3.72e-09	1.42e-07
response to amino acid (GO:0043200)	81	10	0.67	+	15	3.72e-09	1.42e-07
regulation of cardiac muscle tissue growth (GO:0055021)	81	10	0.67	+	15	3.72e-09	1.42e-07
cellular response to growth factor stimulus (GO:0071363)	398	49	3.28	+	14.96	2.92e-41	3.07e-38
positive regulation of heart growth (GO:0060421)	49	6	0.4	+	14.88	5.67e-06	0.000121
regulation of glucose transmembrane transport (GO:0010827)	90	11	0.74	+	14.85	6.66e-10	2.84e-08
homeostasis of number of cells within a tissue (GO:0048873)	41	5	0.34	+	14.81	3.59e-05	0.000616
regulation of phosphatidylinositol 3-kinase activity (GO:0043551)	41	5	0.34	+	14.81	3.59e-05	0.000616
platelet-derived growth factor receptor signaling pathway (GO:0048008)	41	5	0.34	+	14.81	3.59e-05	0.000615
positive regulation of cardiac muscle hypertrophy (GO:0010613)	41	5	0.34	+	14.81	3.59e-05	0.000614
regulation of cardiac muscle hypertrophy (GO:0010611)	74	9	0.61	+	14.77	2.58e-08	8.79e-07
regulation of myeloid cell apoptotic process (GO:0033032)	33	4	0.27	+	14.72	0.00023	0.00308
positive regulation of cell-substrate junction organization (GO:0150117)	33	4	0.27	+	14.72	0.00023	0.00308
negative regulation of cardiac muscle hypertrophy (GO:0010614)	33	4	0.27	+	14.72	0.00023	0.00307
long-term synaptic potentiation (GO:0060291)	58	7	0.48	+	14.66	1.01e-06	2.55e-05
regulation of receptor localization to synapse (GO:1902683)	25	3	0.21	+	14.58	0.00151	0.0154
trabecula formation (GO:0060343)	25	3	0.21	+	14.58	0.00151	0.0154
negative regulation of stem cell differentiation (GO:2000737)	25	3	0.21	+	14.58	0.00151	0.0154
positive regulation of transcription regulatory region DNA binding (GO:2000679)	25	3	0.21	+	14.58	0.00151	0.0154
regulation of cardiac muscle cell proliferation (GO:0060043)	50	6	0.41	+	14.58	6.31e-06	0.000133
positive regulation of insulin receptor signaling pathway (GO:0046628)	25	3	0.21	+	14.58	0.00151	0.0154
regulation of smooth muscle cell proliferation (GO:0048660)	176	21	1.45	+	14.49	1.25e-17	1.05e-15
regulation of endothelial cell differentiation (GO:0045601)	42	5	0.35	+	14.46	3.99e-05	0.000678
positive regulation of bone mineralization (GO:0030501)	42	5	0.35	+	14.46	3.99e-05	0.000677
positive regulation of muscle hypertrophy (GO:0014742)	42	5	0.35	+	14.46	3.99e-05	0.000676
insulin receptor signaling pathway (GO:0008286)	59	7	0.49	+	14.41	1.12e-06	2.78e-05
peptidyl-threonine phosphorylation (GO:0018107)	76	9	0.63	+	14.39	3.19e-08	1.06e-06
positive regulation of vascular associated smooth muscle cell proliferation (GO:1904707)	34	4	0.28	+	14.29	0.000255	0.00336
cardiac muscle tissue growth (GO:0055017)	34	4	0.28	+	14.29	0.000255	0.00336
negative regulation of protein dephosphorylation (GO:0035308)	34	4	0.28	+	14.29	0.000255	0.00335
negative regulation of exocytosis (GO:0045920)	34	4	0.28	+	14.29	0.000255	0.00335
regulation of muscle hypertrophy (GO:0014743)	77	9	0.63	+	14.2	3.54e-08	1.16e-06
JNK cascade (GO:0007254)	43	5	0.35	+	14.13	4.42e-05	0.000735
neuron maturation (GO:0042551)	43	5	0.35	+	14.13	4.42e-05	0.000734
intracellular steroid hormone receptor signaling pathway (GO:0030518)	43	5	0.35	+	14.13	4.42e-05	0.000733
regulation of muscle cell apoptotic process (GO:0010660)	95	11	0.78	+	14.07	1.12e-09	4.66e-08
positive regulation of extracellular matrix organization (GO:1903055)	26	3	0.21	+	14.02	0.00167	0.0169
bone resorption (GO:0045453)	26	3	0.21	+	14.02	0.00167	0.0169
regulation of protein localization to synapse (GO:1902473)	26	3	0.21	+	14.02	0.00167	0.0169
cellular response to cadmium ion (GO:0071276)	26	3	0.21	+	14.02	0.00167	0.0169
regulation of platelet aggregation (GO:0090330)	26	3	0.21	+	14.02	0.00167	0.0169
response to cholesterol (GO:0070723)	26	3	0.21	+	14.02	0.00167	0.0169
regulation of striated muscle tissue development (GO:0016202)	52	6	0.43	+	14.02	7.76e-06	0.00016
negative regulation of lipid storage (GO:0010888)	26	3	0.21	+	14.02	0.00167	0.0169
positive regulation of osteoclast differentiation (GO:0045672)	35	4	0.29	+	13.88	0.000283	0.00365
myoblast differentiation (GO:0045445)	35	4	0.29	+	13.88	0.000283	0.00365
cellular response to mechanical stimulus (GO:0071260)	35	4	0.29	+	13.88	0.000283	0.00365
cardiac muscle hypertrophy (GO:0003300)	35	4	0.29	+	13.88	0.000283	0.00365
regulation of glucose import (GO:0046324)	70	8	0.58	+	13.88	2.44e-07	6.93e-06
negative regulation of muscle hypertrophy (GO:0014741)	35	4	0.29	+	13.88	0.000283	0.00364
regulation of intracellular steroid hormone receptor signaling pathway (GO:0033143)	79	9	0.65	+	13.84	4.34e-08	1.41e-06
regulation of heart growth (GO:0060420)	88	10	0.72	+	13.8	7.72e-09	2.82e-07
reproductive behavior (GO:0019098)	44	5	0.36	+	13.8	4.89e-05	0.000803
embryonic cranial skeleton morphogenesis (GO:0048701)	53	6	0.44	+	13.75	8.58e-06	0.000176
regulation of gene silencing (GO:0060968)	71	8	0.58	+	13.69	2.69e-07	7.63e-06
cartilage development involved in endochondral bone morphogenesis (GO:0060351)	36	4	0.3	+	13.5	0.000312	0.004
transmembrane receptor protein serine/threonine kinase signaling pathway (GO:0007178)	189	21	1.56	+	13.5	4.68e-17	3.65e-15
negative regulation of protein kinase B signaling (GO:0051898)	45	5	0.37	+	13.5	5.4e-05	0.000875
artery morphogenesis (GO:0048844)	72	8	0.59	+	13.5	2.97e-07	8.33e-06
regulation of purine nucleotide biosynthetic process (GO:1900371)	36	4	0.3	+	13.5	0.000312	0.004
regulation of nucleotide biosynthetic process (GO:0030808)	36	4	0.3	+	13.5	0.000312	0.004
positive regulation of microtubule polymerization or depolymerization (GO:0031112)	36	4	0.3	+	13.5	0.000312	0.00399
negative regulation of cellular response to insulin stimulus (GO:1900077)	45	5	0.37	+	13.5	5.4e-05	0.000874
mating (GO:0007618)	45	5	0.37	+	13.5	5.4e-05	0.000874
positive regulation of mitotic nuclear division (GO:0045840)	45	5	0.37	+	13.5	5.4e-05	0.000873
branching involved in mammary gland duct morphogenesis (GO:0060444)	27	3	0.22	+	13.5	0.00185	0.0183
chondrocyte development (GO:0002063)	27	3	0.22	+	13.5	0.00185	0.0183
platelet aggregation (GO:0070527)	27	3	0.22	+	13.5	0.00185	0.0183
lens fiber cell differentiation (GO:0070306)	27	3	0.22	+	13.5	0.00185	0.0183
regulation of DNA methylation (GO:0044030)	27	3	0.22	+	13.5	0.00185	0.0183
regulation of urine volume (GO:0035809)	27	3	0.22	+	13.5	0.00185	0.0183
positive regulation of transcription from RNA polymerase II promoter in response to stress (GO:0036003)	27	3	0.22	+	13.5	0.00185	0.0183
signal transduction involved in regulation of gene expression (GO:0023019)	27	3	0.22	+	13.5	0.00185	0.0183
positive regulation of cell-matrix adhesion (GO:0001954)	64	7	0.53	+	13.29	1.84e-06	4.43e-05
astrocyte differentiation (GO:0048708)	55	6	0.45	+	13.25	1.04e-05	0.000212
organ growth (GO:0035265)	101	11	0.83	+	13.23	2.03e-09	8.07e-08
chemical synaptic transmission, postsynaptic (GO:0099565)	46	5	0.38	+	13.2	5.95e-05	0.000955
midbrain development (GO:0030901)	46	5	0.38	+	13.2	5.95e-05	0.000954
positive regulation of glucose metabolic process (GO:0010907)	46	5	0.38	+	13.2	5.95e-05	0.000953
regulation of pri-miRNA transcription by RNA polymerase II (GO:1902893)	83	9	0.68	+	13.17	6.41e-08	2e-06
heart growth (GO:0060419)	37	4	0.3	+	13.13	0.000344	0.00435
regulation of homotypic cell-cell adhesion (GO:0034110)	37	4	0.3	+	13.13	0.000344	0.00435
cellular response to epidermal growth factor stimulus (GO:0071364)	37	4	0.3	+	13.13	0.000344	0.00435
dendritic spine development (GO:0060996)	37	4	0.3	+	13.13	0.000344	0.00434
striated muscle hypertrophy (GO:0014897)	37	4	0.3	+	13.13	0.000344	0.00434
negative regulation of muscle cell differentiation (GO:0051148)	65	7	0.54	+	13.08	2.03e-06	4.8e-05
peptidyl-threonine modification (GO:0018210)	84	9	0.69	+	13.02	7.05e-08	2.18e-06
regulation of receptor recycling (GO:0001919)	28	3	0.23	+	13.02	0.00203	0.0199
regulation of epidermal growth factor-activated receptor activity (GO:0007176)	28	3	0.23	+	13.02	0.00203	0.0199
regulation of sodium ion transmembrane transporter activity (GO:2000649)	56	6	0.46	+	13.02	1.15e-05	0.00023
regulation of superoxide anion generation (GO:0032928)	28	3	0.23	+	13.02	0.00203	0.0199
positive regulation of focal adhesion assembly (GO:0051894)	28	3	0.23	+	13.02	0.00203	0.0198
positive regulation of neuroblast proliferation (GO:0002052)	28	3	0.23	+	13.02	0.00203	0.0198
regulation of histone H3-K9 methylation (GO:0051570)	28	3	0.23	+	13.02	0.00203	0.0198
positive regulation of ubiquitin-protein transferase activity (GO:0051443)	28	3	0.23	+	13.02	0.00203	0.0198
modulation of excitatory postsynaptic potential (GO:0098815)	56	6	0.46	+	13.02	1.15e-05	0.00023
circadian behavior (GO:0048512)	28	3	0.23	+	13.02	0.00203	0.0198
regulation of cell maturation (GO:1903429)	28	3	0.23	+	13.02	0.00203	0.0198
response to acid chemical (GO:0001101)	103	11	0.85	+	12.97	2.46e-09	9.66e-08
positive regulation of osteoblast differentiation (GO:0045669)	75	8	0.62	+	12.96	3.96e-07	1.08e-05
positive regulation of phosphatidylinositol 3-kinase signaling (GO:0014068)	75	8	0.62	+	12.96	3.96e-07	1.08e-05
G1/S transition of mitotic cell cycle (GO:0000082)	75	8	0.62	+	12.96	3.96e-07	1.08e-05
collagen metabolic process (GO:0032963)	66	7	0.54	+	12.88	2.23e-06	5.2e-05
liver development (GO:0001889)	104	11	0.86	+	12.85	2.7e-09	1.05e-07
negative regulation of cell-matrix adhesion (GO:0001953)	38	4	0.31	+	12.79	0.000378	0.00472
glutamate receptor signaling pathway (GO:0007215)	38	4	0.31	+	12.79	0.000378	0.00472
negative regulation of actin filament bundle assembly (GO:0032232)	38	4	0.31	+	12.79	0.000378	0.00472
regulation of cyclase activity (GO:0031279)	38	4	0.31	+	12.79	0.000378	0.00471
negative regulation of fat cell differentiation (GO:0045599)	57	6	0.47	+	12.79	1.26e-05	0.00025
body fluid secretion (GO:0007589)	57	6	0.47	+	12.79	1.26e-05	0.000249
regulation of sodium ion transmembrane transport (GO:1902305)	67	7	0.55	+	12.69	2.44e-06	5.67e-05
positive regulation of DNA replication (GO:0045740)	48	5	0.4	+	12.65	7.17e-05	0.00112
ERBB signaling pathway (GO:0038127)	48	5	0.4	+	12.65	7.17e-05	0.00112
regulation of monooxygenase activity (GO:0032768)	48	5	0.4	+	12.65	7.17e-05	0.00112
DNA methylation (GO:0006306)	48	5	0.4	+	12.65	7.17e-05	0.00112
DNA alkylation (GO:0006305)	48	5	0.4	+	12.65	7.17e-05	0.00112
steroid hormone mediated signaling pathway (GO:0043401)	48	5	0.4	+	12.65	7.17e-05	0.00112
regulation of peptidyl-threonine phosphorylation (GO:0010799)	48	5	0.4	+	12.65	7.17e-05	0.00112
cell cycle G1/S phase transition (GO:0044843)	77	8	0.63	+	12.62	4.76e-07	1.29e-05
regulation of receptor internalization (GO:0002090)	77	8	0.63	+	12.62	4.76e-07	1.29e-05
MAPK cascade (GO:0000165)	135	14	1.11	+	12.6	2.19e-11	1.14e-09
positive regulation of ossification (GO:0045778)	58	6	0.48	+	12.57	1.38e-05	0.000271
positive regulation of cardiac muscle cell proliferation (GO:0060045)	29	3	0.24	+	12.57	0.00223	0.0215
regulation of endoplasmic reticulum stress-induced intrinsic apoptotic signaling pathway (GO:1902235)	29	3	0.24	+	12.57	0.00223	0.0215
vascular associated smooth muscle cell differentiation (GO:0035886)	29	3	0.24	+	12.57	0.00223	0.0215
regulation of carbohydrate catabolic process (GO:0043470)	58	6	0.48	+	12.57	1.38e-05	0.00027
embryonic hemopoiesis (GO:0035162)	29	3	0.24	+	12.57	0.00223	0.0215
osteoblast differentiation (GO:0001649)	97	10	0.8	+	12.52	1.82e-08	6.37e-07
SMAD protein signal transduction (GO:0060395)	68	7	0.56	+	12.51	2.68e-06	6.15e-05
cellular response to insulin stimulus (GO:0032869)	136	14	1.12	+	12.51	2.4e-11	1.24e-09
hepaticobiliary system development (GO:0061008)	107	11	0.88	+	12.49	3.55e-09	1.36e-07
regulation of neuron projection regeneration (GO:0070570)	39	4	0.32	+	12.46	0.000414	0.00507
regulation of sprouting angiogenesis (GO:1903670)	39	4	0.32	+	12.46	0.000414	0.00507
regulation of fatty acid oxidation (GO:0046320)	39	4	0.32	+	12.46	0.000414	0.00506
regulation of cell aging (GO:0090342)	49	5	0.4	+	12.4	7.85e-05	0.00122
negative regulation of cellular carbohydrate metabolic process (GO:0010677)	49	5	0.4	+	12.4	7.85e-05	0.00121
stress-activated MAPK cascade (GO:0051403)	59	6	0.49	+	12.35	1.51e-05	0.000291
negative regulation of muscle cell apoptotic process (GO:0010656)	59	6	0.49	+	12.35	1.51e-05	0.00029
positive regulation of fibroblast proliferation (GO:0048146)	69	7	0.57	+	12.32	2.93e-06	6.67e-05
cellular senescence (GO:0090398)	30	3	0.25	+	12.15	0.00244	0.0231
stem cell division (GO:0017145)	30	3	0.25	+	12.15	0.00244	0.0231
regulation of cardiocyte differentiation (GO:1905207)	30	3	0.25	+	12.15	0.00244	0.0231
positive regulation of cellular response to insulin stimulus (GO:1900078)	30	3	0.25	+	12.15	0.00244	0.0231
regulation of protein polyubiquitination (GO:1902914)	30	3	0.25	+	12.15	0.00244	0.0231
regulation of purine nucleotide metabolic process (GO:1900542)	80	8	0.66	+	12.15	6.23e-07	1.64e-05
regulation of neuronal synaptic plasticity (GO:0048168)	70	7	0.58	+	12.15	3.2e-06	7.23e-05
negative regulation of potassium ion transport (GO:0043267)	40	4	0.33	+	12.15	0.000452	0.00548
negative regulation of insulin receptor signaling pathway (GO:0046627)	40	4	0.33	+	12.15	0.000452	0.00548
regulation of platelet activation (GO:0010543)	40	4	0.33	+	12.15	0.000452	0.00548
negative regulation of wound healing (GO:0061045)	70	7	0.58	+	12.15	3.2e-06	7.22e-05
mesenchyme morphogenesis (GO:0072132)	50	5	0.41	+	12.15	8.58e-05	0.0013
regulation of transcription from RNA polymerase II promoter in response to stress (GO:0043618)	50	5	0.41	+	12.15	8.58e-05	0.0013
regulation of muscle adaptation (GO:0043502)	101	10	0.83	+	12.03	2.59e-08	8.81e-07
regulation of nucleotide metabolic process (GO:0006140)	81	8	0.67	+	12	6.8e-07	1.78e-05
Ras protein signal transduction (GO:0007265)	152	15	1.25	+	11.99	7.93e-12	4.35e-10
regulation of nitric oxide biosynthetic process (GO:0045428)	71	7	0.58	+	11.98	3.49e-06	7.79e-05
negative regulation of synaptic transmission (GO:0050805)	71	7	0.58	+	11.98	3.49e-06	7.78e-05
regulation of stem cell differentiation (GO:2000736)	61	6	0.5	+	11.95	1.8e-05	0.000338
cellular component maintenance (GO:0043954)	61	6	0.5	+	11.95	1.8e-05	0.000338
negative regulation of MAP kinase activity (GO:0043407)	61	6	0.5	+	11.95	1.8e-05	0.000338
negative regulation of cell-substrate adhesion (GO:0010812)	61	6	0.5	+	11.95	1.8e-05	0.000337
positive regulation of cellular carbohydrate metabolic process (GO:0010676)	61	6	0.5	+	11.95	1.8e-05	0.000337
platelet activation (GO:0030168)	51	5	0.42	+	11.91	9.36e-05	0.00141
regulation of osteoblast differentiation (GO:0045667)	143	14	1.18	+	11.89	4.46e-11	2.22e-09
regulation of neuroblast proliferation (GO:1902692)	41	4	0.34	+	11.85	0.000493	0.00593
protein kinase B signaling (GO:0043491)	41	4	0.34	+	11.85	0.000493	0.00593
positive regulation of neural precursor cell proliferation (GO:2000179)	72	7	0.59	+	11.81	3.8e-06	8.43e-05
negative regulation of extrinsic apoptotic signaling pathway (GO:2001237)	103	10	0.85	+	11.79	3.08e-08	1.03e-06
artery development (GO:0060840)	103	10	0.85	+	11.79	3.08e-08	1.03e-06
negative regulation of systemic arterial blood pressure (GO:0003085)	31	3	0.26	+	11.76	0.00266	0.025
positive regulation of transcription initiation from RNA polymerase II promoter (GO:0060261)	31	3	0.26	+	11.76	0.00266	0.025
positive regulation of gene silencing by miRNA (GO:2000637)	31	3	0.26	+	11.76	0.00266	0.025
pharyngeal system development (GO:0060037)	31	3	0.26	+	11.76	0.00266	0.0249
negative regulation of cell junction assembly (GO:1901889)	31	3	0.26	+	11.76	0.00266	0.0249
positive regulation of monooxygenase activity (GO:0032770)	31	3	0.26	+	11.76	0.00266	0.0249
cellular response to hydrogen peroxide (GO:0070301)	62	6	0.51	+	11.76	1.96e-05	0.000363
response to sterol (GO:0036314)	31	3	0.26	+	11.76	0.00266	0.0249
chromatin organization involved in negative regulation of transcription (GO:0097549)	93	9	0.77	+	11.76	1.58e-07	4.61e-06
positive regulation of organ growth (GO:0046622)	62	6	0.51	+	11.76	1.96e-05	0.000363
positive regulation of histone acetylation (GO:0035066)	31	3	0.26	+	11.76	0.00266	0.0249
axis elongation (GO:0003401)	31	3	0.26	+	11.76	0.00266	0.0249
rhythmic behavior (GO:0007622)	31	3	0.26	+	11.76	0.00266	0.0248
positive regulation of epithelial cell migration (GO:0010634)	155	15	1.28	+	11.76	1.03e-11	5.59e-10
regulation of striated muscle cell differentiation (GO:0051153)	104	10	0.86	+	11.68	3.35e-08	1.11e-06
positive regulation of biomineral tissue development (GO:0070169)	52	5	0.43	+	11.68	0.000102	0.00152
regulation of centrosome cycle (GO:0046605)	52	5	0.43	+	11.68	0.000102	0.00152
regulation of cellular senescence (GO:2000772)	42	4	0.35	+	11.57	0.000537	0.00639
epidermal growth factor receptor signaling pathway (GO:0007173)	42	4	0.35	+	11.57	0.000537	0.00638
negative regulation of protein localization to nucleus (GO:1900181)	42	4	0.35	+	11.57	0.000537	0.00638
ovulation cycle process (GO:0022602)	42	4	0.35	+	11.57	0.000537	0.00637
cellular response to peptide hormone stimulus (GO:0071375)	189	18	1.56	+	11.57	1.03e-13	6.37e-12
positive regulation of nuclear division (GO:0051785)	63	6	0.52	+	11.57	2.13e-05	0.00039
positive regulation of receptor-mediated endocytosis (GO:0048260)	63	6	0.52	+	11.57	2.13e-05	0.000389
regulation of nitric oxide metabolic process (GO:0080164)	74	7	0.61	+	11.49	4.5e-06	9.77e-05
positive regulation of biomineralization (GO:0110151)	53	5	0.44	+	11.46	0.000111	0.00165
morphogenesis of an epithelial sheet (GO:0002011)	53	5	0.44	+	11.46	0.000111	0.00164
lung epithelial cell differentiation (GO:0060487)	32	3	0.26	+	11.39	0.00289	0.0265
regulation of keratinocyte differentiation (GO:0045616)	32	3	0.26	+	11.39	0.00289	0.0265
regulation of SMAD protein signal transduction (GO:0060390)	32	3	0.26	+	11.39	0.00289	0.0265
myelination in peripheral nervous system (GO:0022011)	32	3	0.26	+	11.39	0.00289	0.0265
regulation of cell-matrix adhesion (GO:0001952)	128	12	1.05	+	11.39	1.79e-09	7.15e-08
positive regulation of posttranscriptional gene silencing (GO:0060148)	32	3	0.26	+	11.39	0.00289	0.0265
myeloid dendritic cell activation (GO:0001773)	32	3	0.26	+	11.39	0.00289	0.0265
positive regulation of protein deacetylation (GO:0090312)	32	3	0.26	+	11.39	0.00289	0.0264
positive regulation of response to endoplasmic reticulum stress (GO:1905898)	32	3	0.26	+	11.39	0.00289	0.0264
positive regulation of lipid catabolic process (GO:0050996)	32	3	0.26	+	11.39	0.00289	0.0264
peripheral nervous system axon ensheathment (GO:0032292)	32	3	0.26	+	11.39	0.00289	0.0264
ephrin receptor signaling pathway (GO:0048013)	32	3	0.26	+	11.39	0.00289	0.0264
negative regulation of cardiac muscle tissue growth (GO:0055022)	32	3	0.26	+	11.39	0.00289	0.0264
coronary vasculature morphogenesis (GO:0060977)	32	3	0.26	+	11.39	0.00289	0.0263
negative regulation of heart growth (GO:0061117)	32	3	0.26	+	11.39	0.00289	0.0263
negative regulation of protein serine/threonine kinase activity (GO:0071901)	107	10	0.88	+	11.35	4.3e-08	1.4e-06
regulation of fibroblast proliferation (GO:0048145)	107	10	0.88	+	11.35	4.3e-08	1.4e-06
negative regulation of transforming growth factor beta receptor signaling pathway (GO:0030512)	75	7	0.62	+	11.34	4.89e-06	0.000106
endocrine system development (GO:0035270)	129	12	1.06	+	11.3	1.94e-09	7.72e-08
regulation of sodium ion transport (GO:0002028)	97	9	0.8	+	11.27	2.2e-07	6.31e-06
ovulation cycle (GO:0042698)	54	5	0.44	+	11.25	0.00012	0.00176
positive regulation of histone modification (GO:0031058)	108	10	0.89	+	11.25	4.67e-08	1.51e-06
positive regulation of endothelial cell migration (GO:0010595)	108	10	0.89	+	11.25	4.67e-08	1.51e-06
negative regulation of carbohydrate metabolic process (GO:0045912)	54	5	0.44	+	11.25	0.00012	0.00175
positive regulation of synaptic transmission (GO:0050806)	164	15	1.35	+	11.11	2.16e-11	1.13e-09
enzyme linked receptor protein signaling pathway (GO:0007167)	558	51	4.59	+	11.1	4.11e-37	1.85e-34
cranial skeletal system development (GO:1904888)	77	7	0.63	+	11.04	5.74e-06	0.000122
regulation of insulin receptor signaling pathway (GO:0046626)	77	7	0.63	+	11.04	5.74e-06	0.000122
lung cell differentiation (GO:0060479)	33	3	0.27	+	11.04	0.00314	0.0284
lung epithelium development (GO:0060428)	44	4	0.36	+	11.04	0.000632	0.00738
endochondral ossification (GO:0001958)	33	3	0.27	+	11.04	0.00314	0.0284
endothelial cell development (GO:0001885)	55	5	0.45	+	11.04	0.00013	0.00188
response to insulin (GO:0032868)	176	16	1.45	+	11.04	4.91e-12	2.74e-10
positive regulation of DNA-templated transcription, elongation (GO:0032786)	33	3	0.27	+	11.04	0.00314	0.0284
astrocyte development (GO:0014002)	33	3	0.27	+	11.04	0.00314	0.0284
positive regulation of leukocyte apoptotic process (GO:2000108)	33	3	0.27	+	11.04	0.00314	0.0284
digestive tract morphogenesis (GO:0048546)	55	5	0.45	+	11.04	0.00013	0.00188
regulation of DNA-templated transcription in response to stress (GO:0043620)	55	5	0.45	+	11.04	0.00013	0.00188
positive regulation of JUN kinase activity (GO:0043507)	55	5	0.45	+	11.04	0.00013	0.00188
regulation of calcium ion-dependent exocytosis (GO:0017158)	44	4	0.36	+	11.04	0.000632	0.00738
positive regulation of insulin secretion involved in cellular response to glucose stimulus (GO:0035774)	44	4	0.36	+	11.04	0.000632	0.00737
regulation of transforming growth factor beta receptor signaling pathway (GO:0017015)	121	11	1	+	11.04	1.16e-08	4.2e-07
replacement ossification (GO:0036075)	33	3	0.27	+	11.04	0.00314	0.0283
stress-activated protein kinase signaling cascade (GO:0031098)	66	6	0.54	+	11.04	2.72e-05	0.000483
negative regulation of BMP signaling pathway (GO:0030514)	55	5	0.45	+	11.04	0.00013	0.00188
regulation of organ growth (GO:0046620)	121	11	1	+	11.04	1.16e-08	4.19e-07
regulation of glycoprotein biosynthetic process (GO:0010559)	44	4	0.36	+	11.04	0.000632	0.00737
myotube cell development (GO:0014904)	33	3	0.27	+	11.04	0.00314	0.0283
positive regulation of steroid metabolic process (GO:0045940)	44	4	0.36	+	11.04	0.000632	0.00736
regulation of morphogenesis of a branching structure (GO:0060688)	66	6	0.54	+	11.04	2.72e-05	0.000482
positive regulation of protein tyrosine kinase activity (GO:0061098)	44	4	0.36	+	11.04	0.000632	0.00736
establishment of endothelial barrier (GO:0061028)	33	3	0.27	+	11.04	0.00314	0.0283
epithelial cell proliferation (GO:0050673)	100	9	0.82	+	10.93	2.79e-07	7.89e-06
dendrite morphogenesis (GO:0048813)	78	7	0.64	+	10.9	6.22e-06	0.000131
cellular response to peptide (GO:1901653)	234	21	1.93	+	10.9	2.43e-15	1.67e-13
regulation of dendrite development (GO:0050773)	134	12	1.1	+	10.88	2.9e-09	1.12e-07
regulation of extrinsic apoptotic signaling pathway (GO:2001236)	168	15	1.38	+	10.85	2.96e-11	1.5e-09
negative regulation of osteoblast differentiation (GO:0045668)	56	5	0.46	+	10.85	0.000141	0.00201
roof of mouth development (GO:0060021)	101	9	0.83	+	10.83	3.02e-07	8.45e-06
positive regulation of signaling receptor activity (GO:2000273)	45	4	0.37	+	10.8	0.000684	0.0078
regulation of amyloid precursor protein catabolic process (GO:1902991)	45	4	0.37	+	10.8	0.000684	0.0078
regulation of cellular response to transforming growth factor beta stimulus (GO:1903844)	124	11	1.02	+	10.78	1.47e-08	5.22e-07
regulation of cellular response to insulin stimulus (GO:1900076)	79	7	0.65	+	10.76	6.72e-06	0.000141
B cell homeostasis (GO:0001782)	34	3	0.28	+	10.72	0.00339	0.0305
dopaminergic neuron differentiation (GO:0071542)	34	3	0.28	+	10.72	0.00339	0.0305
regulation of superoxide metabolic process (GO:0090322)	34	3	0.28	+	10.72	0.00339	0.0305
positive regulation of phospholipase C activity (GO:0010863)	34	3	0.28	+	10.72	0.00339	0.0304
regulation of protein kinase B signaling (GO:0051896)	171	15	1.41	+	10.66	3.74e-11	1.88e-09
negative regulation of G protein-coupled receptor signaling pathway (GO:0045744)	57	5	0.47	+	10.66	0.000152	0.00216
positive regulation of protein kinase B signaling (GO:0051897)	114	10	0.94	+	10.66	7.5e-08	2.29e-06
integrin-mediated signaling pathway (GO:0007229)	80	7	0.66	+	10.63	7.26e-06	0.000151
endothelial cell differentiation (GO:0045446)	80	7	0.66	+	10.63	7.26e-06	0.000151
pancreas development (GO:0031016)	80	7	0.66	+	10.63	7.26e-06	0.00015
regulation of phosphatidylinositol 3-kinase signaling (GO:0014066)	103	9	0.85	+	10.61	3.53e-07	9.73e-06
negative regulation of cellular response to growth factor stimulus (GO:0090288)	103	9	0.85	+	10.61	3.53e-07	9.71e-06
ventricular septum morphogenesis (GO:0060412)	46	4	0.38	+	10.56	0.000738	0.00833
regulation of dendrite morphogenesis (GO:0048814)	92	8	0.76	+	10.56	1.66e-06	4.02e-05
bone remodeling (GO:0046849)	46	4	0.38	+	10.56	0.000738	0.00832
fibroblast growth factor receptor signaling pathway (GO:0008543)	46	4	0.38	+	10.56	0.000738	0.00832
regulation of centrosome duplication (GO:0010824)	46	4	0.38	+	10.56	0.000738	0.00831
positive regulation of pri-miRNA transcription by RNA polymerase II (GO:1902895)	69	6	0.57	+	10.56	3.44e-05	0.000593
positive regulation of developmental growth (GO:0048639)	219	19	1.8	+	10.54	9.76e-14	6.08e-12
positive regulation of neuron projection development (GO:0010976)	219	19	1.8	+	10.54	9.76e-14	6.05e-12
positive regulation of supramolecular fiber organization (GO:1902905)	196	17	1.61	+	10.54	2.07e-12	1.18e-10
odontogenesis of dentin-containing tooth (GO:0042475)	81	7	0.67	+	10.5	7.83e-06	0.000162
positive regulation of carbohydrate metabolic process (GO:0045913)	81	7	0.67	+	10.5	7.83e-06	0.000161
ventricular septum development (GO:0003281)	81	7	0.67	+	10.5	7.83e-06	0.000161
positive regulation of cell-substrate adhesion (GO:0010811)	139	12	1.14	+	10.49	4.25e-09	1.6e-07
multicellular organism aging (GO:0010259)	58	5	0.48	+	10.47	0.000164	0.00231
positive regulation of stress fiber assembly (GO:0051496)	58	5	0.48	+	10.47	0.000164	0.00231
positive regulation of oxidoreductase activity (GO:0051353)	58	5	0.48	+	10.47	0.000164	0.00231
mammary gland development (GO:0030879)	151	13	1.24	+	10.46	9.73e-10	4.07e-08
regulation of blood vessel endothelial cell migration (GO:0043535)	93	8	0.77	+	10.45	1.79e-06	4.31e-05
regulation of circadian rhythm (GO:0042752)	128	11	1.05	+	10.44	2e-08	6.91e-07
cellular response to organonitrogen compound (GO:0071417)	454	39	3.74	+	10.44	2.84e-27	4.56e-25
endoderm formation (GO:0001706)	35	3	0.29	+	10.41	0.00366	0.0322
gastrulation with mouth forming second (GO:0001702)	35	3	0.29	+	10.41	0.00366	0.0322
Schwann cell development (GO:0014044)	35	3	0.29	+	10.41	0.00366	0.0322
response to dietary excess (GO:0002021)	35	3	0.29	+	10.41	0.00366	0.0321
chromatin silencing (GO:0006342)	70	6	0.58	+	10.41	3.71e-05	0.000635
regulation of astrocyte differentiation (GO:0048710)	35	3	0.29	+	10.41	0.00366	0.0321
negative regulation of smooth muscle cell proliferation (GO:0048662)	70	6	0.58	+	10.41	3.71e-05	0.000634
negative regulation of blood vessel endothelial cell migration (GO:0043537)	35	3	0.29	+	10.41	0.00366	0.0321
exploration behavior (GO:0035640)	35	3	0.29	+	10.41	0.00366	0.0321
cellular response to acetylcholine (GO:1905145)	35	3	0.29	+	10.41	0.00366	0.0321
embryonic hindlimb morphogenesis (GO:0035116)	35	3	0.29	+	10.41	0.00366	0.0321
cellular response to endogenous stimulus (GO:0071495)	890	76	7.33	+	10.37	5.23e-55	8.24e-51
negative regulation of gene expression, epigenetic (GO:0045814)	82	7	0.68	+	10.37	8.44e-06	0.000173
regulation of extrinsic apoptotic signaling pathway in absence of ligand (GO:2001239)	47	4	0.39	+	10.34	0.000796	0.00889
regulation of extracellular matrix organization (GO:1903053)	47	4	0.39	+	10.34	0.000796	0.00888
regulation of glycoprotein metabolic process (GO:1903018)	47	4	0.39	+	10.34	0.000796	0.00888
regulation of smooth muscle cell migration (GO:0014910)	94	8	0.77	+	10.34	1.93e-06	4.62e-05
positive regulation of fatty acid metabolic process (GO:0045923)	47	4	0.39	+	10.34	0.000796	0.00887
neuromuscular junction development (GO:0007528)	47	4	0.39	+	10.34	0.000796	0.00886
lung morphogenesis (GO:0060425)	59	5	0.49	+	10.29	0.000177	0.00247
positive regulation of striated muscle cell differentiation (GO:0051155)	59	5	0.49	+	10.29	0.000177	0.00246
positive regulation of DNA binding (GO:0043388)	59	5	0.49	+	10.29	0.000177	0.00246
endoderm development (GO:0007492)	71	6	0.58	+	10.27	4e-05	0.000677
circadian regulation of gene expression (GO:0032922)	71	6	0.58	+	10.27	4e-05	0.000677
regulation of peptidyl-serine phosphorylation (GO:0033135)	166	14	1.37	+	10.25	2.78e-10	1.24e-08
regulation of dendritic spine development (GO:0060998)	83	7	0.68	+	10.25	9.09e-06	0.000186
chromatin organization involved in regulation of transcription (GO:0034401)	107	9	0.88	+	10.22	4.76e-07	1.29e-05
regulation of cell-substrate adhesion (GO:0010810)	226	19	1.86	+	10.21	1.65e-13	9.98e-12
regulation of epithelial cell migration (GO:0010632)	238	20	1.96	+	10.21	3.69e-14	2.36e-12
negative regulation of glial cell differentiation (GO:0045686)	36	3	0.3	+	10.12	0.00394	0.0344
positive regulation of extrinsic apoptotic signaling pathway (GO:2001238)	60	5	0.49	+	10.12	0.000191	0.00262
Rho protein signal transduction (GO:0007266)	60	5	0.49	+	10.12	0.000191	0.00262
positive regulation of nitric oxide biosynthetic process (GO:0045429)	48	4	0.4	+	10.12	0.000857	0.00946
epithelial to mesenchymal transition (GO:0001837)	72	6	0.59	+	10.12	4.3e-05	0.000719
positive regulation of mesenchymal cell proliferation (GO:0002053)	36	3	0.3	+	10.12	0.00394	0.0344
regulation of axon regeneration (GO:0048679)	36	3	0.3	+	10.12	0.00394	0.0343
regulation of morphogenesis of an epithelium (GO:1905330)	72	6	0.59	+	10.12	4.3e-05	0.000719
response to acetylcholine (GO:1905144)	36	3	0.3	+	10.12	0.00394	0.0343
positive regulation of histone methylation (GO:0031062)	48	4	0.4	+	10.12	0.000857	0.00946
visual learning (GO:0008542)	72	6	0.59	+	10.12	4.3e-05	0.000718
exocrine system development (GO:0035272)	48	4	0.4	+	10.12	0.000857	0.00945
labyrinthine layer development (GO:0060711)	60	5	0.49	+	10.12	0.000191	0.00262
cellular response to reactive oxygen species (GO:0034614)	108	9	0.89	+	10.12	5.12e-07	1.38e-05
transmembrane receptor protein tyrosine kinase signaling pathway (GO:0007169)	361	30	2.97	+	10.1	1.15e-20	1.14e-18
positive regulation of protein polymerization (GO:0032273)	121	10	1	+	10.04	1.26e-07	3.77e-06
gland morphogenesis (GO:0022612)	121	10	1	+	10.04	1.26e-07	3.76e-06
cellular response to hypoxia (GO:0071456)	85	7	0.7	+	10	1.05e-05	0.000213
positive regulation of neuron apoptotic process (GO:0043525)	85	7	0.7	+	10	1.05e-05	0.000213
positive regulation of actin filament polymerization (GO:0030838)	85	7	0.7	+	10	1.05e-05	0.000213
face development (GO:0060324)	61	5	0.5	+	9.96	0.000205	0.00281
cellular response to catecholamine stimulus (GO:0071870)	61	5	0.5	+	9.96	0.000205	0.0028
cellular response to monoamine stimulus (GO:0071868)	61	5	0.5	+	9.96	0.000205	0.0028
DNA methylation or demethylation (GO:0044728)	61	5	0.5	+	9.96	0.000205	0.0028
negative regulation of peptide hormone secretion (GO:0090278)	61	5	0.5	+	9.96	0.000205	0.0028
positive regulation of lipid metabolic process (GO:0045834)	183	15	1.51	+	9.96	9.09e-11	4.29e-09
regulation of endothelial cell migration (GO:0010594)	171	14	1.41	+	9.95	3.99e-10	1.76e-08
negative regulation of dephosphorylation (GO:0035305)	49	4	0.4	+	9.92	0.000921	0.0101
positive regulation of pathway-restricted SMAD protein phosphorylation (GO:0010862)	49	4	0.4	+	9.92	0.000921	0.0101
cellular response to hormone stimulus (GO:0032870)	368	30	3.03	+	9.9	1.91e-20	1.86e-18
positive regulation of chromatin organization (GO:1905269)	123	10	1.01	+	9.88	1.46e-07	4.32e-06
response to peptide hormone (GO:0043434)	283	23	2.33	+	9.87	7.75e-16	5.5e-14
morphogenesis of a branching epithelium (GO:0061138)	197	16	1.62	+	9.87	2.38e-11	1.23e-09
positive regulation of peptidyl-lysine acetylation (GO:2000758)	37	3	0.3	+	9.85	0.00424	0.0365
regulation of transcription initiation from RNA polymerase II promoter (GO:0060260)	37	3	0.3	+	9.85	0.00424	0.0364
negative regulation of phosphatase activity (GO:0010923)	37	3	0.3	+	9.85	0.00424	0.0364
response to cadmium ion (GO:0046686)	37	3	0.3	+	9.85	0.00424	0.0364
regulation of T cell cytokine production (GO:0002724)	37	3	0.3	+	9.85	0.00424	0.0364
regulation of transcription elongation from RNA polymerase II promoter (GO:0034243)	37	3	0.3	+	9.85	0.00424	0.0364
response to catecholamine (GO:0071869)	62	5	0.51	+	9.8	0.00022	0.00298
response to monoamine (GO:0071867)	62	5	0.51	+	9.8	0.00022	0.00298
positive regulation of protein localization to plasma membrane (GO:1903078)	62	5	0.51	+	9.8	0.00022	0.00297
regulation of postsynaptic membrane potential (GO:0060078)	62	5	0.51	+	9.8	0.00022	0.00297
positive regulation of protein ubiquitination (GO:0031398)	124	10	1.02	+	9.8	1.56e-07	4.58e-06
negative regulation of hormone secretion (GO:0046888)	87	7	0.72	+	9.77	1.21e-05	0.00024
regulation of muscle cell differentiation (GO:0051147)	150	12	1.23	+	9.72	9.44e-09	3.44e-07
negative regulation of epithelial cell differentiation (GO:0030857)	50	4	0.41	+	9.72	0.000989	0.0106
positive regulation of nitric oxide metabolic process (GO:1904407)	50	4	0.41	+	9.72	0.000989	0.0106
regulation of receptor-mediated endocytosis (GO:0048259)	125	10	1.03	+	9.72	1.67e-07	4.88e-06
rhythmic process (GO:0048511)	263	21	2.16	+	9.7	2.09e-14	1.37e-12
circadian rhythm (GO:0007623)	138	11	1.14	+	9.68	4.12e-08	1.35e-06
cellular response to nitrogen compound (GO:1901699)	528	42	4.35	+	9.66	3.74e-28	6.41e-26
regulation of pathway-restricted SMAD protein phosphorylation (GO:0060393)	63	5	0.52	+	9.64	0.000236	0.00315
endochondral bone morphogenesis (GO:0060350)	63	5	0.52	+	9.64	0.000236	0.00315
positive regulation of dendritic spine development (GO:0060999)	63	5	0.52	+	9.64	0.000236	0.00314
negative regulation of peptide secretion (GO:0002792)	63	5	0.52	+	9.64	0.000236	0.00314
branching morphogenesis of an epithelial tube (GO:0048754)	164	13	1.35	+	9.63	2.48e-09	9.73e-08
glial cell differentiation (GO:0010001)	190	15	1.56	+	9.59	1.48e-10	6.94e-09
cellular response to cAMP (GO:0071320)	38	3	0.31	+	9.59	0.00454	0.0388
regulation of amyloid-beta formation (GO:1902003)	38	3	0.31	+	9.59	0.00454	0.0388
positive regulation of DNA-templated transcription, initiation (GO:2000144)	38	3	0.31	+	9.59	0.00454	0.0387
regulation of presynapse assembly (GO:1905606)	38	3	0.31	+	9.59	0.00454	0.0387
brown fat cell differentiation (GO:0050873)	38	3	0.31	+	9.59	0.00454	0.0387
regulation of phospholipase C activity (GO:1900274)	38	3	0.31	+	9.59	0.00454	0.0387
positive regulation of cell migration (GO:0030335)	570	45	4.69	+	9.59	4.49e-30	9.69e-28
visual behavior (GO:0007632)	76	6	0.63	+	9.59	5.71e-05	0.000919
placenta blood vessel development (GO:0060674)	38	3	0.31	+	9.59	0.00454	0.0386
dendritic cell differentiation (GO:0097028)	38	3	0.31	+	9.59	0.00454	0.0386
regulation of actin filament bundle assembly (GO:0032231)	114	9	0.94	+	9.59	7.82e-07	2.03e-05
negative regulation of neuron death (GO:1901215)	254	20	2.09	+	9.57	1.15e-13	7.05e-12
positive regulation of MAP kinase activity (GO:0043406)	127	10	1.05	+	9.57	1.92e-07	5.56e-06
negative regulation of response to wounding (GO:1903035)	89	7	0.73	+	9.55	1.39e-05	0.000271
dendrite development (GO:0016358)	140	11	1.15	+	9.54	4.73e-08	1.52e-06
positive regulation of peptidyl-tyrosine phosphorylation (GO:0050731)	191	15	1.57	+	9.54	1.59e-10	7.41e-09
regulation of hormone metabolic process (GO:0032350)	51	4	0.42	+	9.53	0.00106	0.0113
regulation of ubiquitin-protein transferase activity (GO:0051438)	51	4	0.42	+	9.53	0.00106	0.0113
negative regulation of mitochondrion organization (GO:0010823)	51	4	0.42	+	9.53	0.00106	0.0113
positive regulation of phospholipase activity (GO:0010518)	51	4	0.42	+	9.53	0.00106	0.0113
small GTPase mediated signal transduction (GO:0007264)	230	18	1.89	+	9.51	2.28e-12	1.29e-10
negative regulation of blood pressure (GO:0045776)	64	5	0.53	+	9.49	0.000253	0.00334
positive regulation of lipase activity (GO:0060193)	64	5	0.53	+	9.49	0.000253	0.00333
protein K48-linked ubiquitination (GO:0070936)	64	5	0.53	+	9.49	0.000253	0.00333
mammary gland epithelium development (GO:0061180)	64	5	0.53	+	9.49	0.000253	0.00333
cardiac cell development (GO:0055006)	77	6	0.63	+	9.47	6.11e-05	0.000978
hormone-mediated signaling pathway (GO:0009755)	90	7	0.74	+	9.45	1.49e-05	0.000289
cellular response to decreased oxygen levels (GO:0036294)	90	7	0.74	+	9.45	1.49e-05	0.000288
regulation of ATP metabolic process (GO:1903578)	90	7	0.74	+	9.45	1.49e-05	0.000288
morphogenesis of a branching structure (GO:0001763)	207	16	1.7	+	9.39	4.74e-11	2.36e-09
response to ethanol (GO:0045471)	65	5	0.54	+	9.34	0.00027	0.00353
glomerulus development (GO:0032835)	52	4	0.43	+	9.34	0.00113	0.012
ureteric bud development (GO:0001657)	91	7	0.75	+	9.34	1.59e-05	0.000306
signal transduction in absence of ligand (GO:0038034)	39	3	0.32	+	9.34	0.00486	0.0412
positive regulation of gliogenesis (GO:0014015)	78	6	0.64	+	9.34	6.54e-05	0.00103
regulation of bone resorption (GO:0045124)	52	4	0.43	+	9.34	0.00113	0.012
positive regulation of reactive oxygen species metabolic process (GO:2000379)	78	6	0.64	+	9.34	6.54e-05	0.00103
regulation of cell migration involved in sprouting angiogenesis (GO:0090049)	39	3	0.32	+	9.34	0.00486	0.0411
positive regulation of morphogenesis of an epithelium (GO:1905332)	39	3	0.32	+	9.34	0.00486	0.0411
negative regulation of epithelial cell apoptotic process (GO:1904036)	52	4	0.43	+	9.34	0.00113	0.012
extrinsic apoptotic signaling pathway in absence of ligand (GO:0097192)	39	3	0.32	+	9.34	0.00486	0.0411
mammary gland duct morphogenesis (GO:0060603)	39	3	0.32	+	9.34	0.00486	0.0411
endothelium development (GO:0003158)	91	7	0.75	+	9.34	1.59e-05	0.000305
positive regulation of lipid biosynthetic process (GO:0046889)	105	8	0.86	+	9.26	4.17e-06	9.14e-05
mesonephric tubule development (GO:0072164)	92	7	0.76	+	9.24	1.7e-05	0.000324
mesonephric epithelium development (GO:0072163)	92	7	0.76	+	9.24	1.7e-05	0.000324
positive regulation of angiogenesis (GO:0045766)	171	13	1.41	+	9.24	3.98e-09	1.51e-07
positive regulation of vasculature development (GO:1904018)	171	13	1.41	+	9.24	3.98e-09	1.5e-07
regulation of neural precursor cell proliferation (GO:2000177)	119	9	0.98	+	9.19	1.09e-06	2.73e-05
response to peptide (GO:1901652)	344	26	2.83	+	9.18	4.55e-17	3.57e-15
positive regulation of cell motility (GO:2000147)	596	45	4.91	+	9.17	2.64e-29	5.07e-27
regulation of DNA-templated transcription, elongation (GO:0032784)	53	4	0.44	+	9.17	0.00121	0.0128
presynaptic endocytosis (GO:0140238)	53	4	0.44	+	9.17	0.00121	0.0128
regulation of chondrocyte differentiation (GO:0032330)	53	4	0.44	+	9.17	0.00121	0.0128
synaptic vesicle endocytosis (GO:0048488)	53	4	0.44	+	9.17	0.00121	0.0128
odontogenesis (GO:0042476)	106	8	0.87	+	9.17	4.45e-06	9.68e-05
positive regulation of protein modification by small protein conjugation or removal (GO:1903322)	146	11	1.2	+	9.15	7.06e-08	2.18e-06
multicellular organismal response to stress (GO:0033555)	93	7	0.77	+	9.14	1.82e-05	0.00034
positive regulation of cellular component movement (GO:0051272)	613	46	5.05	+	9.12	7.27e-30	1.51e-27
regulation of osteoclast differentiation (GO:0045670)	80	6	0.66	+	9.11	7.46e-05	0.00116
face morphogenesis (GO:0060325)	40	3	0.33	+	9.11	0.0052	0.0432
temperature homeostasis (GO:0001659)	40	3	0.33	+	9.11	0.0052	0.0432
Schwann cell differentiation (GO:0014037)	40	3	0.33	+	9.11	0.0052	0.0432
histone ubiquitination (GO:0016574)	40	3	0.33	+	9.11	0.0052	0.0431
lamellipodium assembly (GO:0030032)	40	3	0.33	+	9.11	0.0052	0.0431
positive regulation of locomotion (GO:0040017)	614	46	5.05	+	9.1	7.76e-30	1.59e-27
activation of protein kinase activity (GO:0032147)	94	7	0.77	+	9.05	1.94e-05	0.00036
lens development in camera-type eye (GO:0002088)	81	6	0.67	+	9	7.96e-05	0.00122
response to alkaloid (GO:0043279)	81	6	0.67	+	9	7.96e-05	0.00122
regulation of G protein-coupled receptor signaling pathway (GO:0008277)	135	10	1.11	+	9	3.27e-07	9.06e-06
mammary gland morphogenesis (GO:0060443)	54	4	0.44	+	9	0.00129	0.0135
regulation of epidermal cell differentiation (GO:0045604)	54	4	0.44	+	9	0.00129	0.0135
regulation of gluconeogenesis (GO:0006111)	54	4	0.44	+	9	0.00129	0.0135
embryonic skeletal system morphogenesis (GO:0048704)	108	8	0.89	+	9	5.07e-06	0.000109
response to estrogen (GO:0043627)	54	4	0.44	+	9	0.00129	0.0135
smooth muscle cell differentiation (GO:0051145)	54	4	0.44	+	9	0.00129	0.0135
regulation of lipid storage (GO:0010883)	54	4	0.44	+	9	0.00129	0.0135
positive regulation of protein serine/threonine kinase activity (GO:0071902)	203	15	1.67	+	8.98	3.52e-10	1.55e-08
gland development (GO:0048732)	434	32	3.57	+	8.96	1.5e-20	1.47e-18
mesonephros development (GO:0001823)	95	7	0.78	+	8.95	2.07e-05	0.000381
regulation of oxidoreductase activity (GO:0051341)	95	7	0.78	+	8.95	2.07e-05	0.000381
response to hydrogen peroxide (GO:0042542)	95	7	0.78	+	8.95	2.07e-05	0.00038
receptor internalization (GO:0031623)	68	5	0.56	+	8.93	0.000329	0.00419
peptide hormone secretion (GO:0030072)	68	5	0.56	+	8.93	0.000329	0.00419
regulation of actomyosin structure organization (GO:0110020)	109	8	0.9	+	8.92	5.41e-06	0.000116
animal organ formation (GO:0048645)	41	3	0.34	+	8.89	0.00554	0.0459
regulation of lyase activity (GO:0051339)	41	3	0.34	+	8.89	0.00554	0.0458
negative regulation of ERK1 and ERK2 cascade (GO:0070373)	82	6	0.68	+	8.89	8.49e-05	0.00129
eye photoreceptor cell development (GO:0042462)	41	3	0.34	+	8.89	0.00554	0.0458
positive regulation of small molecule metabolic process (GO:0062013)	164	12	1.35	+	8.89	2.39e-08	8.18e-07
synaptic transmission, glutamatergic (GO:0035249)	41	3	0.34	+	8.89	0.00554	0.0458
regulation of fibroblast migration (GO:0010762)	41	3	0.34	+	8.89	0.00554	0.0458
outflow tract morphogenesis (GO:0003151)	82	6	0.68	+	8.89	8.49e-05	0.00129
cardiocyte differentiation (GO:0035051)	137	10	1.13	+	8.87	3.71e-07	1.02e-05
formation of primary germ layer (GO:0001704)	96	7	0.79	+	8.86	2.21e-05	0.000401
gastrulation (GO:0007369)	151	11	1.24	+	8.85	9.73e-08	2.93e-06
regulation of neuron migration (GO:2001222)	55	4	0.45	+	8.83	0.00138	0.0142
regulation of potassium ion transport (GO:0043266)	110	8	0.91	+	8.83	5.76e-06	0.000122
ventricular cardiac muscle tissue morphogenesis (GO:0055010)	55	4	0.45	+	8.83	0.00138	0.0142
regulation of dendritic spine morphogenesis (GO:0061001)	55	4	0.45	+	8.83	0.00138	0.0142
regulation of gliogenesis (GO:0014013)	124	9	1.02	+	8.82	1.51e-06	3.66e-05
positive regulation of cell growth (GO:0030307)	193	14	1.59	+	8.81	1.74e-09	7.01e-08
regulation of protein serine/threonine kinase activity (GO:0071900)	345	25	2.84	+	8.8	4.78e-16	3.46e-14
positive regulation of actin filament bundle assembly (GO:0032233)	69	5	0.57	+	8.8	0.000351	0.00442
regulation of cell-substrate junction organization (GO:0150116)	69	5	0.57	+	8.8	0.000351	0.00442
positive regulation of protein localization to cell periphery (GO:1904377)	69	5	0.57	+	8.8	0.000351	0.00442
negative regulation of cysteine-type endopeptidase activity involved in apoptotic process (GO:0043154)	83	6	0.68	+	8.78	9.04e-05	0.00136
regulation of stress fiber assembly (GO:0051492)	97	7	0.8	+	8.77	2.35e-05	0.000422
postsynapse organization (GO:0099173)	97	7	0.8	+	8.77	2.35e-05	0.000421
regulation of MAP kinase activity (GO:0043405)	194	14	1.6	+	8.77	1.85e-09	7.39e-08
cerebral cortex development (GO:0021987)	111	8	0.91	+	8.76	6.13e-06	0.000129
positive regulation of growth (GO:0045927)	306	22	2.52	+	8.73	3.59e-14	2.31e-12
positive regulation of kinase activity (GO:0033674)	432	31	3.56	+	8.72	1.32e-19	1.23e-17
regulation of tissue remodeling (GO:0034103)	84	6	0.69	+	8.68	9.62e-05	0.00144
positive regulation of endothelial cell proliferation (GO:0001938)	98	7	0.81	+	8.68	2.5e-05	0.000446
semaphorin-plexin signaling pathway (GO:0071526)	42	3	0.35	+	8.68	0.00591	0.0481
regulation of p38MAPK cascade (GO:1900744)	42	3	0.35	+	8.68	0.00591	0.0481
regulation of presynapse organization (GO:0099174)	42	3	0.35	+	8.68	0.00591	0.0481
long-term memory (GO:0007616)	42	3	0.35	+	8.68	0.00591	0.048
energy homeostasis (GO:0097009)	42	3	0.35	+	8.68	0.00591	0.048
positive regulation of heart contraction (GO:0045823)	42	3	0.35	+	8.68	0.00591	0.048
myeloid leukocyte differentiation (GO:0002573)	126	9	1.04	+	8.68	1.71e-06	4.12e-05
cellular response to monosaccharide stimulus (GO:0071326)	56	4	0.46	+	8.68	0.00147	0.015
regulation of filopodium assembly (GO:0051489)	56	4	0.46	+	8.68	0.00147	0.015
thymus development (GO:0048538)	56	4	0.46	+	8.68	0.00147	0.015
positive regulation of blood vessel endothelial cell migration (GO:0043536)	56	4	0.46	+	8.68	0.00147	0.015
response to endogenous stimulus (GO:0009719)	1110	79	9.14	+	8.65	7.98e-52	6.29e-48
aging (GO:0007568)	169	12	1.39	+	8.63	3.27e-08	1.08e-06
negative regulation of apoptotic signaling pathway (GO:2001234)	240	17	1.98	+	8.6	4.16e-11	2.08e-09
negative regulation of secretion by cell (GO:1903531)	170	12	1.4	+	8.58	3.47e-08	1.14e-06
regulation of JUN kinase activity (GO:0043506)	71	5	0.58	+	8.55	0.000397	0.00492
positive regulation of epithelial cell proliferation (GO:0050679)	213	15	1.75	+	8.55	6.56e-10	2.82e-08
cardiac muscle cell development (GO:0055013)	71	5	0.58	+	8.55	0.000397	0.00492
lung development (GO:0030324)	213	15	1.75	+	8.55	6.56e-10	2.81e-08
peptide secretion (GO:0002790)	71	5	0.58	+	8.55	0.000397	0.00491
positive regulation of myeloid leukocyte differentiation (GO:0002763)	71	5	0.58	+	8.55	0.000397	0.00491
regulation of cartilage development (GO:0061035)	71	5	0.58	+	8.55	0.000397	0.0049
regulation of stress-activated MAPK cascade (GO:0032872)	199	14	1.64	+	8.55	2.52e-09	9.85e-08
regulation of Ras protein signal transduction (GO:0046578)	199	14	1.64	+	8.55	2.52e-09	9.83e-08
regulation of animal organ morphogenesis (GO:2000027)	128	9	1.05	+	8.54	1.93e-06	4.61e-05
regulation of nucleocytoplasmic transport (GO:0046822)	128	9	1.05	+	8.54	1.93e-06	4.61e-05
positive regulation of endocytosis (GO:0045807)	128	9	1.05	+	8.54	1.93e-06	4.6e-05
regulation of phosphoprotein phosphatase activity (GO:0043666)	57	4	0.47	+	8.52	0.00156	0.0159
regulation of microtubule polymerization (GO:0031113)	57	4	0.47	+	8.52	0.00156	0.0159
urogenital system development (GO:0001655)	358	25	2.95	+	8.48	1.07e-15	7.44e-14
positive regulation of cytoskeleton organization (GO:0051495)	215	15	1.77	+	8.48	7.41e-10	3.15e-08
regulation of synaptic vesicle exocytosis (GO:2000300)	86	6	0.71	+	8.48	0.000109	0.00162
positive regulation of neuron death (GO:1901216)	129	9	1.06	+	8.48	2.05e-06	4.85e-05
positive regulation of MAPK cascade (GO:0043410)	517	36	4.26	+	8.46	2.7e-22	2.96e-20
response to steroid hormone (GO:0048545)	158	11	1.3	+	8.46	1.5e-07	4.42e-06
memory (GO:0007613)	158	11	1.3	+	8.46	1.5e-07	4.42e-06
negative regulation of MAPK cascade (GO:0043409)	187	13	1.54	+	8.45	1.09e-08	3.94e-07
regulation of cyclin-dependent protein serine/threonine kinase activity (GO:0000079)	72	5	0.59	+	8.44	0.000422	0.00516
myotube differentiation (GO:0014902)	72	5	0.59	+	8.44	0.000422	0.00515
respiratory tube development (GO:0030323)	216	15	1.78	+	8.44	7.87e-10	3.31e-08
regulation of stress-activated protein kinase signaling cascade (GO:0070302)	202	14	1.66	+	8.42	3.02e-09	1.17e-07
regulation of BMP signaling pathway (GO:0030510)	101	7	0.83	+	8.42	3e-05	0.000526
positive regulation of protein-containing complex assembly (GO:0031334)	231	16	1.9	+	8.41	2.17e-10	1e-08
positive regulation of peptidyl-serine phosphorylation (GO:0033138)	130	9	1.07	+	8.41	2.18e-06	5.11e-05
regulation of wound healing (GO:0061041)	130	9	1.07	+	8.41	2.18e-06	5.1e-05
regulation of blood pressure (GO:0008217)	217	15	1.79	+	8.4	8.35e-10	3.51e-08
embryonic skeletal system development (GO:0048706)	145	10	1.19	+	8.38	6.06e-07	1.61e-05
regulation of small GTPase mediated signal transduction (GO:0051056)	232	16	1.91	+	8.38	2.3e-10	1.06e-08
positive regulation of protein import (GO:1904591)	58	4	0.48	+	8.38	0.00166	0.0168
regulation of histone acetylation (GO:0035065)	58	4	0.48	+	8.38	0.00166	0.0168
response to monosaccharide (GO:0034284)	102	7	0.84	+	8.34	3.18e-05	0.000557
chondrocyte differentiation (GO:0002062)	73	5	0.6	+	8.32	0.000448	0.00545
coronary vasculature development (GO:0060976)	73	5	0.6	+	8.32	0.000448	0.00544
regulation of signaling receptor activity (GO:0010469)	146	10	1.2	+	8.32	6.43e-07	1.69e-05
forebrain generation of neurons (GO:0021872)	73	5	0.6	+	8.32	0.000448	0.00544
regulation of angiogenesis (GO:0045765)	293	20	2.41	+	8.29	1.37e-12	7.97e-11
regulation of peptidyl-tyrosine phosphorylation (GO:0050730)	264	18	2.17	+	8.28	1.96e-11	1.03e-09
hormone secretion (GO:0046879)	88	6	0.72	+	8.28	0.000122	0.00178
erythrocyte differentiation (GO:0030218)	103	7	0.85	+	8.26	3.38e-05	0.000582
positive regulation of transferase activity (GO:0051347)	517	35	4.26	+	8.22	2.61e-21	2.66e-19
positive regulation of nucleocytoplasmic transport (GO:0046824)	74	5	0.61	+	8.21	0.000475	0.00572
connective tissue development (GO:0061448)	222	15	1.83	+	8.21	1.12e-09	4.66e-08
regulation of cellular carbohydrate metabolic process (GO:0010675)	163	11	1.34	+	8.2	2.01e-07	5.8e-06
wound healing (GO:0042060)	252	17	2.07	+	8.2	8.5e-11	4.03e-09
positive regulation of insulin secretion (GO:0032024)	89	6	0.73	+	8.19	0.00013	0.00188
embryonic heart tube development (GO:0035050)	89	6	0.73	+	8.19	0.00013	0.00188
regulation of vasculature development (GO:1901342)	297	20	2.44	+	8.18	1.73e-12	1e-10
blood vessel development (GO:0001568)	538	36	4.43	+	8.13	9.42e-22	9.89e-20
negative regulation of neuron differentiation (GO:0045665)	90	6	0.74	+	8.1	0.000138	0.00197
heart looping (GO:0001947)	60	4	0.49	+	8.1	0.00186	0.0184
skeletal muscle cell differentiation (GO:0035914)	60	4	0.49	+	8.1	0.00186	0.0184
digestive system development (GO:0055123)	135	9	1.11	+	8.1	2.92e-06	6.65e-05
DNA modification (GO:0006304)	75	5	0.62	+	8.1	0.000503	0.00604
cardiac muscle tissue development (GO:0048738)	195	13	1.61	+	8.1	1.74e-08	6.11e-07
positive regulation of muscle cell differentiation (GO:0051149)	75	5	0.62	+	8.1	0.000503	0.00603
positive regulation of hormone secretion (GO:0046887)	165	11	1.36	+	8.1	2.26e-07	6.46e-06
response to hypoxia (GO:0001666)	196	13	1.61	+	8.06	1.84e-08	6.42e-07
kidney epithelium development (GO:0072073)	136	9	1.12	+	8.04	3.09e-06	7.02e-05
regulation of ossification (GO:0030278)	136	9	1.12	+	8.04	3.09e-06	7.01e-05
gliogenesis (GO:0042063)	242	16	1.99	+	8.03	4.12e-10	1.81e-08
cellular response to oxygen levels (GO:0071453)	106	7	0.87	+	8.02	4.01e-05	0.000679
positive regulation of reproductive process (GO:2000243)	106	7	0.87	+	8.02	4.01e-05	0.000678
cardiac muscle cell differentiation (GO:0055007)	106	7	0.87	+	8.02	4.01e-05	0.000677
regulation of cyclin-dependent protein kinase activity (GO:1904029)	76	5	0.63	+	7.99	0.000533	0.00636
regulation of protein tyrosine kinase activity (GO:0061097)	76	5	0.63	+	7.99	0.000533	0.00635
regulation of kinase activity (GO:0043549)	701	46	5.77	+	7.97	1.64e-27	2.66e-25
regulation of epidermis development (GO:0045682)	61	4	0.5	+	7.97	0.00197	0.0194
synaptic vesicle recycling (GO:0036465)	61	4	0.5	+	7.97	0.00197	0.0194
forebrain neuron differentiation (GO:0021879)	61	4	0.5	+	7.97	0.00197	0.0193
response to hormone (GO:0009725)	580	38	4.77	+	7.96	1.19e-22	1.35e-20
regulation of synaptic plasticity (GO:0048167)	229	15	1.89	+	7.96	1.67e-09	6.76e-08
regulation of developmental growth (GO:0048638)	397	26	3.27	+	7.96	1.15e-15	8.01e-14
regulation of protein ubiquitination (GO:0031396)	214	14	1.76	+	7.95	6.05e-09	2.25e-07
regulation of neuron differentiation (GO:0045664)	230	15	1.89	+	7.92	1.77e-09	7.11e-08
action potential (GO:0001508)	92	6	0.76	+	7.92	0.000154	0.00218
intracellular receptor signaling pathway (GO:0030522)	92	6	0.76	+	7.92	0.000154	0.00218
regulation of MAPK cascade (GO:0043408)	722	47	5.94	+	7.91	5.51e-28	9.33e-26
cartilage development (GO:0051216)	169	11	1.39	+	7.91	2.83e-07	7.97e-06
vasculature development (GO:0001944)	569	37	4.68	+	7.9	5.94e-22	6.37e-20
regulation of gene expression, epigenetic (GO:0040029)	154	10	1.27	+	7.89	1.02e-06	2.58e-05
negative regulation of phosphorus metabolic process (GO:0010563)	447	29	3.68	+	7.88	2.8e-17	2.25e-15
negative regulation of phosphate metabolic process (GO:0045936)	447	29	3.68	+	7.88	2.8e-17	2.24e-15
peptidyl-serine phosphorylation (GO:0018105)	185	12	1.52	+	7.88	8.32e-08	2.53e-06
regulation of nervous system process (GO:0031644)	185	12	1.52	+	7.88	8.32e-08	2.53e-06
heart development (GO:0007507)	571	37	4.7	+	7.87	6.65e-22	7.03e-20
negative regulation of protein kinase activity (GO:0006469)	201	13	1.65	+	7.86	2.44e-08	8.33e-07
negative regulation of cysteine-type endopeptidase activity (GO:2000117)	93	6	0.77	+	7.84	0.000163	0.00229
cellular response to fibroblast growth factor stimulus (GO:0044344)	62	4	0.51	+	7.84	0.00209	0.0203
post-embryonic development (GO:0009791)	124	8	1.02	+	7.84	1.32e-05	0.000259
regulation of neurotransmitter secretion (GO:0046928)	124	8	1.02	+	7.84	1.32e-05	0.000259
regulation of protein dephosphorylation (GO:0035304)	93	6	0.77	+	7.84	0.000163	0.00229
regulation of bone remodeling (GO:0046850)	62	4	0.51	+	7.84	0.00209	0.0203
regulation of embryonic development (GO:0045995)	62	4	0.51	+	7.84	0.00209	0.0203
protein dephosphorylation (GO:0006470)	155	10	1.28	+	7.84	1.08e-06	2.69e-05
regulation of protein binding (GO:0043393)	217	14	1.79	+	7.84	7.15e-09	2.63e-07
regulation of response to wounding (GO:1903034)	171	11	1.41	+	7.81	3.16e-07	8.82e-06
regulation of histone modification (GO:0031056)	171	11	1.41	+	7.81	3.16e-07	8.8e-06
blood vessel morphogenesis (GO:0048514)	436	28	3.59	+	7.8	1.33e-16	1.01e-14
negative regulation of angiogenesis (GO:0016525)	109	7	0.9	+	7.8	4.75e-05	0.000786
response to reactive oxygen species (GO:0000302)	156	10	1.28	+	7.79	1.14e-06	2.82e-05
response to decreased oxygen levels (GO:0036293)	203	13	1.67	+	7.78	2.73e-08	9.2e-07
fat cell differentiation (GO:0045444)	125	8	1.03	+	7.77	1.39e-05	0.000271
negative regulation of protein phosphorylation (GO:0001933)	344	22	2.83	+	7.77	3.32e-13	2e-11
negative regulation of phosphorylation (GO:0042326)	391	25	3.22	+	7.77	7.16e-15	4.82e-13
regulation of neurotransmitter transport (GO:0051588)	141	9	1.16	+	7.75	4.08e-06	9.01e-05
regulation of protein localization to cell periphery (GO:1904375)	141	9	1.16	+	7.75	4.08e-06	8.99e-05
cellular response to steroid hormone stimulus (GO:0071383)	94	6	0.77	+	7.75	0.000172	0.0024
regulation of cellular response to growth factor stimulus (GO:0090287)	298	19	2.45	+	7.75	1.57e-11	8.4e-10
positive regulation of apoptotic signaling pathway (GO:2001235)	157	10	1.29	+	7.74	1.2e-06	2.97e-05
regulation of mitotic nuclear division (GO:0007088)	110	7	0.91	+	7.73	5.02e-05	0.000822
negative regulation of transmembrane receptor protein serine/threonine kinase signaling pathway (GO:0090101)	126	8	1.04	+	7.71	1.47e-05	0.000285
regulation of DNA binding (GO:0051101)	126	8	1.04	+	7.71	1.47e-05	0.000285
regulation of potassium ion transmembrane transporter activity (GO:1901016)	63	4	0.52	+	7.71	0.00221	0.0214
cortical cytoskeleton organization (GO:0030865)	63	4	0.52	+	7.71	0.00221	0.0213
positive regulation of smooth muscle cell migration (GO:0014911)	63	4	0.52	+	7.71	0.00221	0.0213
regulation of phospholipase activity (GO:0010517)	63	4	0.52	+	7.71	0.00221	0.0213
regulation of binding (GO:0051098)	394	25	3.24	+	7.71	8.44e-15	5.64e-13
positive regulation of transmembrane transport (GO:0034764)	253	16	2.08	+	7.68	7.59e-10	3.21e-08
homeostasis of number of cells (GO:0048872)	301	19	2.48	+	7.67	1.85e-11	9.83e-10
mesoderm development (GO:0007498)	111	7	0.91	+	7.66	5.3e-05	0.000862
positive regulation of myeloid cell differentiation (GO:0045639)	111	7	0.91	+	7.66	5.3e-05	0.000861
embryonic placenta development (GO:0001892)	111	7	0.91	+	7.66	5.3e-05	0.00086
negative regulation of blood vessel morphogenesis (GO:2000181)	111	7	0.91	+	7.66	5.3e-05	0.000859
regulation of neuron death (GO:1901214)	382	24	3.14	+	7.63	3.71e-14	2.37e-12
renal system development (GO:0072001)	319	20	2.63	+	7.62	5.92e-12	3.27e-10
regulation of cell migration (GO:0030334)	958	60	7.89	+	7.61	2.65e-35	9.49e-33
regulation of protein acetylation (GO:1901983)	80	5	0.66	+	7.59	0.000664	0.00762
response to retinoic acid (GO:0032526)	80	5	0.66	+	7.59	0.000664	0.00761
negative regulation of vasculature development (GO:1901343)	112	7	0.92	+	7.59	5.59e-05	0.0009
hormone transport (GO:0009914)	96	6	0.79	+	7.59	0.000192	0.00263
negative regulation of small molecule metabolic process (GO:0062014)	96	6	0.79	+	7.59	0.000192	0.00263
extracellular matrix organization (GO:0030198)	272	17	2.24	+	7.59	2.59e-10	1.17e-08
cardiac ventricle morphogenesis (GO:0003208)	80	5	0.66	+	7.59	0.000664	0.00761
regulation of JNK cascade (GO:0046328)	144	9	1.19	+	7.59	4.8e-06	0.000104
regulation of apoptotic signaling pathway (GO:2001233)	400	25	3.29	+	7.59	1.17e-14	7.73e-13
response to fibroblast growth factor (GO:0071774)	64	4	0.53	+	7.59	0.00233	0.0222
kidney development (GO:0001822)	304	19	2.5	+	7.59	2.17e-11	1.14e-09
mesoderm formation (GO:0001707)	64	4	0.53	+	7.59	0.00233	0.0222
regulation of focal adhesion assembly (GO:0051893)	64	4	0.53	+	7.59	0.00233	0.0222
cellular response to carbohydrate stimulus (GO:0071322)	64	4	0.53	+	7.59	0.00233	0.0221
regulation of cell-substrate junction assembly (GO:0090109)	64	4	0.53	+	7.59	0.00233	0.0221
lung alveolus development (GO:0048286)	64	4	0.53	+	7.59	0.00233	0.0221
extracellular structure organization (GO:0043062)	273	17	2.25	+	7.56	2.73e-10	1.23e-08
mesenchyme development (GO:0060485)	225	14	1.85	+	7.56	1.1e-08	3.99e-07
pallium development (GO:0021543)	161	10	1.33	+	7.55	1.49e-06	3.63e-05
external encapsulating structure organization (GO:0045229)	274	17	2.26	+	7.54	2.88e-10	1.29e-08
positive regulation of protein kinase activity (GO:0045860)	355	22	2.92	+	7.53	6.01e-13	3.55e-11
positive regulation of cell projection organization (GO:0031346)	437	27	3.6	+	7.51	1.2e-15	8.3e-14
regulation of insulin secretion involved in cellular response to glucose stimulus (GO:0061178)	81	5	0.67	+	7.5	0.000701	0.00797
regulation of fat cell differentiation (GO:0045598)	146	9	1.2	+	7.49	5.34e-06	0.000115
endothelial cell migration (GO:0043542)	65	4	0.54	+	7.48	0.00246	0.0232
ventricular cardiac muscle tissue development (GO:0003229)	65	4	0.54	+	7.48	0.00246	0.0232
respiratory system development (GO:0060541)	244	15	2.01	+	7.47	3.78e-09	1.43e-07
regulation of transferase activity (GO:0051338)	814	50	6.7	+	7.46	9.76e-29	1.81e-26
modulation of chemical synaptic transmission (GO:0050804)	521	32	4.29	+	7.46	2.4e-18	2.11e-16
positive regulation of ERK1 and ERK2 cascade (GO:0070374)	228	14	1.88	+	7.46	1.29e-08	4.61e-07
associative learning (GO:0008306)	114	7	0.94	+	7.46	6.21e-05	0.000988
regulation of trans-synaptic signaling (GO:0099177)	522	32	4.3	+	7.45	2.53e-18	2.2e-16
regulation of carbohydrate metabolic process (GO:0006109)	196	12	1.61	+	7.44	1.5e-07	4.43e-06
response to glucose (GO:0009749)	98	6	0.81	+	7.44	0.000213	0.0029
negative regulation of protein binding (GO:0032091)	98	6	0.81	+	7.44	0.000213	0.0029
response to mechanical stimulus (GO:0009612)	147	9	1.21	+	7.44	5.63e-06	0.00012
positive regulation of JNK cascade (GO:0046330)	98	6	0.81	+	7.44	0.000213	0.00289
cellular response to organic cyclic compound (GO:0071407)	393	24	3.24	+	7.42	6.66e-14	4.23e-12
negative regulation of cellular protein localization (GO:1903828)	131	8	1.08	+	7.42	1.92e-05	0.000356
regulation of steroid biosynthetic process (GO:0050810)	82	5	0.68	+	7.41	0.000739	0.0083
negative regulation of protein ubiquitination (GO:0031397)	82	5	0.68	+	7.41	0.000739	0.0083
glial cell development (GO:0021782)	115	7	0.95	+	7.39	6.55e-05	0.00103
erythrocyte homeostasis (GO:0034101)	115	7	0.95	+	7.39	6.55e-05	0.00103
tissue remodeling (GO:0048771)	115	7	0.95	+	7.39	6.55e-05	0.00103
regulation of neuron projection development (GO:0010975)	543	33	4.47	+	7.38	8.95e-19	8.06e-17
positive regulation of protein phosphorylation (GO:0001934)	758	46	6.24	+	7.37	3.75e-26	5.63e-24
regulation of fatty acid metabolic process (GO:0019217)	99	6	0.81	+	7.36	0.000225	0.00303
positive regulation of stress-activated MAPK cascade (GO:0032874)	132	8	1.09	+	7.36	2.02e-05	0.000373
determination of heart left/right asymmetry (GO:0061371)	66	4	0.54	+	7.36	0.00259	0.0244
regulation of protein kinase activity (GO:0045859)	595	36	4.9	+	7.35	2.17e-20	2.1e-18
regulation of protein modification by small protein conjugation or removal (GO:1903320)	248	15	2.04	+	7.35	4.65e-09	1.75e-07
ossification (GO:0001503)	232	14	1.91	+	7.33	1.59e-08	5.62e-07
response to carbohydrate (GO:0009743)	116	7	0.95	+	7.33	6.9e-05	0.00108
negative regulation of secretion (GO:0051048)	199	12	1.64	+	7.33	1.76e-07	5.1e-06
muscle tissue morphogenesis (GO:0060415)	83	5	0.68	+	7.32	0.000778	0.00872
canonical Wnt signaling pathway (GO:0060070)	83	5	0.68	+	7.32	0.000778	0.00871
regulation of protein import (GO:1904589)	83	5	0.68	+	7.32	0.000778	0.0087
response to wounding (GO:0009611)	333	20	2.74	+	7.3	1.23e-11	6.68e-10
positive regulation of protein modification process (GO:0031401)	1016	61	8.36	+	7.29	5.92e-35	2.03e-32
regulation of epithelial cell proliferation (GO:0050678)	400	24	3.29	+	7.29	9.57e-14	5.98e-12
extrinsic apoptotic signaling pathway (GO:0097191)	100	6	0.82	+	7.29	0.000237	0.00315
regulation of transmembrane receptor protein serine/threonine kinase signaling pathway (GO:0090092)	251	15	2.07	+	7.26	5.43e-09	2.03e-07
negative regulation of G1/S transition of mitotic cell cycle (GO:2000134)	67	4	0.55	+	7.25	0.00273	0.0254
positive regulation of transporter activity (GO:0032411)	134	8	1.1	+	7.25	2.24e-05	0.000406
positive regulation of stress-activated protein kinase signaling cascade (GO:0070304)	134	8	1.1	+	7.25	2.24e-05	0.000406
embryonic heart tube morphogenesis (GO:0003143)	67	4	0.55	+	7.25	0.00273	0.0254
morphogenesis of an epithelium (GO:0002009)	520	31	4.28	+	7.24	1.91e-17	1.56e-15
mitotic cell cycle phase transition (GO:0044772)	151	9	1.24	+	7.24	6.91e-06	0.000145
positive regulation of phosphorylation (GO:0042327)	839	50	6.91	+	7.24	3.64e-28	6.31e-26
response to organonitrogen compound (GO:0010243)	772	46	6.35	+	7.24	7.79e-26	1.1e-23
positive regulation of cation channel activity (GO:2001259)	84	5	0.69	+	7.23	0.000819	0.0091
regulation of lipase activity (GO:0060191)	84	5	0.69	+	7.23	0.000819	0.00909
regulation of bone mineralization (GO:0030500)	84	5	0.69	+	7.23	0.000819	0.00908
response to hexose (GO:0009746)	101	6	0.83	+	7.22	0.000249	0.00329
positive regulation of axonogenesis (GO:0050772)	101	6	0.83	+	7.22	0.000249	0.00329
regeneration (GO:0031099)	101	6	0.83	+	7.22	0.000249	0.00329
angiogenesis (GO:0001525)	320	19	2.63	+	7.21	4.99e-11	2.47e-09
positive regulation of cell development (GO:0010720)	371	22	3.05	+	7.2	1.38e-12	7.98e-11
regulation of cell motility (GO:2000145)	1012	60	8.33	+	7.2	4.76e-34	1.42e-31
positive regulation of chromosome organization (GO:2001252)	186	11	1.53	+	7.18	6.96e-07	1.82e-05
regulation of cell junction assembly (GO:1901888)	220	13	1.81	+	7.18	6.65e-08	2.06e-06
response to oxygen levels (GO:0070482)	220	13	1.81	+	7.18	6.65e-08	2.06e-06
regulation of endocytosis (GO:0030100)	237	14	1.95	+	7.18	2.05e-08	7.07e-07
regulation of muscle system process (GO:0090257)	254	15	2.09	+	7.17	6.31e-09	2.34e-07
skin development (GO:0043588)	255	15	2.1	+	7.15	6.64e-09	2.46e-07
regulation of peptidyl-lysine acetylation (GO:2000756)	68	4	0.56	+	7.15	0.00287	0.0264
regulation of neurotransmitter receptor activity (GO:0099601)	68	4	0.56	+	7.15	0.00287	0.0264
positive regulation of transmembrane receptor protein serine/threonine kinase signaling pathway (GO:0090100)	119	7	0.98	+	7.15	8.03e-05	0.00123
mesoderm morphogenesis (GO:0048332)	68	4	0.56	+	7.15	0.00287	0.0264
receptor metabolic process (GO:0043112)	102	6	0.84	+	7.15	0.000262	0.00343
positive regulation of cell morphogenesis involved in differentiation (GO:0010770)	102	6	0.84	+	7.15	0.000262	0.00342
regulation of myeloid leukocyte differentiation (GO:0002761)	136	8	1.12	+	7.15	2.47e-05	0.000442
regulation of phosphatase activity (GO:0010921)	85	5	0.7	+	7.15	0.000861	0.00949
positive regulation of phosphorus metabolic process (GO:0010562)	920	54	7.57	+	7.13	3.19e-30	7.08e-28
positive regulation of phosphate metabolic process (GO:0045937)	920	54	7.57	+	7.13	3.19e-30	6.98e-28
positive regulation of neurogenesis (GO:0050769)	291	17	2.4	+	7.1	6.9e-10	2.94e-08
regulation of neuron apoptotic process (GO:0043523)	274	16	2.26	+	7.09	2.25e-09	8.87e-08
regulation of ERK1 and ERK2 cascade (GO:0070372)	326	19	2.68	+	7.08	6.73e-11	3.27e-09
regulation of biomineral tissue development (GO:0070167)	103	6	0.85	+	7.08	0.000275	0.00359
synapse assembly (GO:0007416)	86	5	0.71	+	7.06	0.000905	0.00995
placenta development (GO:0001890)	172	10	1.42	+	7.06	2.61e-06	6.01e-05
negative regulation of kinase activity (GO:0033673)	224	13	1.84	+	7.05	8.12e-08	2.48e-06
response to osmotic stress (GO:0006970)	69	4	0.57	+	7.04	0.00302	0.0274
negative regulation of protein modification process (GO:0031400)	518	30	4.26	+	7.04	1.4e-16	1.05e-14
head development (GO:0060322)	710	41	5.84	+	7.02	1.69e-22	1.89e-20
positive regulation of T cell proliferation (GO:0042102)	104	6	0.86	+	7.01	0.000289	0.00372
regulation of locomotion (GO:0040012)	1060	61	8.73	+	6.99	5.7e-34	1.66e-31
positive regulation of mitotic cell cycle phase transition (GO:1901992)	87	5	0.72	+	6.98	0.000951	0.0104
vasculogenesis (GO:0001570)	87	5	0.72	+	6.98	0.000951	0.0104
regulation of cysteine-type endopeptidase activity involved in apoptotic process (GO:0043281)	209	12	1.72	+	6.97	2.9e-07	8.15e-06
tube morphogenesis (GO:0035239)	732	42	6.03	+	6.97	5.95e-23	6.99e-21
positive regulation of peptide hormone secretion (GO:0090277)	122	7	1	+	6.97	9.31e-05	0.0014
digestive tract development (GO:0048565)	122	7	1	+	6.97	9.31e-05	0.0014
positive regulation of leukocyte proliferation (GO:0070665)	157	9	1.29	+	6.96	9.31e-06	0.00019
tissue morphogenesis (GO:0048729)	628	36	5.17	+	6.96	1.16e-19	1.08e-17
positive regulation of binding (GO:0051099)	192	11	1.58	+	6.96	9.36e-07	2.39e-05
regulation of biomineralization (GO:0110149)	105	6	0.86	+	6.94	0.000304	0.0039
regulation of actin filament organization (GO:0110053)	280	16	2.3	+	6.94	3.02e-09	1.16e-07
peptidyl-serine modification (GO:0018209)	210	12	1.73	+	6.94	3.04e-07	8.49e-06
negative regulation of cellular component movement (GO:0051271)	315	18	2.59	+	6.94	2.97e-10	1.32e-08
negative regulation of growth (GO:0045926)	263	15	2.16	+	6.93	9.84e-09	3.58e-07
forebrain development (GO:0030900)	386	22	3.18	+	6.92	2.89e-12	1.64e-10
cardiac septum development (GO:0003279)	123	7	1.01	+	6.91	9.78e-05	0.00147
histone methylation (GO:0016571)	88	5	0.72	+	6.9	0.000999	0.0107
skeletal muscle tissue development (GO:0007519)	141	8	1.16	+	6.89	3.16e-05	0.000554
protein autophosphorylation (GO:0046777)	194	11	1.6	+	6.89	1.03e-06	2.6e-05
positive regulation of organelle organization (GO:0010638)	601	34	4.95	+	6.87	2.01e-18	1.78e-16
regulation of cellular component movement (GO:0051270)	1097	62	9.03	+	6.87	3.77e-34	1.14e-31
calcium-mediated signaling (GO:0019722)	124	7	1.02	+	6.86	0.000103	0.00153
regulation of nuclear division (GO:0051783)	142	8	1.17	+	6.84	3.32e-05	0.000574
oligodendrocyte differentiation (GO:0048709)	71	4	0.58	+	6.84	0.00333	0.03
regulation of cardiac muscle contraction (GO:0055117)	71	4	0.58	+	6.84	0.00333	0.03
cardiac muscle tissue morphogenesis (GO:0055008)	71	4	0.58	+	6.84	0.00333	0.0299
regulation of cell development (GO:0060284)	586	33	4.82	+	6.84	7.73e-18	6.58e-16
positive regulation of DNA-binding transcription factor activity (GO:0051091)	267	15	2.2	+	6.82	1.19e-08	4.27e-07
circulatory system development (GO:0072359)	926	52	7.62	+	6.82	3.53e-28	6.26e-26
striated muscle contraction (GO:0006941)	107	6	0.88	+	6.81	0.000334	0.00426
epithelial cell development (GO:0002064)	232	13	1.91	+	6.81	1.19e-07	3.58e-06
regulation of G1/S transition of mitotic cell cycle (GO:2000045)	125	7	1.03	+	6.8	0.000108	0.0016
cardiac ventricle development (GO:0003231)	143	8	1.18	+	6.8	3.48e-05	0.000598
receptor-mediated endocytosis (GO:0006898)	161	9	1.33	+	6.79	1.13e-05	0.000227
cell cycle phase transition (GO:0044770)	161	9	1.33	+	6.79	1.13e-05	0.000226
heart morphogenesis (GO:0003007)	269	15	2.21	+	6.77	1.31e-08	4.66e-07
response to organic cyclic compound (GO:0014070)	647	36	5.33	+	6.76	2.89e-19	2.64e-17
negative regulation of cell motility (GO:2000146)	306	17	2.52	+	6.75	1.42e-09	5.77e-08
embryonic pattern specification (GO:0009880)	72	4	0.59	+	6.75	0.00349	0.0308
cell maturation (GO:0048469)	180	10	1.48	+	6.75	3.84e-06	8.49e-05
response to heat (GO:0009408)	90	5	0.74	+	6.75	0.0011	0.0117
peptide transport (GO:0015833)	90	5	0.74	+	6.75	0.0011	0.0117
negative regulation of epithelial cell migration (GO:0010633)	72	4	0.59	+	6.75	0.00349	0.0308
striated muscle tissue development (GO:0014706)	324	18	2.67	+	6.75	4.56e-10	1.98e-08
positive regulation of cell cycle phase transition (GO:1901989)	108	6	0.89	+	6.75	0.000351	0.00441
positive regulation of ion transmembrane transporter activity (GO:0032414)	126	7	1.04	+	6.75	0.000113	0.00166
striated muscle cell differentiation (GO:0051146)	216	12	1.78	+	6.75	4.05e-07	1.1e-05
regulation of carbohydrate biosynthetic process (GO:0043255)	108	6	0.89	+	6.75	0.000351	0.00441
tube development (GO:0035295)	954	53	7.85	+	6.75	1.56e-28	2.85e-26
positive regulation of peptide secretion (GO:0002793)	126	7	1.04	+	6.75	0.000113	0.00166
response to nitrogen compound (GO:1901698)	883	49	7.27	+	6.74	2.89e-26	4.38e-24
regulation of protein localization to membrane (GO:1905475)	199	11	1.64	+	6.72	1.31e-06	3.22e-05
muscle tissue development (GO:0060537)	344	19	2.83	+	6.71	1.6e-10	7.43e-09
positive regulation of cell population proliferation (GO:0008284)	996	55	8.2	+	6.71	1.51e-29	2.97e-27
brain development (GO:0007420)	652	36	5.37	+	6.71	3.67e-19	3.32e-17
myeloid cell homeostasis (GO:0002262)	145	8	1.19	+	6.7	3.82e-05	0.000652
negative regulation of developmental growth (GO:0048640)	127	7	1.05	+	6.7	0.000118	0.00173
positive regulation of cysteine-type endopeptidase activity involved in apoptotic process (GO:0043280)	127	7	1.05	+	6.7	0.000118	0.00173
cerebellum development (GO:0021549)	109	6	0.9	+	6.69	0.000367	0.00461
muscle organ morphogenesis (GO:0048644)	91	5	0.75	+	6.67	0.00115	0.0122
peripheral nervous system development (GO:0007422)	73	4	0.6	+	6.66	0.00366	0.0322
epithelial tube morphogenesis (GO:0060562)	365	20	3	+	6.66	5.86e-11	2.88e-09
negative regulation of transferase activity (GO:0051348)	256	14	2.11	+	6.64	5.12e-08	1.63e-06
regulation of insulin secretion (GO:0050796)	183	10	1.51	+	6.64	4.41e-06	9.62e-05
negative regulation of neuron apoptotic process (GO:0043524)	183	10	1.51	+	6.64	4.41e-06	9.6e-05
negative regulation of cell migration (GO:0030336)	293	16	2.41	+	6.63	5.58e-09	2.08e-07
regulation of endothelial cell proliferation (GO:0001936)	165	9	1.36	+	6.63	1.36e-05	0.000267
peptidyl-lysine acetylation (GO:0018394)	110	6	0.91	+	6.63	0.000385	0.0048
negative regulation of cell development (GO:0010721)	202	11	1.66	+	6.62	1.5e-06	3.65e-05
mesenchymal cell development (GO:0014031)	92	5	0.76	+	6.6	0.00121	0.0127
regulation of epithelial cell apoptotic process (GO:1904035)	92	5	0.76	+	6.6	0.00121	0.0127
myeloid cell differentiation (GO:0030099)	258	14	2.12	+	6.59	5.61e-08	1.76e-06
regulation of phosphorylation (GO:0042325)	1272	69	10.47	+	6.59	2.48e-37	1.18e-34
skeletal system development (GO:0001501)	498	27	4.1	+	6.59	2.43e-14	1.59e-12
mesenchymal cell differentiation (GO:0048762)	166	9	1.37	+	6.59	1.42e-05	0.000277
positive regulation of catalytic activity (GO:0043085)	1054	57	8.68	+	6.57	3.03e-30	6.82e-28
regulation of protein phosphorylation (GO:0001932)	1128	61	9.29	+	6.57	1.56e-32	3.72e-30
cardiac muscle contraction (GO:0060048)	74	4	0.61	+	6.57	0.00383	0.0335
regulation of neurogenesis (GO:0050767)	444	24	3.65	+	6.57	8.04e-13	4.71e-11
positive regulation of protein localization to membrane (GO:1905477)	111	6	0.91	+	6.57	0.000403	0.00495
negative regulation of cell cycle G1/S phase transition (GO:1902807)	74	4	0.61	+	6.57	0.00383	0.0335
regulation of supramolecular fiber organization (GO:1902903)	389	21	3.2	+	6.56	2.45e-11	1.26e-09
regulation of glucose metabolic process (GO:0010906)	130	7	1.07	+	6.54	0.000136	0.00195
response to interleukin-1 (GO:0070555)	93	5	0.77	+	6.53	0.00126	0.0132
negative regulation of protein modification by small protein conjugation or removal (GO:1903321)	93	5	0.77	+	6.53	0.00126	0.0132
anatomical structure maturation (GO:0071695)	242	13	1.99	+	6.53	1.9e-07	5.49e-06
regulation of plasma membrane bounded cell projection organization (GO:0120035)	730	39	6.01	+	6.49	2.87e-20	2.75e-18
developmental maturation (GO:0021700)	281	15	2.31	+	6.48	2.27e-08	7.8e-07
protein phosphorylation (GO:0006468)	656	35	5.4	+	6.48	3.4e-18	2.93e-16
positive regulation of cell differentiation (GO:0045597)	956	51	7.87	+	6.48	1.25e-26	1.97e-24
hippocampus development (GO:0021766)	75	4	0.62	+	6.48	0.00401	0.0349
positive regulation of DNA biosynthetic process (GO:2000573)	75	4	0.62	+	6.48	0.00401	0.0349
regulation of response to endoplasmic reticulum stress (GO:1905897)	75	4	0.62	+	6.48	0.00401	0.0349
regulation of cellular ketone metabolic process (GO:0010565)	150	8	1.23	+	6.48	4.8e-05	0.000789
protein polyubiquitination (GO:0000209)	225	12	1.85	+	6.48	6.11e-07	1.62e-05
negative regulation of binding (GO:0051100)	169	9	1.39	+	6.47	1.63e-05	0.000311
regulation of dephosphorylation (GO:0035303)	132	7	1.09	+	6.44	0.000149	0.0021
negative regulation of epithelial cell proliferation (GO:0050680)	170	9	1.4	+	6.43	1.7e-05	0.000324
positive regulation of cation transmembrane transport (GO:1904064)	170	9	1.4	+	6.43	1.7e-05	0.000323
cellular response to oxygen-containing compound (GO:1901701)	945	50	7.78	+	6.43	6.24e-26	9.1e-24
positive regulation of cell adhesion (GO:0045785)	473	25	3.89	+	6.42	4.14e-13	2.46e-11
muscle system process (GO:0003012)	246	13	2.03	+	6.42	2.27e-07	6.48e-06
positive regulation of cell cycle process (GO:0090068)	246	13	2.03	+	6.42	2.27e-07	6.47e-06
negative regulation of locomotion (GO:0040013)	341	18	2.81	+	6.41	9.9e-10	4.13e-08
hindbrain development (GO:0030902)	171	9	1.41	+	6.39	1.78e-05	0.000337
protein localization to cell junction (GO:1902414)	95	5	0.78	+	6.39	0.00138	0.0142
positive regulation of chemotaxis (GO:0050921)	152	8	1.25	+	6.39	5.25e-05	0.000856
T cell receptor signaling pathway (GO:0050852)	95	5	0.78	+	6.39	0.00138	0.0142
skeletal muscle organ development (GO:0060538)	152	8	1.25	+	6.39	5.25e-05	0.000856
regulation of cell projection organization (GO:0031344)	745	39	6.13	+	6.36	5.63e-20	5.38e-18
regulation of phosphate metabolic process (GO:0019220)	1416	74	11.66	+	6.35	2.48e-39	1.5e-36
determination of bilateral symmetry (GO:0009855)	134	7	1.1	+	6.35	0.000162	0.00228
regulation of phosphorus metabolic process (GO:0051174)	1417	74	11.66	+	6.34	2.6e-39	1.52e-36
regulation of protein localization to plasma membrane (GO:1903076)	115	6	0.95	+	6.34	0.000482	0.00581
muscle cell differentiation (GO:0042692)	288	15	2.37	+	6.33	3.1e-08	1.04e-06
cardiac chamber development (GO:0003205)	192	10	1.58	+	6.33	6.61e-06	0.000139
muscle cell development (GO:0055001)	173	9	1.42	+	6.32	1.94e-05	0.00036
regulation of anatomical structure morphogenesis (GO:0022603)	981	51	8.08	+	6.32	3.87e-26	5.76e-24
regulation of protein import into nucleus (GO:0042306)	77	4	0.63	+	6.31	0.00439	0.0375
bone development (GO:0060348)	212	11	1.75	+	6.3	2.34e-06	5.46e-05
specification of symmetry (GO:0009799)	135	7	1.11	+	6.3	0.00017	0.00237
positive regulation of neuron differentiation (GO:0045666)	116	6	0.95	+	6.28	0.000504	0.00603
positive regulation of hydrolase activity (GO:0051345)	543	28	4.47	+	6.26	2.51e-14	1.63e-12
regulation of actin filament polymerization (GO:0030833)	175	9	1.44	+	6.25	2.12e-05	0.000389
regulation of synaptic transmission, glutamatergic (GO:0051966)	78	4	0.64	+	6.23	0.00458	0.0389
regulation of DNA biosynthetic process (GO:2000278)	117	6	0.96	+	6.23	0.000526	0.00629
blood circulation (GO:0008015)	429	22	3.53	+	6.23	2.05e-11	1.08e-09
regulation of protein polymerization (GO:0032271)	235	12	1.93	+	6.2	9.46e-07	2.41e-05
regulation of receptor signaling pathway via STAT (GO:1904892)	98	5	0.81	+	6.2	0.00158	0.016
histone acetylation (GO:0016573)	98	5	0.81	+	6.2	0.00158	0.016
negative regulation of cation transmembrane transport (GO:1904063)	98	5	0.81	+	6.2	0.00158	0.016
positive regulation of developmental process (GO:0051094)	1453	74	11.96	+	6.19	1.32e-38	6.93e-36
regulation of chromatin organization (GO:1902275)	216	11	1.78	+	6.19	2.78e-06	6.38e-05
embryonic morphogenesis (GO:0048598)	629	32	5.18	+	6.18	4.08e-16	3e-14
developmental growth involved in morphogenesis (GO:0060560)	138	7	1.14	+	6.16	0.000193	0.00264
regulation of oxidative stress-induced cell death (GO:1903201)	79	4	0.65	+	6.15	0.00478	0.0405
cellular glucose homeostasis (GO:0001678)	79	4	0.65	+	6.15	0.00478	0.0405
negative regulation of cell differentiation (GO:0045596)	692	35	5.7	+	6.14	1.66e-17	1.37e-15
positive regulation of intracellular signal transduction (GO:1902533)	969	49	7.98	+	6.14	1.44e-24	1.85e-22
positive regulation of leukocyte chemotaxis (GO:0002690)	99	5	0.81	+	6.14	0.00164	0.0167
regulation of cysteine-type endopeptidase activity (GO:2000116)	238	12	1.96	+	6.13	1.07e-06	2.7e-05
positive regulation of apoptotic process (GO:0043065)	597	30	4.91	+	6.1	5.17e-15	3.49e-13
regulation of hormone secretion (GO:0046883)	299	15	2.46	+	6.09	4.95e-08	1.59e-06
regulation of protein modification process (GO:0031399)	1537	77	12.65	+	6.09	6.46e-40	5.09e-37
regulation of cell morphogenesis involved in differentiation (GO:0010769)	120	6	0.99	+	6.07	0.000598	0.007
cardiac septum morphogenesis (GO:0060411)	80	4	0.66	+	6.07	0.00499	0.0415
regulation of cation channel activity (GO:2001257)	180	9	1.48	+	6.07	2.62e-05	0.000465
regulation of reactive oxygen species metabolic process (GO:2000377)	160	8	1.32	+	6.07	7.41e-05	0.00115
positive regulation of DNA metabolic process (GO:0051054)	220	11	1.81	+	6.07	3.3e-06	7.39e-05
response to temperature stimulus (GO:0009266)	160	8	1.32	+	6.07	7.41e-05	0.00115
positive regulation of lipid transport (GO:0032370)	100	5	0.82	+	6.07	0.00172	0.0173
positive regulation of protein binding (GO:0032092)	100	5	0.82	+	6.07	0.00172	0.0173
negative regulation of cell growth (GO:0030308)	201	10	1.65	+	6.04	9.69e-06	0.000197
cellular response to organic substance (GO:0071310)	1852	92	15.25	+	6.03	6e-49	2.36e-45
negative regulation of inflammatory response (GO:0050728)	141	7	1.16	+	6.03	0.000219	0.00296
renal system process (GO:0003014)	101	5	0.83	+	6.01	0.00179	0.018
regulation of T cell proliferation (GO:0042129)	182	9	1.5	+	6.01	2.85e-05	0.000503
regulation of growth (GO:0040008)	708	35	5.83	+	6.01	3.26e-17	2.58e-15
regulation of DNA-binding transcription factor activity (GO:0051090)	425	21	3.5	+	6	1.16e-10	5.47e-09
metanephros development (GO:0001656)	81	4	0.67	+	6	0.00521	0.0432
negative regulation of neurogenesis (GO:0050768)	162	8	1.33	+	6	8.05e-05	0.00123
positive regulation of protein secretion (GO:0050714)	162	8	1.33	+	6	8.05e-05	0.00123
in utero embryonic development (GO:0001701)	527	26	4.34	+	5.99	6.05e-13	3.56e-11
learning (GO:0007612)	183	9	1.51	+	5.97	2.97e-05	0.000521
positive regulation of mitotic cell cycle (GO:0045931)	122	6	1	+	5.97	0.000649	0.0075
regulation of cell adhesion (GO:0030155)	773	38	6.36	+	5.97	1.38e-18	1.22e-16
animal organ morphogenesis (GO:0009887)	1039	51	8.55	+	5.96	4.75e-25	6.18e-23
embryonic organ morphogenesis (GO:0048562)	326	16	2.68	+	5.96	2.33e-08	7.98e-07
positive regulation of programmed cell death (GO:0043068)	612	30	5.04	+	5.95	9.65e-15	6.41e-13
limbic system development (GO:0021761)	102	5	0.84	+	5.95	0.00186	0.0184
response to purine-containing compound (GO:0014074)	102	5	0.84	+	5.95	0.00186	0.0184
regulation of reproductive process (GO:2000241)	204	10	1.68	+	5.95	1.1e-05	0.00022
positive regulation of ubiquitin-dependent protein catabolic process (GO:2000060)	102	5	0.84	+	5.95	0.00186	0.0184
central nervous system neuron development (GO:0021954)	102	5	0.84	+	5.95	0.00186	0.0184
positive regulation of lymphocyte proliferation (GO:0050671)	143	7	1.18	+	5.95	0.000238	0.00315
embryonic limb morphogenesis (GO:0030326)	143	7	1.18	+	5.95	0.000238	0.00315
embryonic appendage morphogenesis (GO:0035113)	143	7	1.18	+	5.95	0.000238	0.00315
metencephalon development (GO:0022037)	123	6	1.01	+	5.93	0.000676	0.00773
regulation of actin cytoskeleton organization (GO:0032956)	369	18	3.04	+	5.93	3.24e-09	1.25e-07
regulation of histone methylation (GO:0031060)	82	4	0.68	+	5.93	0.00543	0.0449
response to alcohol (GO:0097305)	164	8	1.35	+	5.93	8.73e-05	0.00132
eye development (GO:0001654)	390	19	3.21	+	5.92	1.18e-09	4.88e-08
dephosphorylation (GO:0016311)	226	11	1.86	+	5.91	4.21e-06	9.21e-05
regulation of axonogenesis (GO:0050770)	185	9	1.52	+	5.91	3.22e-05	0.000562
adult behavior (GO:0030534)	185	9	1.52	+	5.91	3.22e-05	0.000561
regulation of regulated secretory pathway (GO:1903305)	185	9	1.52	+	5.91	3.22e-05	0.000561
cardiac chamber morphogenesis (GO:0003206)	144	7	1.19	+	5.91	0.000247	0.00327
telencephalon development (GO:0021537)	247	12	2.03	+	5.9	1.56e-06	3.77e-05
heart process (GO:0003015)	103	5	0.85	+	5.9	0.00194	0.0191
female gonad development (GO:0008585)	103	5	0.85	+	5.9	0.00194	0.0191
cellular response to oxidative stress (GO:0034599)	206	10	1.7	+	5.9	1.19e-05	0.000237
positive regulation of cellular component organization (GO:0051130)	1237	60	10.18	+	5.89	1.65e-29	3.21e-27
regulation of peptide hormone secretion (GO:0090276)	227	11	1.87	+	5.89	4.39e-06	9.57e-05
epithelium development (GO:0060429)	1074	52	8.84	+	5.88	2.66e-25	3.53e-23
negative regulation of cell death (GO:0060548)	1095	53	9.01	+	5.88	8.31e-26	1.15e-23
positive regulation of intracellular transport (GO:0032388)	186	9	1.53	+	5.88	3.35e-05	0.000579
positive regulation of cell death (GO:0010942)	682	33	5.61	+	5.88	5.35e-16	3.85e-14
visual system development (GO:0150063)	393	19	3.24	+	5.87	1.33e-09	5.46e-08
positive regulation of nervous system development (GO:0051962)	352	17	2.9	+	5.87	1.04e-08	3.79e-07
positive regulation of mononuclear cell proliferation (GO:0032946)	145	7	1.19	+	5.86	0.000258	0.00338
regulation of cold-induced thermogenesis (GO:0120161)	145	7	1.19	+	5.86	0.000258	0.00337
reproductive structure development (GO:0048608)	456	22	3.75	+	5.86	6.3e-11	3.08e-09
negative regulation of nervous system development (GO:0051961)	166	8	1.37	+	5.85	9.46e-05	0.00142
regulation of cell growth (GO:0001558)	436	21	3.59	+	5.85	1.82e-10	8.4e-09
bone morphogenesis (GO:0060349)	104	5	0.86	+	5.84	0.00202	0.0198
glucose homeostasis (GO:0042593)	208	10	1.71	+	5.84	1.29e-05	0.000254
regulation of cellular protein localization (GO:1903827)	562	27	4.63	+	5.84	3.78e-13	2.26e-11
skeletal system morphogenesis (GO:0048705)	250	12	2.06	+	5.83	1.75e-06	4.23e-05
regulation of actin filament-based process (GO:0032970)	417	20	3.43	+	5.83	5.45e-10	2.35e-08
regulation of intracellular transport (GO:0032386)	334	16	2.75	+	5.82	3.21e-08	1.07e-06
sensory system development (GO:0048880)	397	19	3.27	+	5.81	1.56e-09	6.33e-08
carbohydrate homeostasis (GO:0033500)	209	10	1.72	+	5.81	1.34e-05	0.000263
regulation of chemotaxis (GO:0050920)	230	11	1.89	+	5.81	4.95e-06	0.000107
reproductive system development (GO:0061458)	460	22	3.79	+	5.81	7.39e-11	3.56e-09
learning or memory (GO:0007611)	314	15	2.58	+	5.8	9.11e-08	2.77e-06
regulation of lipid metabolic process (GO:0019216)	377	18	3.1	+	5.8	4.47e-09	1.68e-07
circulatory system process (GO:0003013)	461	22	3.79	+	5.8	7.69e-11	3.67e-09
regulation of ion transmembrane transporter activity (GO:0032412)	273	13	2.25	+	5.78	7e-07	1.83e-05
regulation of generation of precursor metabolites and energy (GO:0043467)	147	7	1.21	+	5.78	0.000279	0.00361
regulation of cell cycle G1/S phase transition (GO:1902806)	147	7	1.21	+	5.78	0.000279	0.00361
protein import into nucleus (GO:0006606)	105	5	0.86	+	5.78	0.0021	0.0204
regulation of cell size (GO:0008361)	210	10	1.73	+	5.78	1.39e-05	0.000271
cell junction assembly (GO:0034329)	252	12	2.07	+	5.78	1.9e-06	4.55e-05
regulation of membrane potential (GO:0042391)	463	22	3.81	+	5.77	8.32e-11	3.96e-09
negative regulation of apoptotic process (GO:0043066)	948	45	7.8	+	5.77	1.86e-21	1.91e-19
cell surface receptor signaling pathway involved in cell-cell signaling (GO:1905114)	295	14	2.43	+	5.77	2.68e-07	7.61e-06
negative regulation of programmed cell death (GO:0043069)	970	46	7.98	+	5.76	6.29e-22	6.7e-20
regulation of peptide secretion (GO:0002791)	232	11	1.91	+	5.76	5.35e-06	0.000115
positive regulation of protein metabolic process (GO:0051247)	1457	69	11.99	+	5.75	8.61e-34	2.47e-31
positive regulation of cellular protein metabolic process (GO:0032270)	1373	65	11.3	+	5.75	1.29e-31	3e-29
positive regulation of endopeptidase activity (GO:0010950)	169	8	1.39	+	5.75	0.000107	0.00159
positive regulation of cysteine-type endopeptidase activity (GO:2001056)	148	7	1.22	+	5.75	0.00029	0.00373
cellular response to external stimulus (GO:0071496)	254	12	2.09	+	5.74	2.05e-06	4.85e-05
developmental cell growth (GO:0048588)	106	5	0.87	+	5.73	0.00219	0.0212
development of primary female sexual characteristics (GO:0046545)	106	5	0.87	+	5.73	0.00219	0.0212
regulation of transporter activity (GO:0032409)	297	14	2.44	+	5.73	2.9e-07	8.14e-06
regulation of heart contraction (GO:0008016)	191	9	1.57	+	5.72	4.08e-05	0.000685
developmental growth (GO:0048589)	446	21	3.67	+	5.72	2.7e-10	1.21e-08
limb morphogenesis (GO:0035108)	170	8	1.4	+	5.72	0.000111	0.00164
appendage morphogenesis (GO:0035107)	170	8	1.4	+	5.72	0.000111	0.00164
regulation of peptide transport (GO:0090087)	234	11	1.93	+	5.71	5.78e-06	0.000123
positive regulation of molecular function (GO:0044093)	1447	68	11.91	+	5.71	4.76e-33	1.19e-30
neuron migration (GO:0001764)	149	7	1.23	+	5.71	0.000302	0.00387
positive regulation of cellular protein localization (GO:1903829)	277	13	2.28	+	5.7	8.19e-07	2.1e-05
covalent chromatin modification (GO:0016569)	341	16	2.81	+	5.7	4.23e-08	1.38e-06
regulation of actin polymerization or depolymerization (GO:0008064)	192	9	1.58	+	5.69	4.25e-05	0.000711
determination of left/right symmetry (GO:0007368)	128	6	1.05	+	5.69	0.000825	0.00915
positive regulation of cell communication (GO:0010647)	1731	81	14.25	+	5.68	3.19e-40	2.95e-37
central nervous system development (GO:0007417)	877	41	7.22	+	5.68	2.68e-19	2.47e-17
internal protein amino acid acetylation (GO:0006475)	107	5	0.88	+	5.68	0.00228	0.0219
internal peptidyl-lysine acetylation (GO:0018393)	107	5	0.88	+	5.68	0.00228	0.0219
epithelial cell differentiation (GO:0030855)	535	25	4.4	+	5.68	5.42e-12	3.02e-10
negative regulation of ion transmembrane transport (GO:0034766)	107	5	0.88	+	5.68	0.00228	0.0219
myeloid leukocyte activation (GO:0002274)	150	7	1.23	+	5.67	0.000314	0.00401
regulation of protein localization to nucleus (GO:1900180)	150	7	1.23	+	5.67	0.000314	0.004
positive regulation of ion transmembrane transport (GO:0034767)	193	9	1.59	+	5.66	4.41e-05	0.000734
positive regulation of signaling (GO:0023056)	1738	81	14.31	+	5.66	4.24e-40	3.51e-37
positive regulation of signal transduction (GO:0009967)	1525	71	12.55	+	5.66	1.94e-34	6.1e-32
negative regulation of developmental process (GO:0051093)	968	45	7.97	+	5.65	4.12e-21	4.16e-19
growth (GO:0040007)	452	21	3.72	+	5.64	3.4e-10	1.51e-08
regulation of myeloid cell differentiation (GO:0045637)	216	10	1.78	+	5.62	1.76e-05	0.000333
muscle organ development (GO:0007517)	281	13	2.31	+	5.62	9.55e-07	2.43e-05
regulation of body fluid levels (GO:0050878)	346	16	2.85	+	5.62	5.12e-08	1.63e-06
camera-type eye development (GO:0043010)	346	16	2.85	+	5.62	5.12e-08	1.63e-06
protein acetylation (GO:0006473)	130	6	1.07	+	5.61	0.000892	0.0098
regulation of leukocyte proliferation (GO:0070663)	260	12	2.14	+	5.61	2.59e-06	5.98e-05
regulation of actin filament length (GO:0030832)	195	9	1.61	+	5.61	4.76e-05	0.000783
regulation of nervous system development (GO:0051960)	542	25	4.46	+	5.6	7.1e-12	3.91e-10
phosphorylation (GO:0016310)	825	38	6.79	+	5.6	1.1e-17	9.25e-16
regulation of GTPase activity (GO:0043087)	326	15	2.68	+	5.59	1.45e-07	4.31e-06
regulation of vesicle-mediated transport (GO:0060627)	609	28	5.01	+	5.59	3.68e-13	2.2e-11
regulation of transmembrane transporter activity (GO:0022898)	283	13	2.33	+	5.58	1.03e-06	2.6e-05
cytokine production (GO:0001816)	109	5	0.9	+	5.57	0.00246	0.0232
import into nucleus (GO:0051170)	109	5	0.9	+	5.57	0.00246	0.0232
adenylate cyclase-activating G protein-coupled receptor signaling pathway (GO:0007189)	131	6	1.08	+	5.56	0.000926	0.0101
regulation of cell differentiation (GO:0045595)	1617	74	13.31	+	5.56	1.29e-35	4.72e-33
muscle structure development (GO:0061061)	503	23	4.14	+	5.55	6.22e-11	3.05e-09
stem cell differentiation (GO:0048863)	175	8	1.44	+	5.55	0.000134	0.00193
eye morphogenesis (GO:0048592)	175	8	1.44	+	5.55	0.000134	0.00193
limb development (GO:0060173)	197	9	1.62	+	5.55	5.14e-05	0.000841
appendage development (GO:0048736)	197	9	1.62	+	5.55	5.14e-05	0.000841
regulation of epithelial cell differentiation (GO:0030856)	154	7	1.27	+	5.52	0.000365	0.00458
regulation of DNA replication (GO:0006275)	110	5	0.91	+	5.52	0.00255	0.0241
embryonic organ development (GO:0048568)	506	23	4.17	+	5.52	6.96e-11	3.36e-09
regulation of postsynapse organization (GO:0099175)	110	5	0.91	+	5.52	0.00255	0.0241
cell growth (GO:0016049)	110	5	0.91	+	5.52	0.00255	0.024
response to oxygen-containing compound (GO:1901700)	1345	61	11.07	+	5.51	1.61e-28	2.91e-26
regulation of hormone levels (GO:0010817)	552	25	4.54	+	5.5	1.04e-11	5.62e-10
anatomical structure homeostasis (GO:0060249)	265	12	2.18	+	5.5	3.12e-06	7.08e-05
positive regulation of protein catabolic process (GO:0045732)	221	10	1.82	+	5.5	2.12e-05	0.000389
regulation of cell shape (GO:0008360)	155	7	1.28	+	5.49	0.000379	0.00473
nephron development (GO:0072006)	133	6	1.09	+	5.48	0.000999	0.0107
regulation of proteasomal ubiquitin-dependent protein catabolic process (GO:0032434)	133	6	1.09	+	5.48	0.000999	0.0107
tissue homeostasis (GO:0001894)	222	10	1.83	+	5.47	2.2e-05	0.000401
cell fate commitment (GO:0045165)	267	12	2.2	+	5.46	3.36e-06	7.53e-05
regulation of lipid biosynthetic process (GO:0046890)	201	9	1.65	+	5.44	5.96e-05	0.000954
positive regulation of peptidase activity (GO:0010952)	179	8	1.47	+	5.43	0.000156	0.0022
second-messenger-mediated signaling (GO:0019932)	179	8	1.47	+	5.43	0.000156	0.0022
positive regulation of cellular amide metabolic process (GO:0034250)	158	7	1.3	+	5.38	0.000423	0.00517
regulation of cytoskeleton organization (GO:0051493)	542	24	4.46	+	5.38	4.34e-11	2.17e-09
positive regulation of protein transport (GO:0051222)	317	14	2.61	+	5.37	6.14e-07	1.62e-05
tissue development (GO:0009888)	1680	74	13.83	+	5.35	1.48e-34	4.76e-32
regulation of small molecule metabolic process (GO:0062012)	364	16	3	+	5.34	9.96e-08	3e-06
response to light stimulus (GO:0009416)	319	14	2.63	+	5.33	6.59e-07	1.73e-05
phosphatidylinositol metabolic process (GO:0046488)	137	6	1.13	+	5.32	0.00116	0.0122
regulation of cell population proliferation (GO:0042127)	1717	75	14.13	+	5.31	7.4e-35	2.48e-32
regulation of cellular localization (GO:0060341)	870	38	7.16	+	5.31	5.88e-17	4.54e-15
coagulation (GO:0050817)	115	5	0.95	+	5.28	0.00307	0.0279
regulation of transmembrane transport (GO:0034762)	598	26	4.92	+	5.28	9.18e-12	5.02e-10
protein localization to nucleus (GO:0034504)	184	8	1.51	+	5.28	0.000187	0.00257
blood coagulation (GO:0007596)	115	5	0.95	+	5.28	0.00307	0.0279
gene silencing (GO:0016458)	161	7	1.33	+	5.28	0.000472	0.00569
regulation of cellular component size (GO:0032535)	415	18	3.42	+	5.27	1.85e-08	6.43e-07
regulation of anatomical structure size (GO:0090066)	578	25	4.76	+	5.25	2.66e-11	1.36e-09
regulation of ubiquitin-dependent protein catabolic process (GO:2000058)	162	7	1.33	+	5.25	0.000489	0.00588
regulation of steroid metabolic process (GO:0019218)	116	5	0.95	+	5.24	0.00318	0.0287
cell chemotaxis (GO:0060326)	209	9	1.72	+	5.23	7.95e-05	0.00122
negative regulation of cell projection organization (GO:0031345)	209	9	1.72	+	5.23	7.95e-05	0.00122
cell junction organization (GO:0034330)	512	22	4.21	+	5.22	5.14e-10	2.22e-08
intracellular signal transduction (GO:0035556)	1350	58	11.11	+	5.22	7.49e-26	1.07e-23
regulation of muscle contraction (GO:0006937)	163	7	1.34	+	5.22	0.000506	0.00606
negative regulation of transmembrane transport (GO:0034763)	140	6	1.15	+	5.21	0.00129	0.0135
positive regulation of catabolic process (GO:0009896)	490	21	4.03	+	5.21	1.37e-09	5.58e-08
positive regulation of proteolysis (GO:0045862)	350	15	2.88	+	5.21	3.46e-07	9.58e-06
sensory organ development (GO:0007423)	607	26	5	+	5.2	1.26e-11	6.79e-10
response to lipid (GO:0033993)	654	28	5.38	+	5.2	1.9e-12	1.09e-10
regulation of multicellular organismal development (GO:2000026)	1473	63	12.13	+	5.2	3.55e-28	6.21e-26
sensory organ morphogenesis (GO:0090596)	304	13	2.5	+	5.19	2.2e-06	5.16e-05
cognition (GO:0050890)	351	15	2.89	+	5.19	3.59e-07	9.86e-06
hemostasis (GO:0007599)	117	5	0.96	+	5.19	0.0033	0.0297
regulation of system process (GO:0044057)	634	27	5.22	+	5.17	5.55e-12	3.08e-10
regulation of cation transmembrane transport (GO:1904062)	376	16	3.1	+	5.17	1.52e-07	4.47e-06
synapse organization (GO:0050808)	306	13	2.52	+	5.16	2.36e-06	5.49e-05
negative regulation of molecular function (GO:0044092)	1014	43	8.35	+	5.15	1e-18	8.95e-17
regulation of mononuclear cell migration (GO:0071675)	118	5	0.97	+	5.15	0.00341	0.0306
regulation of blood circulation (GO:1903522)	260	11	2.14	+	5.14	1.49e-05	0.000288
positive regulation of cell cycle (GO:0045787)	332	14	2.73	+	5.12	1.04e-06	2.61e-05
protein stabilization (GO:0050821)	190	8	1.56	+	5.11	0.00023	0.00307
positive regulation of establishment of protein localization (GO:1904951)	333	14	2.74	+	5.11	1.07e-06	2.7e-05
regulation of cell morphogenesis (GO:0022604)	333	14	2.74	+	5.11	1.07e-06	2.69e-05
positive regulation of GTPase activity (GO:0043547)	238	10	1.96	+	5.1	3.89e-05	0.000662
regulation of synapse organization (GO:0050807)	262	11	2.16	+	5.1	1.6e-05	0.000306
negative regulation of cell adhesion (GO:0007162)	310	13	2.55	+	5.09	2.71e-06	6.21e-05
negative regulation of DNA-binding transcription factor activity (GO:0043433)	167	7	1.37	+	5.09	0.000582	0.00683
muscle contraction (GO:0006936)	191	8	1.57	+	5.09	0.000238	0.00315
regulation of intracellular signal transduction (GO:1902531)	1600	67	13.17	+	5.09	1.23e-29	2.44e-27
regulation of apoptotic process (GO:0042981)	1507	63	12.41	+	5.08	1.2e-27	1.96e-25
histone modification (GO:0016570)	335	14	2.76	+	5.08	1.15e-06	2.85e-05
cell surface receptor signaling pathway (GO:0007166)	1939	81	15.96	+	5.07	9.28e-37	3.85e-34
positive regulation of intracellular protein transport (GO:0090316)	144	6	1.19	+	5.06	0.00148	0.0151
regulation of lymphocyte proliferation (GO:0050670)	240	10	1.98	+	5.06	4.16e-05	0.000697
amide transport (GO:0042886)	120	5	0.99	+	5.06	0.00366	0.0322
female sex differentiation (GO:0046660)	120	5	0.99	+	5.06	0.00366	0.0322
regulation of programmed cell death (GO:0043067)	1543	64	12.7	+	5.04	6.02e-28	1.01e-25
regulation of chromosome organization (GO:0033044)	290	12	2.39	+	5.03	7.53e-06	0.000156
cell-matrix adhesion (GO:0007160)	121	5	1	+	5.02	0.00378	0.0331
regulation of synapse assembly (GO:0051963)	121	5	1	+	5.02	0.00378	0.0331
regulation of leukocyte differentiation (GO:1902105)	315	13	2.59	+	5.01	3.2e-06	7.22e-05
regulation of Wnt signaling pathway (GO:0030111)	315	13	2.59	+	5.01	3.2e-06	7.21e-05
synaptic signaling (GO:0099536)	412	17	3.39	+	5.01	9.33e-08	2.82e-06
positive regulation of multicellular organismal process (GO:0051240)	1628	67	13.4	+	5	3.28e-29	6.23e-27
regulation of protein localization (GO:0032880)	927	38	7.63	+	4.98	4.29e-16	3.15e-14
regulation of mononuclear cell proliferation (GO:0032944)	244	10	2.01	+	4.98	4.75e-05	0.000784
multicellular organismal homeostasis (GO:0048871)	366	15	3.01	+	4.98	5.96e-07	1.59e-05
anatomical structure formation involved in morphogenesis (GO:0048646)	952	39	7.84	+	4.98	1.67e-16	1.26e-14
blood vessel diameter maintenance (GO:0097746)	171	7	1.41	+	4.97	0.000665	0.00761
regulation of tube diameter (GO:0035296)	171	7	1.41	+	4.97	0.000665	0.00761
response to oxidative stress (GO:0006979)	343	14	2.82	+	4.96	1.5e-06	3.65e-05
regulation of synapse structure or activity (GO:0050803)	270	11	2.22	+	4.95	2.09e-05	0.000384
regulation of tube size (GO:0035150)	172	7	1.42	+	4.94	0.000688	0.00784
regulation of protein secretion (GO:0050708)	295	12	2.43	+	4.94	8.89e-06	0.000182
positive regulation of proteolysis involved in cellular protein catabolic process (GO:1903052)	123	5	1.01	+	4.94	0.00405	0.0352
positive regulation of lipid localization (GO:1905954)	123	5	1.01	+	4.94	0.00405	0.0351
regulation of metal ion transport (GO:0010959)	443	18	3.65	+	4.94	4.79e-08	1.54e-06
positive regulation of cellular component biogenesis (GO:0044089)	542	22	4.46	+	4.93	1.42e-09	5.78e-08
regulation of developmental process (GO:0050793)	2565	104	21.11	+	4.93	7.85e-49	2.47e-45
negative regulation of catalytic activity (GO:0043086)	666	27	5.48	+	4.92	1.64e-11	8.74e-10
cellular response to chemical stress (GO:0062197)	247	10	2.03	+	4.92	5.25e-05	0.000857
regulation of canonical Wnt signaling pathway (GO:0060828)	247	10	2.03	+	4.92	5.25e-05	0.000856
apoptotic process (GO:0006915)	817	33	6.73	+	4.91	7.35e-14	4.63e-12
cellular response to chemical stimulus (GO:0070887)	2452	99	20.18	+	4.9	1.13e-45	1.97e-42
regulation of intracellular protein transport (GO:0033157)	223	9	1.84	+	4.9	0.000128	0.00186
positive regulation of transcription by RNA polymerase II (GO:0045944)	1239	50	10.2	+	4.9	5.8e-21	5.78e-19
regulation of catalytic activity (GO:0050790)	1810	73	14.9	+	4.9	1.24e-31	2.91e-29
positive regulation of cell junction assembly (GO:1901890)	124	5	1.02	+	4.9	0.00418	0.036
regulation of exocytosis (GO:0017157)	248	10	2.04	+	4.9	5.42e-05	0.000875
regulation of secretion by cell (GO:1903530)	670	27	5.52	+	4.9	1.86e-11	9.89e-10
chordate embryonic development (GO:0043009)	819	33	6.74	+	4.89	7.85e-14	4.93e-12
regulation of hydrolase activity (GO:0051336)	994	40	8.18	+	4.89	1.14e-16	8.7e-15
negative regulation of cell communication (GO:0010648)	1367	55	11.25	+	4.89	4.1e-23	4.89e-21
negative regulation of transcription by RNA polymerase II (GO:0000122)	946	38	7.79	+	4.88	8.07e-16	5.67e-14
negative regulation of signaling (GO:0023057)	1370	55	11.28	+	4.88	4.53e-23	5.37e-21
cell-cell junction assembly (GO:0007043)	125	5	1.03	+	4.86	0.00432	0.0371
response to ketone (GO:1901654)	125	5	1.03	+	4.86	0.00432	0.037
regulation of leukocyte chemotaxis (GO:0002688)	125	5	1.03	+	4.86	0.00432	0.037
response to radiation (GO:0009314)	426	17	3.51	+	4.85	1.47e-07	4.36e-06
epidermis development (GO:0008544)	276	11	2.27	+	4.84	2.54e-05	0.000452
anterior/posterior pattern specification (GO:0009952)	226	9	1.86	+	4.84	0.00014	0.00201
regulation of protein-containing complex assembly (GO:0043254)	452	18	3.72	+	4.84	6.41e-08	2e-06
tube formation (GO:0035148)	176	7	1.45	+	4.83	0.000783	0.00876
regulation of cell death (GO:0010941)	1710	68	14.08	+	4.83	7.68e-29	1.44e-26
embryo development (GO:0009790)	1208	48	9.94	+	4.83	7.9e-20	7.5e-18
positive regulation of nucleic acid-templated transcription (GO:1903508)	1536	61	12.64	+	4.82	1.5e-25	2.04e-23
positive regulation of transcription, DNA-templated (GO:0045893)	1536	61	12.64	+	4.82	1.5e-25	2.03e-23
regulation of systemic arterial blood pressure (GO:0003073)	126	5	1.04	+	4.82	0.00446	0.0382
negative regulation of cell population proliferation (GO:0008285)	756	30	6.22	+	4.82	1.79e-12	1.03e-10
positive regulation of RNA biosynthetic process (GO:1902680)	1538	61	12.66	+	4.82	1.61e-25	2.15e-23
positive regulation of transport (GO:0051050)	1060	42	8.73	+	4.81	2.87e-17	2.28e-15
regulation of DNA metabolic process (GO:0051052)	379	15	3.12	+	4.81	9.08e-07	2.32e-05
regulation of neurotransmitter levels (GO:0001505)	253	10	2.08	+	4.8	6.36e-05	0.00101
embryo development ending in birth or egg hatching (GO:0009792)	835	33	6.87	+	4.8	1.32e-13	8.02e-12
regulation of cellular response to stress (GO:0080135)	658	26	5.42	+	4.8	6.92e-11	3.35e-09
regulation of lipid transport (GO:0032368)	152	6	1.25	+	4.8	0.00192	0.0189
regulation of mitotic cell cycle (GO:0007346)	456	18	3.75	+	4.8	7.28e-08	2.23e-06
cell morphogenesis involved in neuron differentiation (GO:0048667)	456	18	3.75	+	4.8	7.28e-08	2.23e-06
response to abiotic stimulus (GO:0009628)	963	38	7.93	+	4.79	1.4e-15	9.64e-14
protein methylation (GO:0006479)	127	5	1.05	+	4.78	0.00461	0.0391
peptidyl-lysine modification (GO:0018205)	254	10	2.09	+	4.78	6.57e-05	0.00103
protein alkylation (GO:0008213)	127	5	1.05	+	4.78	0.00461	0.0391
regulation of endopeptidase activity (GO:0052548)	356	14	2.93	+	4.78	2.28e-06	5.32e-05
adenylate cyclase-modulating G protein-coupled receptor signaling pathway (GO:0007188)	204	8	1.68	+	4.76	0.000364	0.00457
cell population proliferation (GO:0008283)	562	22	4.63	+	4.76	2.69e-09	1.05e-07
anatomical structure morphogenesis (GO:0009653)	2276	89	18.74	+	4.75	6.23e-39	3.38e-36
regulation of protein stability (GO:0031647)	307	12	2.53	+	4.75	1.3e-05	0.000258
cell activation (GO:0001775)	666	26	5.48	+	4.74	8.91e-11	4.22e-09
cellular response to lipid (GO:0071396)	436	17	3.59	+	4.74	2.02e-07	5.82e-06
positive regulation of secretion by cell (GO:1903532)	360	14	2.96	+	4.72	2.59e-06	5.98e-05
negative regulation of cell-cell adhesion (GO:0022408)	206	8	1.7	+	4.72	0.000388	0.00483
macromolecule methylation (GO:0043414)	232	9	1.91	+	4.71	0.00017	0.00237
response to organic substance (GO:0010033)	2578	100	21.22	+	4.71	9.74e-45	1.4e-41
chromatin assembly or disassembly (GO:0006333)	129	5	1.06	+	4.71	0.00491	0.0409
cell-cell junction organization (GO:0045216)	181	7	1.49	+	4.7	0.000917	0.0101
cell-substrate adhesion (GO:0031589)	181	7	1.49	+	4.7	0.000917	0.0101
signal release (GO:0023061)	181	7	1.49	+	4.7	0.000917	0.0101
regulation of proteasomal protein catabolic process (GO:0061136)	181	7	1.49	+	4.7	0.000917	0.01
negative regulation of signal transduction (GO:0009968)	1247	48	10.27	+	4.68	2.77e-19	2.53e-17
positive regulation of translation (GO:0045727)	130	5	1.07	+	4.67	0.00507	0.0421
response to inorganic substance (GO:0010035)	442	17	3.64	+	4.67	2.43e-07	6.93e-06
regulation of lipid localization (GO:1905952)	182	7	1.5	+	4.67	0.000946	0.0103
neuron projection morphogenesis (GO:0048812)	494	19	4.07	+	4.67	4.58e-08	1.49e-06
regulation of hemopoiesis (GO:1903706)	391	15	3.22	+	4.66	1.32e-06	3.24e-05
response to xenobiotic stimulus (GO:0009410)	314	12	2.58	+	4.64	1.62e-05	0.00031
regulation of organelle organization (GO:0033043)	1205	46	9.92	+	4.64	2.52e-18	2.2e-16
regulation of microtubule-based process (GO:0032886)	262	10	2.16	+	4.64	8.41e-05	0.00129
programmed cell death (GO:0012501)	865	33	7.12	+	4.63	3.38e-13	2.03e-11
positive regulation of cellular catabolic process (GO:0031331)	421	16	3.47	+	4.62	6.5e-07	1.71e-05
chemotaxis (GO:0006935)	500	19	4.12	+	4.62	5.5e-08	1.74e-06
plasma membrane bounded cell projection morphogenesis (GO:0120039)	500	19	4.12	+	4.62	5.5e-08	1.73e-06
negative regulation of cytokine production (GO:0001818)	290	11	2.39	+	4.61	3.92e-05	0.000667
negative regulation of transport (GO:0051051)	501	19	4.12	+	4.61	5.67e-08	1.78e-06
positive regulation of gene expression (GO:0010628)	1214	46	9.99	+	4.6	3.33e-18	2.88e-16
positive regulation of macromolecule biosynthetic process (GO:0010557)	1769	67	14.56	+	4.6	3.54e-27	5.63e-25
positive regulation of leukocyte differentiation (GO:1902107)	185	7	1.52	+	4.6	0.00104	0.0111
peptidyl-amino acid modification (GO:0018193)	740	28	6.09	+	4.6	3.13e-11	1.58e-09
positive regulation of hemopoiesis (GO:1903708)	185	7	1.52	+	4.6	0.00104	0.0111
negative regulation of protein metabolic process (GO:0051248)	1058	40	8.71	+	4.59	8.72e-16	6.11e-14
negative regulation of intracellular signal transduction (GO:1902532)	530	20	4.36	+	4.58	2.68e-08	9.07e-07
regulation of microtubule cytoskeleton organization (GO:0070507)	159	6	1.31	+	4.58	0.00239	0.0227
trans-synaptic signaling (GO:0099537)	372	14	3.06	+	4.57	3.72e-06	8.26e-05
negative regulation of endopeptidase activity (GO:0010951)	186	7	1.53	+	4.57	0.00107	0.0114
taxis (GO:0042330)	505	19	4.16	+	4.57	6.39e-08	2e-06
negative regulation of canonical Wnt signaling pathway (GO:0090090)	133	5	1.09	+	4.57	0.00556	0.0458
cell projection morphogenesis (GO:0048858)	506	19	4.17	+	4.56	6.59e-08	2.05e-06
cell morphogenesis involved in differentiation (GO:0000904)	586	22	4.82	+	4.56	5.61e-09	2.09e-07
male sex differentiation (GO:0046661)	160	6	1.32	+	4.56	0.00246	0.0232
cellular response to abiotic stimulus (GO:0071214)	267	10	2.2	+	4.55	9.78e-05	0.00146
cellular response to environmental stimulus (GO:0104004)	267	10	2.2	+	4.55	9.78e-05	0.00146
regulation of proteolysis involved in cellular protein catabolic process (GO:1903050)	214	8	1.76	+	4.54	0.000495	0.00594
regulation of mitochondrion organization (GO:0010821)	134	5	1.1	+	4.53	0.00573	0.0467
cell-cell signaling by wnt (GO:0198738)	242	9	1.99	+	4.52	0.00023	0.00308
Wnt signaling pathway (GO:0016055)	242	9	1.99	+	4.52	0.00023	0.00308
positive regulation of RNA metabolic process (GO:0051254)	1673	62	13.77	+	4.5	1.86e-24	2.34e-22
central nervous system neuron differentiation (GO:0021953)	216	8	1.78	+	4.5	0.000525	0.00628
cell morphogenesis (GO:0000902)	757	28	6.23	+	4.49	5.19e-11	2.56e-09
regulation of cell-cell adhesion (GO:0022407)	460	17	3.79	+	4.49	4.17e-07	1.13e-05
leukocyte differentiation (GO:0002521)	406	15	3.34	+	4.49	2.06e-06	4.86e-05
cellular response to inorganic substance (GO:0071241)	190	7	1.56	+	4.48	0.0012	0.0127
regulation of protein transport (GO:0051223)	543	20	4.47	+	4.47	3.94e-08	1.29e-06
regulation of I-kappaB kinase/NF-kappaB signaling (GO:0043122)	191	7	1.57	+	4.45	0.00124	0.013
positive regulation of ion transport (GO:0043270)	328	12	2.7	+	4.44	2.45e-05	0.000438
cell death (GO:0008219)	904	33	7.44	+	4.43	1.08e-12	6.32e-11
regulation of interleukin-6 production (GO:0032675)	165	6	1.36	+	4.42	0.00285	0.0266
chromatin remodeling (GO:0006338)	220	8	1.81	+	4.42	0.00059	0.00692
cellular response to extracellular stimulus (GO:0031668)	220	8	1.81	+	4.42	0.00059	0.00692
negative regulation of cellular protein metabolic process (GO:0032269)	993	36	8.17	+	4.4	1.04e-13	6.38e-12
positive regulation of secretion (GO:0051047)	414	15	3.41	+	4.4	2.6e-06	5.99e-05
cellular response to metal ion (GO:0071248)	166	6	1.37	+	4.39	0.00294	0.0267
regulation of signal transduction (GO:0009966)	2850	103	23.46	+	4.39	1.04e-43	1.36e-40
regulation of molecular function (GO:0065009)	2522	91	20.76	+	4.38	2.84e-37	1.32e-34
ameboidal-type cell migration (GO:0001667)	194	7	1.6	+	4.38	0.00135	0.0141
neural tube development (GO:0021915)	194	7	1.6	+	4.38	0.00135	0.0141
positive regulation of cellular biosynthetic process (GO:0031328)	1885	68	15.52	+	4.38	1.96e-26	3.06e-24
locomotory behavior (GO:0007626)	250	9	2.06	+	4.37	0.00029	0.00372
regulation of protein catabolic process (GO:0042176)	389	14	3.2	+	4.37	6.1e-06	0.000129
sex differentiation (GO:0007548)	278	10	2.29	+	4.37	0.000135	0.00193
gonad development (GO:0008406)	223	8	1.84	+	4.36	0.000642	0.00743
regulation of leukocyte migration (GO:0002685)	223	8	1.84	+	4.36	0.000642	0.00743
regulation of secretion (GO:0051046)	755	27	6.21	+	4.34	2.45e-10	1.11e-08
negative regulation of cytoskeleton organization (GO:0051494)	168	6	1.38	+	4.34	0.00311	0.0282
cell part morphogenesis (GO:0032990)	533	19	4.39	+	4.33	1.43e-07	4.27e-06
behavior (GO:0007610)	703	25	5.79	+	4.32	1.36e-09	5.55e-08
negative regulation of cellular component organization (GO:0051129)	761	27	6.26	+	4.31	2.9e-10	1.29e-08
negative regulation of response to external stimulus (GO:0032102)	395	14	3.25	+	4.31	7.21e-06	0.000151
immune system development (GO:0002520)	791	28	6.51	+	4.3	1.37e-10	6.45e-09
regulation of cellular protein metabolic process (GO:0032268)	2346	83	19.31	+	4.3	1.02e-32	2.48e-30
positive regulation of nucleobase-containing compound metabolic process (GO:0045935)	1840	65	15.15	+	4.29	1.2e-24	1.55e-22
protein acylation (GO:0043543)	170	6	1.4	+	4.29	0.00329	0.0297
regulation of cell cycle (GO:0051726)	992	35	8.17	+	4.29	5.15e-13	3.05e-11
development of primary sexual characteristics (GO:0045137)	227	8	1.87	+	4.28	0.000719	0.00817
positive regulation of biosynthetic process (GO:0009891)	1931	68	15.9	+	4.28	7.62e-26	1.08e-23
neurogenesis (GO:0022008)	1514	53	12.46	+	4.25	1.34e-19	1.24e-17
regulation of establishment of protein localization (GO:0070201)	573	20	4.72	+	4.24	9.17e-08	2.78e-06
regulation of protein metabolic process (GO:0051246)	2522	88	20.76	+	4.24	1.13e-34	3.7e-32
negative regulation of transcription, DNA-templated (GO:0045892)	1293	45	10.64	+	4.23	1.84e-16	1.38e-14
negative regulation of response to stimulus (GO:0048585)	1638	57	13.48	+	4.23	4.71e-21	4.72e-19
negative regulation of nucleic acid-templated transcription (GO:1903507)	1297	45	10.68	+	4.21	2.06e-16	1.53e-14
cellular response to xenobiotic stimulus (GO:0071466)	173	6	1.42	+	4.21	0.00358	0.0315
neuron projection development (GO:0031175)	721	25	5.94	+	4.21	2.23e-09	8.79e-08
negative regulation of RNA biosynthetic process (GO:1902679)	1298	45	10.68	+	4.21	2.12e-16	1.57e-14
negative regulation of gene expression (GO:0010629)	954	33	7.85	+	4.2	4.43e-12	2.49e-10
protein ubiquitination (GO:0016567)	492	17	4.05	+	4.2	1.02e-06	2.58e-05
cell migration (GO:0016477)	899	31	7.4	+	4.19	2.34e-11	1.21e-09
positive regulation of cell-cell adhesion (GO:0022409)	290	10	2.39	+	4.19	0.000187	0.00258
hematopoietic or lymphoid organ development (GO:0048534)	755	26	6.21	+	4.18	1.18e-09	4.87e-08
cell division (GO:0051301)	494	17	4.07	+	4.18	1.08e-06	2.69e-05
regulation of catabolic process (GO:0009894)	902	31	7.43	+	4.18	2.54e-11	1.3e-09
vascular process in circulatory system (GO:0003018)	233	8	1.92	+	4.17	0.000846	0.00935
negative regulation of RNA metabolic process (GO:0051253)	1401	48	11.53	+	4.16	2.55e-17	2.06e-15
negative regulation of defense response (GO:0031348)	234	8	1.93	+	4.15	0.000869	0.00957
regulation of signaling (GO:0023051)	3280	112	27	+	4.15	1.79e-46	4.7e-43
supramolecular fiber organization (GO:0097435)	498	17	4.1	+	4.15	1.2e-06	2.97e-05
chemical synaptic transmission (GO:0007268)	352	12	2.9	+	4.14	4.75e-05	0.000786
anterograde trans-synaptic signaling (GO:0098916)	352	12	2.9	+	4.14	4.75e-05	0.000785
negative regulation of ion transport (GO:0043271)	176	6	1.45	+	4.14	0.00388	0.0339
negative regulation of multicellular organismal process (GO:0051241)	1115	38	9.18	+	4.14	1.22e-13	7.45e-12
regulation of cell cycle process (GO:0010564)	647	22	5.33	+	4.13	3.11e-08	1.04e-06
regulation of cell communication (GO:0010646)	3270	111	26.92	+	4.12	1.18e-45	1.86e-42
cell development (GO:0048468)	1837	62	15.12	+	4.1	2.16e-22	2.38e-20
regulation of localization (GO:0032879)	2915	98	24	+	4.08	2.47e-38	1.26e-35
nervous system development (GO:0007399)	2114	71	17.4	+	4.08	6.21e-26	9.14e-24
positive regulation of response to stimulus (GO:0048584)	2295	77	18.89	+	4.08	1.86e-28	3.33e-26
protein modification by small protein conjugation (GO:0032446)	537	18	4.42	+	4.07	7.37e-07	1.91e-05
axonogenesis (GO:0007409)	360	12	2.96	+	4.05	5.85e-05	0.000941
positive regulation of nitrogen compound metabolic process (GO:0051173)	2942	98	24.22	+	4.05	5.35e-38	2.63e-35
regulation of cellular component biogenesis (GO:0044087)	993	33	8.17	+	4.04	1.25e-11	6.73e-10
regulation of cellular component organization (GO:0051128)	2498	83	20.56	+	4.04	8.11e-31	1.85e-28
cell-cell signaling (GO:0007267)	843	28	6.94	+	4.03	5.54e-10	2.38e-08
generation of neurons (GO:0048699)	1386	46	11.41	+	4.03	4.46e-16	3.26e-14
negative regulation of nucleobase-containing compound metabolic process (GO:0045934)	1507	50	12.41	+	4.03	1.66e-17	1.37e-15
neuromuscular process (GO:0050905)	182	6	1.5	+	4	0.00454	0.0388
protein-containing complex localization (GO:0031503)	214	7	1.76	+	3.97	0.00231	0.022
cellular protein modification process (GO:0006464)	2272	74	18.7	+	3.96	2.2e-26	3.39e-24
protein modification process (GO:0036211)	2272	74	18.7	+	3.96	2.2e-26	3.36e-24
regulation of cellular protein catabolic process (GO:1903362)	246	8	2.03	+	3.95	0.00119	0.0125
regulation of transport (GO:0051049)	1907	62	15.7	+	3.95	1.41e-21	1.47e-19
regulation of response to stress (GO:0080134)	1293	42	10.64	+	3.95	2.31e-14	1.51e-12
neuron development (GO:0048666)	894	29	7.36	+	3.94	4.46e-10	1.94e-08
negative regulation of hydrolase activity (GO:0051346)	372	12	3.06	+	3.92	7.92e-05	0.00122
apoptotic signaling pathway (GO:0097190)	279	9	2.3	+	3.92	0.000624	0.00731
homeostatic process (GO:0042592)	1645	53	13.54	+	3.91	4.56e-18	3.9e-16
regulation of ion transmembrane transport (GO:0034765)	497	16	4.09	+	3.91	5.15e-06	0.000111
mononuclear cell differentiation (GO:1903131)	342	11	2.82	+	3.91	0.000161	0.00228
chromatin organization (GO:0006325)	653	21	5.38	+	3.91	1.61e-07	4.71e-06
cellular component morphogenesis (GO:0032989)	622	20	5.12	+	3.91	3.26e-07	9.05e-06
phosphate-containing compound metabolic process (GO:0006796)	1596	51	13.14	+	3.88	3.28e-17	2.58e-15
cellular response to nutrient levels (GO:0031669)	188	6	1.55	+	3.88	0.00528	0.0438
regulation of multicellular organismal process (GO:0051239)	2858	91	23.53	+	3.87	4.41e-33	1.12e-30
response to extracellular stimulus (GO:0009991)	377	12	3.1	+	3.87	8.95e-05	0.00135
nucleocytoplasmic transport (GO:0006913)	220	7	1.81	+	3.87	0.00269	0.0251
regulation of peptidase activity (GO:0052547)	440	14	3.62	+	3.87	2.31e-05	0.000416
nuclear transport (GO:0051169)	220	7	1.81	+	3.87	0.00269	0.0251
methylation (GO:0032259)	283	9	2.33	+	3.86	0.000689	0.00784
negative regulation of organelle organization (GO:0010639)	347	11	2.86	+	3.85	0.000182	0.00252
calcium ion transport (GO:0006816)	221	7	1.82	+	3.85	0.00275	0.0257
negative regulation of cellular macromolecule biosynthetic process (GO:2000113)	1518	48	12.5	+	3.84	5.4e-16	3.87e-14
phosphorus metabolic process (GO:0006793)	1613	51	13.28	+	3.84	5.02e-17	3.9e-15
hemopoiesis (GO:0030097)	697	22	5.74	+	3.83	1.09e-07	3.28e-06
regulation of calcium ion transport (GO:0051924)	286	9	2.35	+	3.82	0.000741	0.00832
positive regulation of cellular metabolic process (GO:0031325)	3180	100	26.18	+	3.82	7.14e-37	3.13e-34
positive regulation of macromolecule metabolic process (GO:0010604)	3378	106	27.81	+	3.81	9.17e-40	6.88e-37
regulation of mitotic cell cycle phase transition (GO:1901990)	287	9	2.36	+	3.81	0.000759	0.00851
negative regulation of macromolecule biosynthetic process (GO:0010558)	1534	48	12.63	+	3.8	8.01e-16	5.66e-14
response to metal ion (GO:0010038)	289	9	2.38	+	3.78	0.000796	0.00889
calcium ion homeostasis (GO:0055074)	482	15	3.97	+	3.78	1.51e-05	0.000291
neuron differentiation (GO:0030182)	1093	34	9	+	3.78	3.3e-11	1.67e-09
regulation of proteolysis (GO:0030162)	740	23	6.09	+	3.78	7.19e-08	2.21e-06
leukocyte activation (GO:0045321)	580	18	4.77	+	3.77	2.13e-06	5e-05
macromolecule modification (GO:0043412)	2449	76	20.16	+	3.77	6.56e-26	9.49e-24
regionalization (GO:0003002)	356	11	2.93	+	3.75	0.000226	0.00304
negative regulation of peptidase activity (GO:0010466)	260	8	2.14	+	3.74	0.00166	0.0169
negative regulation of cellular biosynthetic process (GO:0031327)	1595	49	13.13	+	3.73	7.43e-16	5.3e-14
negative regulation of nitrogen compound metabolic process (GO:0051172)	2383	73	19.62	+	3.72	2.17e-24	2.67e-22
axon development (GO:0061564)	392	12	3.23	+	3.72	0.000128	0.00186
negative regulation of biosynthetic process (GO:0009890)	1639	50	13.49	+	3.71	4.53e-16	3.29e-14
response to chemical (GO:0042221)	3543	108	29.17	+	3.7	1.28e-39	8.76e-37
localization of cell (GO:0051674)	1053	32	8.67	+	3.69	2.43e-10	1.11e-08
cell motility (GO:0048870)	1053	32	8.67	+	3.69	2.43e-10	1.1e-08
T cell activation (GO:0042110)	298	9	2.45	+	3.67	0.000981	0.0106
cellular calcium ion homeostasis (GO:0006874)	464	14	3.82	+	3.67	4.06e-05	0.000682
animal organ development (GO:0048513)	3183	96	26.2	+	3.66	1.67e-33	4.7e-31
locomotion (GO:0040011)	1263	38	10.4	+	3.66	4.83e-12	2.71e-10
positive regulation of metabolic process (GO:0009893)	3705	110	30.5	+	3.61	1.48e-39	9.74e-37
regulation of inflammatory response (GO:0050727)	338	10	2.78	+	3.59	0.000604	0.00707
regulation of ion transport (GO:0043269)	747	22	6.15	+	3.58	3.45e-07	9.56e-06
regulation of T cell activation (GO:0050863)	340	10	2.8	+	3.57	0.000631	0.00738
axon guidance (GO:0007411)	239	7	1.97	+	3.56	0.00418	0.036
neuron projection guidance (GO:0097485)	240	7	1.98	+	3.54	0.00427	0.0367
divalent inorganic cation homeostasis (GO:0072507)	515	15	4.24	+	3.54	3.18e-05	0.000556
response to nutrient levels (GO:0031667)	344	10	2.83	+	3.53	0.000688	0.00784
regulation of response to external stimulus (GO:0032101)	932	27	7.67	+	3.52	1.94e-08	6.72e-07
proteasome-mediated ubiquitin-dependent protein catabolic process (GO:0043161)	311	9	2.56	+	3.52	0.00131	0.0136
ear development (GO:0043583)	242	7	1.99	+	3.51	0.00446	0.0382
protein modification by small protein conjugation or removal (GO:0070647)	660	19	5.43	+	3.5	3.18e-06	7.19e-05
negative regulation of cellular metabolic process (GO:0031324)	2541	73	20.92	+	3.49	9.32e-23	1.09e-20
cellular divalent inorganic cation homeostasis (GO:0072503)	489	14	4.03	+	3.48	7.01e-05	0.0011
cellular response to biotic stimulus (GO:0071216)	245	7	2.02	+	3.47	0.00476	0.0404
regulation of transcription by RNA polymerase II (GO:0006357)	2455	70	20.21	+	3.46	1.67e-21	1.72e-19
regulation of cytosolic calcium ion concentration (GO:0051480)	352	10	2.9	+	3.45	0.000816	0.00908
proteasomal protein catabolic process (GO:0010498)	352	10	2.9	+	3.45	0.000816	0.00908
pattern specification process (GO:0007389)	458	13	3.77	+	3.45	0.000139	0.00198
actin cytoskeleton organization (GO:0030036)	531	15	4.37	+	3.43	4.46e-05	0.000739
negative regulation of macromolecule metabolic process (GO:0010605)	2766	78	22.77	+	3.43	4.33e-24	5.21e-22
positive regulation of response to external stimulus (GO:0032103)	426	12	3.51	+	3.42	0.000268	0.00351
endocytosis (GO:0006897)	569	16	4.68	+	3.42	2.6e-05	0.000462
regulation of cellular catabolic process (GO:0031329)	748	21	6.16	+	3.41	1.37e-06	3.36e-05
negative regulation of cell cycle process (GO:0010948)	251	7	2.07	+	3.39	0.0054	0.0447
secretion (GO:0046903)	503	14	4.14	+	3.38	9.37e-05	0.00141
cell differentiation (GO:0030154)	3632	101	29.9	+	3.38	8.1e-33	1.99e-30
transcription, DNA-templated (GO:0006351)	324	9	2.67	+	3.37	0.00172	0.0173
glycerophospholipid metabolic process (GO:0006650)	252	7	2.07	+	3.37	0.00552	0.0456
developmental process involved in reproduction (GO:0003006)	1045	29	8.6	+	3.37	1.36e-08	4.82e-07
regulation of response to stimulus (GO:0048583)	3968	110	32.66	+	3.37	9.14e-37	3.89e-34
nucleic acid-templated transcription (GO:0097659)	325	9	2.68	+	3.36	0.00175	0.0176
cellular developmental process (GO:0048869)	3685	102	30.33	+	3.36	4.39e-33	1.13e-30
system development (GO:0048731)	4223	116	34.76	+	3.34	2.84e-39	1.6e-36
regulation of cytokine production (GO:0001817)	768	21	6.32	+	3.32	2.06e-06	4.85e-05
mitotic cell cycle (GO:0000278)	550	15	4.53	+	3.31	6.56e-05	0.00103
actin filament-based process (GO:0030029)	587	16	4.83	+	3.31	3.75e-05	0.000639
RNA biosynthetic process (GO:0032774)	331	9	2.72	+	3.3	0.00198	0.0194
negative regulation of cell cycle (GO:0045786)	335	9	2.76	+	3.26	0.00214	0.0208
regulation of leukocyte cell-cell adhesion (GO:1903037)	336	9	2.77	+	3.25	0.00218	0.0212
multicellular organismal reproductive process (GO:0048609)	864	23	7.11	+	3.23	1.01e-06	2.56e-05
negative regulation of metabolic process (GO:0009892)	2985	79	24.57	+	3.22	9.97e-23	1.15e-20
plasma membrane bounded cell projection organization (GO:0120036)	1134	30	9.33	+	3.21	2.11e-08	7.25e-07
cellular protein metabolic process (GO:0044267)	2917	77	24.01	+	3.21	5.63e-22	6.08e-20
cellular response to stress (GO:0033554)	1450	38	11.94	+	3.18	2.45e-10	1.11e-08
regulation of transcription, DNA-templated (GO:0006355)	3252	85	26.77	+	3.18	1.77e-24	2.25e-22
multicellular organism reproduction (GO:0032504)	881	23	7.25	+	3.17	1.39e-06	3.41e-05
regulation of nucleic acid-templated transcription (GO:1903506)	3256	85	26.8	+	3.17	1.93e-24	2.41e-22
regulation of RNA biosynthetic process (GO:2001141)	3260	85	26.84	+	3.17	2.09e-24	2.6e-22
lymphocyte activation (GO:0046649)	461	12	3.79	+	3.16	0.000534	0.00636
cellular homeostasis (GO:0019725)	847	22	6.97	+	3.16	2.61e-06	6e-05
positive regulation of cytosolic calcium ion concentration (GO:0007204)	309	8	2.54	+	3.15	0.00464	0.0393
cell cycle (GO:0007049)	1198	31	9.86	+	3.14	1.94e-08	6.72e-07
multicellular organism development (GO:0007275)	4842	125	39.86	+	3.14	5.17e-41	5.1e-38
regulation of biological quality (GO:0065008)	3876	100	31.91	+	3.13	1.05e-29	2.13e-27
ubiquitin-dependent protein catabolic process (GO:0006511)	508	13	4.18	+	3.11	0.000368	0.00461
cell adhesion (GO:0007155)	863	22	7.1	+	3.1	3.5e-06	7.78e-05
chemical homeostasis (GO:0048878)	1178	30	9.7	+	3.09	4.8e-08	1.54e-06
negative regulation of cellular process (GO:0048523)	4932	125	40.6	+	3.08	3.76e-40	3.29e-37
cell projection organization (GO:0030030)	1190	30	9.8	+	3.06	5.96e-08	1.87e-06
biological adhesion (GO:0022610)	873	22	7.19	+	3.06	4.18e-06	9.16e-05
cellular chemical homeostasis (GO:0055082)	758	19	6.24	+	3.05	2.12e-05	0.000389
modification-dependent protein catabolic process (GO:0019941)	519	13	4.27	+	3.04	0.000448	0.00544
mitotic cell cycle process (GO:1903047)	481	12	3.96	+	3.03	0.000767	0.0086
movement of cell or subcellular component (GO:0006928)	1487	37	12.24	+	3.02	1.78e-09	7.14e-08
anatomical structure development (GO:0048856)	5233	130	43.08	+	3.02	9.11e-42	1.03e-38
positive regulation of cellular process (GO:0048522)	5825	144	47.95	+	3	1.47e-49	7.73e-46
regulation of macromolecule biosynthetic process (GO:0010556)	3763	93	30.98	+	3	1.31e-25	1.8e-23
developmental process (GO:0032502)	5627	139	46.32	+	3	1.8e-46	4.04e-43
regulation of cellular macromolecule biosynthetic process (GO:2000112)	3726	92	30.67	+	3	3.19e-25	4.19e-23
modification-dependent macromolecule catabolic process (GO:0043632)	529	13	4.35	+	2.99	0.000533	0.00636
regulation of immune system process (GO:0002682)	1631	40	13.43	+	2.98	5.07e-10	2.2e-08
protein metabolic process (GO:0019538)	3482	85	28.66	+	2.97	1.72e-22	1.91e-20
signal transduction (GO:0007165)	4962	121	40.85	+	2.96	1.85e-36	7.48e-34
regulation of cell cycle phase transition (GO:1901987)	371	9	3.05	+	2.95	0.00414	0.0359
regulation of RNA metabolic process (GO:0051252)	3548	86	29.21	+	2.94	1.29e-22	1.45e-20
reproductive process (GO:0022414)	1495	36	12.31	+	2.93	7.14e-09	2.64e-07
reproduction (GO:0000003)	1496	36	12.31	+	2.92	7.27e-09	2.67e-07
negative regulation of biological process (GO:0048519)	5380	129	44.29	+	2.91	1.56e-39	9.81e-37
negative regulation of immune system process (GO:0002683)	460	11	3.79	+	2.9	0.00176	0.0176
chromosome organization (GO:0051276)	962	23	7.92	+	2.9	5.8e-06	0.000123
cellular metal ion homeostasis (GO:0006875)	587	14	4.83	+	2.9	0.000437	0.00532
cell-cell adhesion (GO:0098609)	422	10	3.47	+	2.88	0.003	0.0273
regulation of cellular biosynthetic process (GO:0031326)	3944	93	32.47	+	2.86	4.16e-24	5.04e-22
cell cycle process (GO:0022402)	766	18	6.31	+	2.85	7.94e-05	0.00123
regulation of nucleobase-containing compound metabolic process (GO:0019219)	3790	89	31.2	+	2.85	1.17e-22	1.34e-20
signaling (GO:0023052)	5282	124	43.48	+	2.85	3.87e-36	1.49e-33
regulation of biosynthetic process (GO:0009889)	4025	94	33.13	+	2.84	3.88e-24	4.74e-22
regulation of cellular amide metabolic process (GO:0034248)	430	10	3.54	+	2.83	0.00342	0.0306
cell communication (GO:0007154)	5392	125	44.39	+	2.82	5.03e-36	1.89e-33
proteolysis involved in cellular protein catabolic process (GO:0051603)	604	14	4.97	+	2.82	0.000575	0.00676
secretion by cell (GO:0032940)	391	9	3.22	+	2.8	0.00575	0.0468
response to cytokine (GO:0034097)	784	18	6.45	+	2.79	0.000106	0.00158
protein localization (GO:0008104)	1918	44	15.79	+	2.79	4.41e-10	1.93e-08
cellular cation homeostasis (GO:0030003)	654	15	5.38	+	2.79	0.000408	0.00501
positive regulation of biological process (GO:0048518)	6350	145	52.27	+	2.77	9.99e-46	1.97e-42
metal ion homeostasis (GO:0055065)	657	15	5.41	+	2.77	0.000427	0.00522
intracellular protein transport (GO:0006886)	658	15	5.42	+	2.77	0.000434	0.00529
ion homeostasis (GO:0050801)	794	18	6.54	+	2.75	0.000123	0.0018
cellular macromolecule metabolic process (GO:0044260)	4038	91	33.24	+	2.74	4.76e-22	5.17e-20
regulation of nitrogen compound metabolic process (GO:0051171)	5447	122	44.84	+	2.72	3.84e-33	1.03e-30
cellular ion homeostasis (GO:0006873)	671	15	5.52	+	2.72	0.000529	0.00632
protein localization to organelle (GO:0033365)	672	15	5.53	+	2.71	0.000537	0.00637
positive regulation of immune system process (GO:0002684)	1078	24	8.87	+	2.7	1.15e-05	0.000229
cellular protein localization (GO:0034613)	1394	31	11.48	+	2.7	5.2e-07	1.39e-05
cellular protein catabolic process (GO:0044257)	631	14	5.19	+	2.7	0.000871	0.00958
regulation of gene expression (GO:0010468)	4688	104	38.59	+	2.69	8.15e-26	1.14e-23
positive regulation of cytokine production (GO:0001819)	496	11	4.08	+	2.69	0.0031	0.0281
cellular macromolecule localization (GO:0070727)	1404	31	11.56	+	2.68	6.04e-07	1.61e-05
regulation of primary metabolic process (GO:0080090)	5637	124	46.4	+	2.67	3.37e-33	9.15e-31
cellular response to cytokine stimulus (GO:0071345)	683	15	5.62	+	2.67	0.000632	0.00736
protein catabolic process (GO:0030163)	684	15	5.63	+	2.66	0.000642	0.00743
response to external stimulus (GO:0009605)	2425	53	19.96	+	2.66	2.31e-11	1.2e-09
regulation of defense response (GO:0031347)	595	13	4.9	+	2.65	0.00152	0.0154
cation homeostasis (GO:0055080)	733	16	6.03	+	2.65	0.000445	0.00542
regulation of macromolecule metabolic process (GO:0060255)	6056	132	49.85	+	2.65	2.25e-36	8.84e-34
regulation of cellular metabolic process (GO:0031323)	5813	126	47.85	+	2.63	2.14e-33	5.92e-31
inorganic ion homeostasis (GO:0098771)	747	16	6.15	+	2.6	0.000544	0.00645
cellular response to stimulus (GO:0051716)	6724	142	55.35	+	2.57	9.45e-40	6.76e-37
establishment of protein localization (GO:0045184)	1232	26	10.14	+	2.56	1.2e-05	0.000239
response to stress (GO:0006950)	3261	68	26.84	+	2.53	7.21e-14	4.56e-12
regulation of metabolic process (GO:0019222)	6540	134	53.84	+	2.49	2.82e-34	8.71e-32
protein transport (GO:0015031)	1129	23	9.29	+	2.47	6.8e-05	0.00107
multi-organism reproductive process (GO:0044703)	1031	21	8.49	+	2.47	0.000144	0.00205
cellular protein-containing complex assembly (GO:0034622)	689	14	5.67	+	2.47	0.00195	0.0192
immune system process (GO:0002376)	2577	52	21.21	+	2.45	7.66e-10	3.24e-08
macromolecule localization (GO:0033036)	2295	46	18.89	+	2.43	1.24e-08	4.45e-07
organonitrogen compound metabolic process (GO:1901564)	4391	88	36.15	+	2.43	1.07e-17	9.05e-16
multi-organism process (GO:0051704)	1056	21	8.69	+	2.42	0.000316	0.00403
nitrogen compound transport (GO:0071705)	1492	29	12.28	+	2.36	1.89e-05	0.000351
macromolecule metabolic process (GO:0043170)	5460	103	44.95	+	2.29	9.68e-20	9.13e-18
sexual reproduction (GO:0019953)	903	17	7.43	+	2.29	0.00192	0.0189
regulation of cell activation (GO:0050865)	813	15	6.69	+	2.24	0.00434	0.0372
multicellular organismal process (GO:0032501)	7388	136	60.82	+	2.24	6.9e-30	1.45e-27
cellular component organization (GO:0016043)	5271	97	43.39	+	2.24	1.96e-17	1.59e-15
cellular component assembly (GO:0022607)	2098	38	17.27	+	2.2	5.36e-06	0.000115
cellular component organization or biogenesis (GO:0071840)	5463	98	44.97	+	2.18	6.17e-17	4.74e-15
cytoskeleton organization (GO:0007010)	1126	20	9.27	+	2.16	0.00184	0.0183
response to stimulus (GO:0050896)	8592	152	70.73	+	2.15	3.76e-35	1.32e-32
localization (GO:0051179)	5066	89	41.7	+	2.13	2.7e-14	1.74e-12
protein-containing complex assembly (GO:0065003)	1047	18	8.62	+	2.09	0.00416	0.0359
system process (GO:0003008)	2688	46	22.13	+	2.08	1.2e-06	2.96e-05
regulation of immune response (GO:0050776)	1062	18	8.74	+	2.06	0.00447	0.0382
protein-containing complex subunit organization (GO:0043933)	1191	20	9.8	+	2.04	0.0026	0.0245
cellular component biogenesis (GO:0044085)	2326	39	19.15	+	2.04	1.66e-05	0.000317
cellular localization (GO:0051641)	2267	38	18.66	+	2.04	2.28e-05	0.000413
nitrogen compound metabolic process (GO:0006807)	5847	98	48.13	+	2.04	7.84e-15	5.26e-13
lipid metabolic process (GO:0006629)	1135	19	9.34	+	2.03	0.00357	0.0315
primary metabolic process (GO:0044238)	6405	107	52.72	+	2.03	8.07e-17	6.17e-15
proteolysis (GO:0006508)	1150	19	9.47	+	2.01	0.00393	0.0343
organic substance transport (GO:0071702)	1831	30	15.07	+	1.99	0.000357	0.00448
organelle organization (GO:0006996)	3251	53	26.76	+	1.98	8.43e-07	2.16e-05
organic substance metabolic process (GO:0071704)	7141	115	58.78	+	1.96	1.92e-17	1.57e-15
cellular metabolic process (GO:0044237)	6518	104	53.65	+	1.94	1.78e-14	1.17e-12
metabolic process (GO:0008152)	7571	119	62.32	+	1.91	1.53e-17	1.27e-15
establishment of localization in cell (GO:0051649)	1577	24	12.98	+	1.85	0.00356	0.0314
regulation of cellular process (GO:0050794)	11583	169	95.35	+	1.77	4.28e-33	1.12e-30
transport (GO:0006810)	3651	53	30.05	+	1.76	2.17e-05	0.000396
establishment of localization (GO:0051234)	3818	55	31.43	+	1.75	1.88e-05	0.00035
regulation of biological process (GO:0050789)	12111	169	99.69	+	1.7	4.73e-30	1.01e-27
biological regulation (GO:0065007)	12720	170	104.71	+	1.62	8.08e-28	1.34e-25
cellular process (GO:0009987)	15286	177	125.83	+	1.41	1.14e-22	1.31e-20
biological_process (GO:0008150)	20676	181	170.2	+	1.06	2.39e-05	0.000428
sensory perception of chemical stimulus (GO:0007606)	1223	2	10.07	-	0.2	0.00471	0.0399
Unclassified (UNCLASSIFIED)	1312	0	10.8	-	< 0,01	2.39e-05	0.000429

## Sheet: cellular component
Analysis Type:	PANTHER Overrepresentation Test (Released 20210224)
Annotation Version and Release Date:	GO Ontology database DOI: 10,5281/zenodo,5228828 Released 2021-08-18
Analyzed List:	upload_1 (Mus musculus)
Reference List:	Mus musculus (all genes in database)
Test Type:	FISHER
Correction:	FDR
GO cellular component complete	Mus musculus - REFLIST (21988)	upload_1 (181)	upload_1 (expected)	upload_1 (over/under)	upload_1 (fold Enrichment)	upload_1 (raw P-value)	upload_1 (FDR)
collagen type I trimer (GO:0005584)	2	2	0.02	+	> 100	0.000393	0.00619
integrin alphav-beta8 complex (GO:0034686)	2	2	0.02	+	> 100	0.000393	0.00614
alphav-beta3 integrin-IGF-1-IGF1R complex (GO:0035867)	4	3	0.03	+	91.11	1.83e-05	0.000359
heteromeric SMAD protein complex (GO:0071144)	8	6	0.07	+	91.11	7.75e-10	3.17e-08
Rb-E2F complex (GO:0035189)	3	2	0.02	+	80.99	0.000652	0.00978
cyclin E1-CDK2 complex (GO:0097134)	3	2	0.02	+	80.99	0.000652	0.00971
calcineurin complex (GO:0005955)	5	3	0.04	+	72.89	2.91e-05	0.000555
SMAD protein complex (GO:0071141)	10	6	0.08	+	72.89	2.04e-09	7.42e-08
fibrillar collagen trimer (GO:0005583)	11	6	0.09	+	66.26	3.13e-09	1.1e-07
banded collagen fibril (GO:0098643)	11	6	0.09	+	66.26	3.13e-09	1.08e-07
growth cone filopodium (GO:1990812)	4	2	0.03	+	60.74	0.000973	0.0138
collagen type V trimer (GO:0005588)	4	2	0.03	+	60.74	0.000973	0.0137
insulin receptor complex (GO:0005899)	4	2	0.03	+	60.74	0.000973	0.0136
complex of collagen trimers (GO:0098644)	18	8	0.15	+	53.99	2.33e-11	1.39e-09
PTW/PP1 phosphatase complex (GO:0072357)	7	3	0.06	+	52.06	6.16e-05	0.00111
activin receptor complex (GO:0048179)	7	3	0.06	+	52.06	6.16e-05	0.0011
chromatin silencing complex (GO:0005677)	10	4	0.08	+	48.59	4.04e-06	8.72e-05
sex chromatin (GO:0001739)	6	2	0.05	+	40.49	0.0018	0.0229
ESC/E(Z) complex (GO:0035098)	16	5	0.13	+	37.96	6.28e-07	1.54e-05
collagen type IV trimer (GO:0005587)	7	2	0.06	+	34.71	0.0023	0.0282
basement membrane collagen trimer (GO:0098651)	7	2	0.06	+	34.71	0.0023	0.0281
collagen network (GO:0098645)	7	2	0.06	+	34.71	0.0023	0.0279
network-forming collagen trimer (GO:0098642)	7	2	0.06	+	34.71	0.0023	0.0277
filopodium membrane (GO:0031527)	17	4	0.14	+	28.58	2.31e-05	0.000445
protein serine/threonine phosphatase complex (GO:0008287)	49	11	0.4	+	27.27	1.92e-12	1.45e-10
phosphatase complex (GO:1903293)	49	11	0.4	+	27.27	1.92e-12	1.39e-10
cyclin/CDK positive transcription elongation factor complex (GO:0008024)	9	2	0.07	+	27	0.00347	0.0399
protein phosphatase type 1 complex (GO:0000164)	14	3	0.12	+	26.03	0.000335	0.00543
dendrite cytoplasm (GO:0032839)	28	6	0.23	+	26.03	3.03e-07	7.94e-06
heterotrimeric G-protein complex (GO:0005834)	35	7	0.29	+	24.3	4.56e-08	1.34e-06
GTPase complex (GO:1905360)	35	7	0.29	+	24.3	4.56e-08	1.32e-06
integrin complex (GO:0008305)	33	6	0.27	+	22.09	7.11e-07	1.7e-05
magnesium-dependent protein serine/threonine phosphatase complex (GO:0005963)	28	5	0.23	+	21.69	6.77e-06	0.000141
protein complex involved in cell adhesion (GO:0098636)	38	6	0.31	+	19.18	1.49e-06	3.44e-05
PcG protein complex (GO:0031519)	49	7	0.4	+	17.35	3.56e-07	9.21e-06
neuron projection cytoplasm (GO:0120111)	42	6	0.35	+	17.35	2.52e-06	5.75e-05
cyclin-dependent protein kinase holoenzyme complex (GO:0000307)	43	6	0.35	+	16.95	2.85e-06	6.36e-05
extrinsic component of cytoplasmic side of plasma membrane (GO:0031234)	105	12	0.86	+	13.88	2.21e-10	1.09e-08
caveola (GO:0005901)	97	11	0.8	+	13.78	1.38e-09	5.2e-08
protein kinase complex (GO:1902911)	101	11	0.83	+	13.23	2.03e-09	7.54e-08
euchromatin (GO:0000791)	46	5	0.38	+	13.2	5.95e-05	0.00108
serine/threonine protein kinase complex (GO:1902554)	84	9	0.69	+	13.02	7.05e-08	2.01e-06
AMPA glutamate receptor complex (GO:0032281)	29	3	0.24	+	12.57	0.00223	0.0279
collagen trimer (GO:0005581)	81	8	0.67	+	12	6.8e-07	1.65e-05
plasma membrane signaling receptor complex (GO:0098802)	177	17	1.46	+	11.67	4.53e-13	3.87e-11
excitatory synapse (GO:0060076)	73	7	0.6	+	11.65	4.14e-06	8.84e-05
ionotropic glutamate receptor complex (GO:0008328)	44	4	0.36	+	11.04	0.000632	0.00955
nuclear inner membrane (GO:0005637)	45	4	0.37	+	10.8	0.000684	0.01
neurotransmitter receptor complex (GO:0098878)	46	4	0.38	+	10.56	0.000738	0.0107
histone methyltransferase complex (GO:0035097)	70	6	0.58	+	10.41	3.71e-05	0.000695
cytoplasmic side of plasma membrane (GO:0009898)	176	15	1.45	+	10.35	5.45e-11	2.98e-09
cytoplasmic side of membrane (GO:0098562)	193	16	1.59	+	10.07	1.79e-11	1.1e-09
heterochromatin (GO:0000792)	98	8	0.81	+	9.92	2.58e-06	5.83e-05
plasma membrane raft (GO:0044853)	136	11	1.12	+	9.83	3.58e-08	1.08e-06
Schaffer collateral - CA1 synapse (GO:0098685)	95	7	0.78	+	8.95	2.07e-05	0.000403
extrinsic component of plasma membrane (GO:0019897)	182	13	1.5	+	8.68	8.03e-09	2.63e-07
clathrin-coated pit (GO:0005905)	70	5	0.58	+	8.68	0.000373	0.00601
T-tubule (GO:0030315)	70	5	0.58	+	8.68	0.000373	0.00596
dendritic spine (GO:0043197)	200	14	1.65	+	8.5	2.68e-09	9.57e-08
RNA polymerase II transcription regulator complex (GO:0090575)	173	12	1.42	+	8.43	4.16e-08	1.24e-06
receptor complex (GO:0043235)	408	28	3.36	+	8.34	2.67e-17	5.83e-15
neuron spine (GO:0044309)	205	14	1.69	+	8.3	3.61e-09	1.2e-07
basement membrane (GO:0005604)	119	8	0.98	+	8.17	9.92e-06	0.000201
glutamatergic synapse (GO:0098978)	381	25	3.14	+	7.97	4.1e-15	5.37e-13
perikaryon (GO:0043204)	140	9	1.15	+	7.81	3.86e-06	8.44e-05
membrane raft (GO:0045121)	391	24	3.22	+	7.46	6e-14	6.2e-12
membrane microdomain (GO:0098857)	392	24	3.23	+	7.44	6.32e-14	6.21e-12
methyltransferase complex (GO:0034708)	98	6	0.81	+	7.44	0.000213	0.00358
dendritic shaft (GO:0043198)	68	4	0.56	+	7.15	0.00287	0.0332
plasma membrane protein complex (GO:0098797)	575	33	4.73	+	6.97	4.53e-18	1.11e-15
terminal bouton (GO:0043195)	90	5	0.74	+	6.75	0.0011	0.015
postsynaptic density (GO:0014069)	353	19	2.91	+	6.54	2.42e-10	1.16e-08
transferase complex, transferring phosphorus-containing groups (GO:0061695)	243	13	2	+	6.5	1.98e-07	5.27e-06
postsynaptic specialization (GO:0099572)	380	20	3.13	+	6.39	1.15e-10	6.13e-09
asymmetric synapse (GO:0032279)	361	19	2.97	+	6.39	3.46e-10	1.55e-08
filopodium (GO:0030175)	97	5	0.8	+	6.26	0.00151	0.0198
neuron to neuron synapse (GO:0098984)	391	20	3.22	+	6.21	1.86e-10	9.63e-09
I band (GO:0031674)	142	7	1.17	+	5.99	0.000228	0.0038
chromatin (GO:0000785)	572	28	4.71	+	5.95	8.53e-14	7.99e-12
sarcolemma (GO:0042383)	165	8	1.36	+	5.89	9.09e-05	0.00155
extrinsic component of membrane (GO:0019898)	313	15	2.58	+	5.82	8.76e-08	2.46e-06
Z disc (GO:0030018)	129	6	1.06	+	5.65	0.000858	0.0123
dendrite (GO:0030425)	738	32	6.08	+	5.27	2.89e-14	3.35e-12
dendritic tree (GO:0097447)	741	32	6.1	+	5.25	3.22e-14	3.52e-12
adherens junction (GO:0005912)	139	6	1.14	+	5.24	0.00124	0.0166
postsynapse (GO:0098794)	674	29	5.55	+	5.23	6.49e-13	5.32e-11
growth cone (GO:0030426)	198	8	1.63	+	4.91	0.000301	0.00492
ruffle (GO:0001726)	153	6	1.26	+	4.76	0.00199	0.0252
site of polarized growth (GO:0030427)	205	8	1.69	+	4.74	0.000376	0.00596
cell-substrate junction (GO:0030055)	181	7	1.49	+	4.7	0.000917	0.0131
anchoring junction (GO:0070161)	654	25	5.38	+	4.64	3.24e-10	1.48e-08
collagen-containing extracellular matrix (GO:0062023)	393	15	3.24	+	4.64	1.4e-06	3.28e-05
transcription regulator complex (GO:0005667)	474	18	3.9	+	4.61	1.27e-07	3.41e-06
presynaptic membrane (GO:0042734)	160	6	1.32	+	4.56	0.00246	0.0293
neuron projection terminus (GO:0044306)	214	8	1.76	+	4.54	0.000495	0.0076
catalytic complex (GO:1902494)	1424	53	11.72	+	4.52	9.55e-21	6.25e-18
synapse (GO:0045202)	1346	50	11.08	+	4.51	1.74e-19	5.71e-17
cell-cell junction (GO:0005911)	518	19	4.26	+	4.46	9.37e-08	2.56e-06
postsynaptic membrane (GO:0045211)	300	11	2.47	+	4.45	5.27e-05	0.000967
somatodendritic compartment (GO:0036477)	1053	38	8.67	+	4.38	2.17e-14	2.66e-12
transferase complex (GO:1990234)	808	29	6.65	+	4.36	4.5e-11	2.6e-09
sarcomere (GO:0030017)	196	7	1.61	+	4.34	0.00143	0.0189
actin-based cell projection (GO:0098858)	225	8	1.85	+	4.32	0.00068	0.01
cell projection membrane (GO:0031253)	312	11	2.57	+	4.28	7.39e-05	0.00131
synaptic membrane (GO:0097060)	426	15	3.51	+	4.28	3.63e-06	8.02e-05
lamellipodium (GO:0030027)	174	6	1.43	+	4.19	0.00367	0.042
cell junction (GO:0030054)	1990	68	16.38	+	4.15	4.11e-25	4.04e-22
neuronal cell body (GO:0043025)	722	24	5.94	+	4.04	1.06e-08	3.35e-07
nuclear membrane (GO:0031965)	241	8	1.98	+	4.03	0.00104	0.0143
cell body (GO:0044297)	814	27	6.7	+	4.03	1.2e-09	4.63e-08
axon (GO:0030424)	725	24	5.97	+	4.02	1.14e-08	3.5e-07
neuron projection (GO:0043005)	1538	50	12.66	+	3.95	3.72e-17	7.3e-15
distal axon (GO:0150034)	371	12	3.05	+	3.93	7.73e-05	0.00136
membrane protein complex (GO:0098796)	1182	38	9.73	+	3.91	6.93e-13	5.45e-11
myofibril (GO:0030016)	221	7	1.82	+	3.85	0.00275	0.0322
extracellular matrix (GO:0031012)	523	16	4.31	+	3.72	9.55e-06	0.000196
external encapsulating structure (GO:0030312)	525	16	4.32	+	3.7	1e-05	0.000201
perinuclear region of cytoplasm (GO:0048471)	690	21	5.68	+	3.7	3.89e-07	9.92e-06
plasma membrane region (GO:0098590)	1253	38	10.31	+	3.68	3.84e-12	2.69e-10
basal part of cell (GO:0045178)	299	9	2.46	+	3.66	0.001	0.0139
contractile fiber (GO:0043292)	234	7	1.93	+	3.63	0.00374	0.0422
basal plasma membrane (GO:0009925)	274	8	2.26	+	3.55	0.00228	0.0282
side of membrane (GO:0098552)	875	25	7.2	+	3.47	8.91e-08	2.47e-06
presynapse (GO:0098793)	526	15	4.33	+	3.46	4.02e-05	0.000745
early endosome (GO:0005769)	321	9	2.64	+	3.41	0.00162	0.0208
chromosome (GO:0005694)	1177	32	9.69	+	3.3	3.48e-09	1.18e-07
chromosomal region (GO:0098687)	297	8	2.44	+	3.27	0.00368	0.0418
ubiquitin ligase complex (GO:0000151)	338	9	2.78	+	3.23	0.00227	0.0282
nuclear protein-containing complex (GO:0140513)	1170	31	9.63	+	3.22	1.14e-08	3.56e-07
supramolecular polymer (GO:0099081)	917	24	7.55	+	3.18	7.69e-07	1.82e-05
plasma membrane bounded cell projection (GO:0120025)	2357	61	19.4	+	3.14	1.8e-16	2.95e-14
cell leading edge (GO:0031252)	410	10	3.38	+	2.96	0.00245	0.0294
supramolecular fiber (GO:0099512)	910	22	7.49	+	2.94	7.94e-06	0.000164
centrosome (GO:0005813)	625	15	5.14	+	2.92	0.000256	0.00422
cell projection (GO:0042995)	2597	62	21.38	+	2.9	3.87e-15	5.43e-13
intracellular protein-containing complex (GO:0140535)	767	18	6.31	+	2.85	8.07e-05	0.0014
supramolecular complex (GO:0099080)	1236	29	10.17	+	2.85	4.42e-07	1.11e-05
protein-containing complex (GO:0032991)	5486	127	45.16	+	2.81	6.82e-37	1.34e-33
cytosol (GO:0005829)	3804	85	31.31	+	2.71	5.56e-20	2.18e-17
vesicle membrane (GO:0012506)	597	13	4.91	+	2.65	0.00156	0.0203
microtubule organizing center (GO:0005815)	768	16	6.32	+	2.53	0.000727	0.0106
nuclear body (GO:0016604)	726	15	5.98	+	2.51	0.00115	0.0156
nucleolus (GO:0005730)	870	17	7.16	+	2.37	0.00159	0.0206
endosome (GO:0005768)	953	18	7.84	+	2.29	0.00132	0.0176
cell surface (GO:0009986)	1200	22	9.88	+	2.23	0.000454	0.00702
cell periphery (GO:0071944)	5995	109	49.35	+	2.21	2.97e-20	1.46e-17
nucleoplasm (GO:0005654)	3572	64	29.4	+	2.18	4.66e-10	1.99e-08
vesicle (GO:0031982)	2178	39	17.93	+	2.18	4.17e-06	8.8e-05
nuclear lumen (GO:0031981)	4013	71	33.03	+	2.15	5.35e-11	3.01e-09
integral component of plasma membrane (GO:0005887)	1537	27	12.65	+	2.13	0.000201	0.00341
plasma membrane (GO:0005886)	5494	96	45.23	+	2.12	1.01e-15	1.53e-13
intracellular organelle lumen (GO:0070013)	4433	77	36.49	+	2.11	1.09e-11	7.38e-10
organelle lumen (GO:0043233)	4434	77	36.5	+	2.11	1.1e-11	7.19e-10
membrane-enclosed lumen (GO:0031974)	4434	77	36.5	+	2.11	1.1e-11	6.96e-10
intracellular vesicle (GO:0097708)	2036	35	16.76	+	2.09	2.95e-05	0.000557
cytoplasmic vesicle (GO:0031410)	2032	34	16.73	+	2.03	8.32e-05	0.00143
intrinsic component of plasma membrane (GO:0031226)	1623	27	13.36	+	2.02	0.000509	0.00776
microtubule cytoskeleton (GO:0015630)	1263	21	10.4	+	2.02	0.00214	0.0269
intracellular non-membrane-bounded organelle (GO:0043232)	4381	72	36.06	+	2	1.03e-09	4.14e-08
non-membrane-bounded organelle (GO:0043228)	4381	72	36.06	+	2	1.03e-09	4.06e-08
Golgi apparatus (GO:0005794)	1521	24	12.52	+	1.92	0.00284	0.033
nucleus (GO:0005634)	7144	108	58.81	+	1.84	9.86e-14	8.81e-12
cytoskeleton (GO:0005856)	2247	33	18.5	+	1.78	0.00121	0.0162
endomembrane system (GO:0012505)	4079	58	33.58	+	1.73	1.34e-05	0.000267
cytoplasm (GO:0005737)	11382	151	93.69	+	1.61	9.6e-19	2.7e-16
intracellular membrane-bounded organelle (GO:0043231)	11439	135	94.16	+	1.43	7.62e-10	3.18e-08
membrane (GO:0016020)	9600	113	79.02	+	1.43	5.25e-07	1.31e-05
membrane-bounded organelle (GO:0043227)	11894	139	97.91	+	1.42	4.1e-10	1.79e-08
intracellular anatomical structure (GO:0005622)	14145	165	116.44	+	1.42	1.71e-16	3.06e-14
organelle (GO:0043226)	12793	146	105.31	+	1.39	2.54e-10	1.19e-08
intracellular organelle (GO:0043229)	12492	140	102.83	+	1.36	1.03e-08	3.31e-07
cellular anatomical entity (GO:0110165)	19025	180	156.61	+	1.15	2.03e-10	1.02e-08
cellular_component (GO:0005575)	20930	180	172.29	+	1.04	0.00249	0.0293
Unclassified (UNCLASSIFIED)	1058	1	8.71	-	0.11	0.00249	0.0295

## Sheet: molecular function
Analysis Type:	PANTHER Overrepresentation Test (Released 20210224)
Annotation Version and Release Date:	GO Ontology database DOI: 10,5281/zenodo,5228828 Released 2021-08-18
Analyzed List:	upload_1 (Mus musculus)
Reference List:	Mus musculus (all genes in database)
Test Type:	FISHER
Correction:	FDR
GO molecular function complete	Mus musculus - REFLIST (21988)	upload_1 (181)	upload_1 (expected)	upload_1 (over/under)	upload_1 (fold Enrichment)	upload_1 (raw P-value)	upload_1 (FDR)
DNA (cytosine-5-)-methyltransferase activity, acting on CpN substrates (GO:0051719)	2	2	0.02	+	> 100	0.000393	0.0123
calcium-independent protein kinase C activity (GO:0004699)	3	2	0.02	+	80.99	0.000652	0.0195
D5 dopamine receptor binding (GO:0031752)	3	2	0.02	+	80.99	0.000652	0.0194
platelet-derived growth factor binding (GO:0048407)	12	7	0.1	+	70.86	9.99e-11	1.17e-08
neuregulin binding (GO:0038132)	6	3	0.05	+	60.74	4.34e-05	0.00175
I-SMAD binding (GO:0070411)	14	7	0.12	+	60.74	2.27e-10	2.53e-08
DNA (cytosine-5-)-methyltransferase activity (GO:0003886)	4	2	0.03	+	60.74	0.000973	0.0279
AMPA glutamate receptor activity (GO:0004971)	4	2	0.03	+	60.74	0.000973	0.0278
activin-activated receptor activity (GO:0017002)	9	4	0.07	+	53.99	2.9e-06	0.000164
progesterone receptor binding (GO:0033142)	5	2	0.04	+	48.59	0.00136	0.0378
DNA-methyltransferase activity (GO:0009008)	5	2	0.04	+	48.59	0.00136	0.0376
insulin receptor substrate binding (GO:0043560)	11	4	0.09	+	44.17	5.47e-06	0.000291
activin binding (GO:0048185)	14	5	0.12	+	43.39	3.64e-07	2.46e-05
histone methyltransferase activity (H3-K27 specific) (GO:0046976)	6	2	0.05	+	40.49	0.0018	0.0476
long noncoding RNA binding (GO:0106222)	6	2	0.05	+	40.49	0.0018	0.0473
histone deacetylase regulator activity (GO:0035033)	6	2	0.05	+	40.49	0.0018	0.0471
kainate selective glutamate receptor activity (GO:0015277)	6	2	0.05	+	40.49	0.0018	0.0468
extracellular matrix protein binding (GO:1990430)	6	2	0.05	+	40.49	0.0018	0.0466
phosphatidylinositol-3,4-bisphosphate 5-kinase activity (GO:0052812)	6	2	0.05	+	40.49	0.0018	0.0463
extracellularly glutamate-gated ion channel activity (GO:0005234)	6	2	0.05	+	40.49	0.0018	0.0461
DEAD/H-box RNA helicase binding (GO:0017151)	9	3	0.07	+	40.49	0.000112	0.00411
neurotrophin TRKA receptor binding (GO:0005168)	6	2	0.05	+	40.49	0.0018	0.0458
platelet-derived growth factor receptor binding (GO:0005161)	14	4	0.12	+	34.71	1.2e-05	0.000571
type I transforming growth factor beta receptor binding (GO:0034713)	11	3	0.09	+	33.13	0.000182	0.00638
thioesterase binding (GO:0031996)	11	3	0.09	+	33.13	0.000182	0.00633
co-SMAD binding (GO:0070410)	11	3	0.09	+	33.13	0.000182	0.00629
MAP kinase kinase activity (GO:0004708)	15	4	0.12	+	32.39	1.51e-05	0.000705
RNA polymerase II CTD heptapeptide repeat kinase activity (GO:0008353)	12	3	0.1	+	30.37	0.000227	0.0076
insulin-like growth factor receptor binding (GO:0005159)	16	4	0.13	+	30.37	1.88e-05	0.000858
insulin-like growth factor I binding (GO:0031994)	13	3	0.11	+	28.03	0.000277	0.0091
transmembrane receptor protein serine/threonine kinase activity (GO:0004675)	18	4	0.15	+	27	2.8e-05	0.00119
extracellular matrix structural constituent conferring tensile strength (GO:0030020)	38	8	0.31	+	25.57	3.39e-09	3.25e-07
G-protein beta/gamma-subunit complex binding (GO:0031683)	24	5	0.2	+	25.31	3.48e-06	0.000194
phosphatidylinositol phosphate kinase activity (GO:0016307)	15	3	0.12	+	24.3	0.000399	0.0124
peroxisome proliferator activated receptor binding (GO:0042975)	20	4	0.16	+	24.3	4.02e-05	0.00163
mitogen-activated protein kinase kinase kinase binding (GO:0031435)	25	5	0.21	+	24.3	4.15e-06	0.000226
transforming growth factor beta receptor binding (GO:0005160)	25	5	0.21	+	24.3	4.15e-06	0.000223
protein phosphorylated amino acid binding (GO:0045309)	61	12	0.5	+	23.9	7.24e-13	1.2e-10
retinoid X receptor binding (GO:0046965)	21	4	0.17	+	23.14	4.75e-05	0.0019
ephrin receptor binding (GO:0046875)	32	6	0.26	+	22.78	6.06e-07	4.03e-05
retinoic acid receptor binding (GO:0042974)	32	6	0.26	+	22.78	6.06e-07	3.98e-05
insulin receptor binding (GO:0005158)	28	5	0.23	+	21.69	6.77e-06	0.000349
lamin binding (GO:0005521)	17	3	0.14	+	21.44	0.000551	0.0168
protein kinase B binding (GO:0043422)	17	3	0.14	+	21.44	0.000551	0.0167
SMAD binding (GO:0046332)	86	15	0.71	+	21.19	4.29e-15	1.14e-12
protein serine/threonine/tyrosine kinase activity (GO:0004712)	41	7	0.34	+	20.74	1.2e-07	9.09e-06
phosphotyrosine residue binding (GO:0001784)	47	8	0.39	+	20.68	1.48e-08	1.27e-06
promoter-specific chromatin binding (GO:1990841)	72	12	0.59	+	20.25	4.12e-12	5.49e-10
ionotropic glutamate receptor activity (GO:0004970)	18	3	0.15	+	20.25	0.000639	0.0193
epidermal growth factor receptor binding (GO:0005154)	37	6	0.3	+	19.7	1.29e-06	7.95e-05
estrogen receptor binding (GO:0030331)	50	8	0.41	+	19.44	2.29e-08	1.92e-06
R-SMAD binding (GO:0070412)	25	4	0.21	+	19.44	8.7e-05	0.00331
glucocorticoid receptor binding (GO:0035259)	19	3	0.16	+	19.18	0.000735	0.0218
ionotropic glutamate receptor binding (GO:0035255)	39	6	0.32	+	18.69	1.7e-06	0.000102
thyroid hormone receptor binding (GO:0046966)	28	4	0.23	+	17.35	0.000129	0.00469
tau protein binding (GO:0048156)	22	3	0.18	+	16.57	0.00108	0.0304
protein phosphatase 2A binding (GO:0051721)	37	5	0.3	+	16.42	2.29e-05	0.000987
transmembrane receptor protein kinase activity (GO:0019199)	76	10	0.63	+	15.98	2.12e-09	2.08e-07
G protein activity (GO:0003925)	38	5	0.31	+	15.98	2.57e-05	0.0011
phosphoprotein binding (GO:0051219)	110	14	0.91	+	15.46	1.75e-12	2.47e-10
phosphatidylinositol 3-kinase binding (GO:0043548)	41	5	0.34	+	14.81	3.59e-05	0.0015
growth factor binding (GO:0019838)	150	18	1.23	+	14.58	2.64e-15	8.42e-13
glutamate receptor binding (GO:0035254)	67	8	0.55	+	14.51	1.79e-07	1.32e-05
glutamate receptor activity (GO:0008066)	26	3	0.21	+	14.02	0.00167	0.0448
transcription coactivator binding (GO:0001223)	35	4	0.29	+	13.88	0.000283	0.00922
receptor tyrosine kinase binding (GO:0030971)	80	9	0.66	+	13.67	4.79e-08	3.96e-06
sodium channel regulator activity (GO:0017080)	37	4	0.3	+	13.13	0.000344	0.0111
transcription corepressor binding (GO:0001222)	37	4	0.3	+	13.13	0.000344	0.0111
cyclin-dependent protein serine/threonine kinase regulator activity (GO:0016538)	47	5	0.39	+	12.92	6.54e-05	0.00257
ubiquitin conjugating enzyme activity (GO:0061631)	38	4	0.31	+	12.79	0.000378	0.012
signaling receptor complex adaptor activity (GO:0030159)	38	4	0.31	+	12.79	0.000378	0.0119
nuclear receptor binding (GO:0016922)	154	16	1.27	+	12.62	7.51e-13	1.2e-10
transmembrane receptor protein tyrosine kinase activity (GO:0004714)	58	6	0.48	+	12.57	1.38e-05	0.000649
nuclear receptor coactivator activity (GO:0030374)	52	5	0.43	+	11.68	0.000102	0.00382
ubiquitin-like protein conjugating enzyme activity (GO:0061650)	42	4	0.35	+	11.57	0.000537	0.0165
growth factor receptor binding (GO:0070851)	153	14	1.26	+	11.12	1.02e-10	1.17e-08
protein tyrosine kinase binding (GO:1990782)	112	10	0.92	+	10.85	6.42e-08	5.22e-06
transcription coregulator binding (GO:0001221)	90	8	0.74	+	10.8	1.42e-06	8.64e-05
core promoter sequence-specific DNA binding (GO:0001046)	46	4	0.38	+	10.56	0.000738	0.0217
signaling adaptor activity (GO:0035591)	70	6	0.58	+	10.41	3.71e-05	0.00153
PDZ domain binding (GO:0030165)	118	10	0.97	+	10.29	1.01e-07	7.96e-06
integrin binding (GO:0005178)	142	12	1.17	+	10.27	5.32e-09	4.91e-07
protein tyrosine kinase activity (GO:0004713)	128	10	1.05	+	9.49	2.06e-07	1.5e-05
GDP binding (GO:0019003)	78	6	0.64	+	9.34	6.54e-05	0.00255
histone deacetylase binding (GO:0042826)	131	10	1.08	+	9.27	2.52e-07	1.77e-05
phosphatase binding (GO:0019902)	230	17	1.89	+	8.98	2.22e-11	2.8e-09
chromatin DNA binding (GO:0031490)	95	7	0.78	+	8.95	2.07e-05	0.000927
proteoglycan binding (GO:0043394)	55	4	0.45	+	8.83	0.00138	0.038
histone methyltransferase activity (GO:0042054)	56	4	0.46	+	8.68	0.00147	0.0402
RNA polymerase II-specific DNA-binding transcription factor binding (GO:0061629)	328	22	2.7	+	8.15	1.35e-13	2.48e-11
protein phosphatase binding (GO:0019903)	182	12	1.5	+	8.01	7.03e-08	5.62e-06
beta-catenin binding (GO:0008013)	94	6	0.77	+	7.75	0.000172	0.00611
transmembrane transporter binding (GO:0044325)	147	9	1.21	+	7.44	5.63e-06	0.000296
extracellular matrix structural constituent (GO:0005201)	149	9	1.23	+	7.34	6.24e-06	0.000325
ubiquitin binding (GO:0043130)	84	5	0.69	+	7.23	0.000819	0.0239
DNA-binding transcription factor binding (GO:0140297)	430	25	3.54	+	7.06	5.49e-14	1.05e-11
protein methyltransferase activity (GO:0008276)	88	5	0.72	+	6.9	0.000999	0.0283
protein C-terminus binding (GO:0008022)	231	13	1.9	+	6.84	1.14e-07	8.81e-06
protein kinase binding (GO:0019901)	766	43	6.31	+	6.82	3.73e-23	2.56e-20
protein domain specific binding (GO:0019904)	816	45	6.72	+	6.7	5.93e-24	4.74e-21
ubiquitin protein ligase binding (GO:0031625)	313	17	2.58	+	6.6	1.97e-09	1.96e-07
protein N-terminus binding (GO:0047485)	133	7	1.09	+	6.39	0.000155	0.0056
phosphatase regulator activity (GO:0019208)	97	5	0.8	+	6.26	0.00151	0.0406
ubiquitin-like protein ligase binding (GO:0044389)	330	17	2.72	+	6.26	4.18e-09	3.93e-07
molecular function inhibitor activity (GO:0140678)	136	7	1.12	+	6.25	0.000177	0.00624
kinase binding (GO:0019900)	857	44	7.05	+	6.24	3.06e-22	1.83e-19
protein kinase regulator activity (GO:0019887)	197	10	1.62	+	6.17	8.19e-06	0.000405
ATPase binding (GO:0051117)	100	5	0.82	+	6.07	0.00172	0.0457
transcription factor binding (GO:0008134)	665	33	5.47	+	6.03	2.66e-16	1.16e-13
transcription coactivator activity (GO:0003713)	251	12	2.07	+	5.81	1.83e-06	0.000108
GTPase activity (GO:0003924)	293	14	2.41	+	5.8	2.48e-07	1.77e-05
cell adhesion molecule binding (GO:0050839)	295	14	2.43	+	5.77	2.68e-07	1.86e-05
SH3 domain binding (GO:0017124)	132	6	1.09	+	5.52	0.000962	0.0278
protein-containing complex binding (GO:0044877)	1543	70	12.7	+	5.51	3.25e-33	5.19e-30
protein kinase activity (GO:0004672)	579	26	4.77	+	5.46	4.61e-12	5.97e-10
ion channel regulator activity (GO:0099106)	136	6	1.12	+	5.36	0.00112	0.0313
kinase regulator activity (GO:0019207)	229	10	1.89	+	5.3	2.84e-05	0.00119
chromatin binding (GO:0003682)	642	28	5.28	+	5.3	1.24e-12	1.81e-10
protease binding (GO:0002020)	184	8	1.51	+	5.28	0.000187	0.00639
transcription corepressor activity (GO:0003714)	186	8	1.53	+	5.22	0.0002	0.00676
protein serine/threonine kinase activity (GO:0004674)	444	19	3.65	+	5.2	8.95e-09	8.1e-07
phosphotransferase activity, alcohol group as acceptor (GO:0016773)	680	29	5.6	+	5.18	8.01e-13	1.24e-10
channel regulator activity (GO:0016247)	144	6	1.19	+	5.06	0.00148	0.04
G protein-coupled receptor binding (GO:0001664)	318	13	2.62	+	4.97	3.54e-06	0.000195
kinase activity (GO:0016301)	735	30	6.05	+	4.96	9.01e-13	1.35e-10
enzyme binding (GO:0019899)	2292	93	18.87	+	4.93	2.13e-42	5.1e-39
protein-macromolecule adaptor activity (GO:0030674)	313	12	2.58	+	4.66	1.57e-05	0.000724
transcription coregulator activity (GO:0003712)	477	18	3.93	+	4.58	1.39e-07	1.04e-05
signaling receptor binding (GO:0005102)	1783	65	14.68	+	4.43	2.22e-25	2.13e-22
GTP binding (GO:0005525)	357	13	2.94	+	4.42	1.17e-05	0.000562
ubiquitin protein ligase activity (GO:0061630)	309	11	2.54	+	4.32	6.8e-05	0.00263
guanyl-nucleotide exchange factor activity (GO:0005085)	197	7	1.62	+	4.32	0.00147	0.0401
molecular adaptor activity (GO:0060090)	378	13	3.11	+	4.18	2.1e-05	0.00093
ubiquitin-like protein ligase activity (GO:0061659)	320	11	2.63	+	4.18	9.19e-05	0.00347
transferase activity, transferring phosphorus-containing groups (GO:0016772)	875	30	7.2	+	4.17	5.87e-11	7.04e-09
guanyl nucleotide binding (GO:0019001)	380	13	3.13	+	4.16	2.21e-05	0.000972
guanyl ribonucleotide binding (GO:0032561)	380	13	3.13	+	4.16	2.21e-05	0.000963
nucleoside-triphosphatase activity (GO:0017111)	518	17	4.26	+	3.99	2.01e-06	0.000117
enzyme regulator activity (GO:0030234)	1166	38	9.6	+	3.96	4.63e-13	7.93e-11
ubiquitin-like protein transferase activity (GO:0019787)	435	14	3.58	+	3.91	2.05e-05	0.000927
cytokine receptor binding (GO:0005126)	315	10	2.59	+	3.86	0.000354	0.0113
ubiquitin-protein transferase activity (GO:0004842)	413	13	3.4	+	3.82	5.07e-05	0.00201
molecular function regulator (GO:0098772)	1894	57	15.59	+	3.66	3.51e-18	1.68e-15
pyrophosphatase activity (GO:0016462)	571	17	4.7	+	3.62	7.03e-06	0.000359
GTPase activator activity (GO:0005096)	405	12	3.33	+	3.6	0.000171	0.00613
hydrolase activity, acting on acid anhydrides, in phosphorus-containing anhydrides (GO:0016818)	580	17	4.77	+	3.56	8.57e-06	0.000419
hydrolase activity, acting on acid anhydrides (GO:0016817)	581	17	4.78	+	3.55	8.76e-06	0.000424
purine ribonucleoside triphosphate binding (GO:0035639)	1723	50	14.18	+	3.53	3.14e-15	9.41e-13
GTPase regulator activity (GO:0030695)	421	12	3.47	+	3.46	0.000242	0.00805
nucleoside-triphosphatase regulator activity (GO:0060589)	421	12	3.47	+	3.46	0.000242	0.008
ribonucleotide binding (GO:0032553)	1821	51	14.99	+	3.4	6.09e-15	1.54e-12
purine ribonucleotide binding (GO:0032555)	1803	50	14.84	+	3.37	1.78e-14	4.26e-12
purine nucleotide binding (GO:0017076)	1817	50	14.96	+	3.34	2.39e-14	5.2e-12
carbohydrate derivative binding (GO:0097367)	2174	58	17.9	+	3.24	3.56e-16	1.42e-13
ATP binding (GO:0005524)	1397	37	11.5	+	3.22	3.33e-10	3.63e-08
catalytic activity, acting on a protein (GO:0140096)	2254	59	18.55	+	3.18	4.18e-16	1.54e-13
nucleoside phosphate binding (GO:1901265)	2052	53	16.89	+	3.14	3.82e-14	7.97e-12
nucleotide binding (GO:0000166)	2052	53	16.89	+	3.14	3.82e-14	7.64e-12
adenyl ribonucleotide binding (GO:0032559)	1467	37	12.08	+	3.06	1.24e-09	1.29e-07
adenyl nucleotide binding (GO:0030554)	1480	37	12.18	+	3.04	1.57e-09	1.6e-07
anion binding (GO:0043168)	2312	57	19.03	+	2.99	2.06e-14	4.7e-12
transferase activity (GO:0016740)	2226	52	18.32	+	2.84	3.3e-12	4.52e-10
small molecule binding (GO:0036094)	2398	56	19.74	+	2.84	3.51e-13	6.23e-11
RNA polymerase II transcription regulatory region sequence-specific DNA binding (GO:0000977)	1353	29	11.14	+	2.6	2.62e-06	0.000149
transcription cis-regulatory region binding (GO:0000976)	1447	31	11.91	+	2.6	1.13e-06	7.23e-05
transcription regulatory region nucleic acid binding (GO:0001067)	1452	31	11.95	+	2.59	1.21e-06	7.56e-05
zinc ion binding (GO:0008270)	703	15	5.79	+	2.59	0.000842	0.0245
sequence-specific DNA binding (GO:0043565)	1595	34	13.13	+	2.59	3.48e-07	2.39e-05
identical protein binding (GO:0042802)	2347	49	19.32	+	2.54	7.97e-10	8.49e-08
cytoskeletal protein binding (GO:0008092)	1010	21	8.31	+	2.53	0.000109	0.00406
sequence-specific double-stranded DNA binding (GO:1990837)	1502	31	12.36	+	2.51	2.43e-06	0.00014
cis-regulatory region sequence-specific DNA binding (GO:0000987)	1163	24	9.57	+	2.51	3.82e-05	0.00156
double-stranded DNA binding (GO:0003690)	1601	33	13.18	+	2.5	1.11e-06	7.21e-05
RNA polymerase II cis-regulatory region sequence-specific DNA binding (GO:0000978)	1143	23	9.41	+	2.44	8.15e-05	0.00313
ion binding (GO:0043167)	5283	99	43.49	+	2.28	1.49e-18	7.95e-16
DNA binding (GO:0003677)	2320	42	19.1	+	2.2	1.2e-06	7.57e-05
protein binding (GO:0005515)	9502	167	78.22	+	2.14	3.2e-44	1.53e-40
organic cyclic compound binding (GO:0097159)	5408	95	44.52	+	2.13	1.29e-15	4.4e-13
heterocyclic compound binding (GO:1901363)	5311	93	43.72	+	2.13	4.21e-15	1.19e-12
metal ion binding (GO:0046872)	3571	61	29.4	+	2.08	1.22e-08	1.07e-06
cation binding (GO:0043169)	3667	62	30.19	+	2.05	1.04e-08	9.26e-07
transcription regulator activity (GO:0140110)	1791	30	14.74	+	2.03	0.000195	0.00662
catalytic activity (GO:0003824)	5539	87	45.6	+	1.91	4.41e-11	5.41e-09
nucleic acid binding (GO:0003676)	3369	46	27.73	+	1.66	0.000408	0.0126
binding (GO:0005488)	13944	176	114.78	+	1.53	3.13e-28	3.75e-25
molecular_function (GO:0003674)	20498	181	168.73	+	1.07	7.16e-06	0.000358
Unclassified (UNCLASSIFIED)	1490	0	12.27	-	< 0,01	7.16e-06	0.000361
olfactory receptor activity (GO:0004984)	1134	0	9.33	-	< 0,01	0.000125	0.00458
